# Supplementary material for: Transcriptomic and methylation analysis of susceptible and tolerant grapevine genotypes following Plasmopara viticola infection
Source: Physiol Plant. 2022 Sep 21;174(5):e13771. doi: 10.1111/ppl.13771 (PMC9826190; doi:10.1111/ppl.13771)
Supplement: Supplementary file 2 — Table S2. Data set of defense related differentially expressed genes (DR‐DEGs). Genes modulated at 6 and 24 hpi in grapevine tolerant (T) and susceptible (S) genotypes are reported. [file PPL-174-0-s004.xlsx]

## Sheet: S6 (I vs M)
Table S2. Data set of gene differentially expressed genes (DEGs). Genes modulated at 6 hpi in grapevine susceptible (S) genotype are reported.
Genes significantly modulated in the inoculated versus mock were considered as differentially expressed for each sample.
SystematicName	GeneID_V1	GeneID_V2	GeneName	RP Statistic	Fold Change	FDR	p-value	adjusted p-val	Regulation
GSVIVT01014682001	VIT_19s0015g00510	VIT_219s0015g00510	VIT_219s0015g00510	1.442	-38.9105	2.347e-08	1.321e-12	1.17338e-08	Down
GSVIVT01026341001	VIT_04s0043g00620	VIT_204s0043g00620	VIT_204s0043g00620	5.944	-12.4719	6.634e-06	7.468e-10	1.89527e-06	Down
GSVIVT01035074001	VIT_05s0077g01670	VIT_205s0077g01670	VIT_205s0077g01670	12.39	-8.58369	7.298e-05	1.232e-08	1.68358e-05	Down
GSVIVT01007268001	VIT_10s0523g00010	VIT_210s0523g00010	VIT_210s0523g00010	14.89	-8.81834	0.0001077	2.424e-08	2.90162e-05	Down
GSVIVT01037435001	VIT_06s0009g01780	VIT_206s0009g01780	CYP79A2	14.94	-8.59107	8.703e-05	2.45e-08	2.90162e-05	Down
GSVIVT01020183001	VIT_01s0026g00570	VIT_201s0026g00570	MLP423	17.46	-7.83699	0.0001282	4.329e-08	4.27248e-05	Down
GSVIVT01002319001	VIT_00s0679g00010	VIT_200s0679g00010	VIT_200s0679g00010	20.69	-14.0905	0.0002027	7.987e-08	6.75662e-05	Down
GSVIVT01032004001	VIT_13s0064g01760	VIT_213s0064g01760	BGLU13	28.03	-6.93001	0.0005208	2.345e-07	0.000143651	Down
GSVIVT01030830001	VIT_14s0006g01360	VIT_214s0006g01360	VIT_214s0006g01360	28.43	-7.96178	0.0004862	2.463e-07	0.000145851	Down
GSVIVT01036711001	VIT_19s0085g00950	VIT_219s0085g00950	NAC028	33.62	-6.25782	0.0007744	4.359e-07	0.000202174	Down
GSVIVT01028299001	VIT_07s0005g03060	VIT_207s0005g03060	VIT_207s0005g03060	33.88	-7.02247	0.000722	4.47e-07	0.000202174	Down
GSVIVT01016950001	VIT_09s0002g03140	VIT_209s0002g03140	VIT_209s0002g03140	34.59	-6.21118	0.0007098	4.794e-07	0.000202775	Down
GSVIVT01025271001	VIT_06s0004g02100	VIT_206s0004g02100	HYD1	35.47	-6.2383	0.0007131	5.219e-07	0.000208005	Down
GSVIVT01038093001	VIT_05s0094g00050	VIT_205s0094g00050	VIT_205s0094g00050	38.39	-6.0024	0.0008621	6.794e-07	0.000247659	Down
GSVIVT01030191001	VIT_08s0058g01200	VIT_208s0058g01200	EXPA8	38.45	-6.31712	0.000809	6.831e-07	0.000247659	Down
GSVIVT01017174001	VIT_09s0002g05280	VIT_209s0002g05280	VIT_209s0002g05280	40.45	-8.31947	0.0008973	8.081e-07	0.000276075	Down
GSVIVT01030375001	VIT_12s0059g00190	VIT_212s0059g00190	EXPB3	43.29	-5.9952	0.001056	1.011e-06	0.000315095	Down
GSVIVT01021149001	VIT_10s0003g00620	VIT_210s0003g00620	VIT_210s0003g00620	47.01	-5.61482	0.001306	1.324e-06	0.000379369	Down
GSVIVT01024081001	VIT_03s0038g01830	VIT_203s0038g01830	PRP4	47.49	-5.68182	0.001279	1.368e-06	0.000379727	Down
GSVIVT01033937001	VIT_08s0007g02460	VIT_208s0007g02460	VIT_208s0007g02460	49.16	-5.5991	0.00136	1.531e-06	0.000418434	Down
GSVIVT01006231001	VIT_00s0333g00050	VIT_200s0333g00050	DIR1	49.98	-5.58971	0.001367	1.616e-06	0.000434973	Down
GSVIVT01011239001	VIT_13s0106g00350	VIT_213s0106g00350	VIT_213s0106g00350	51.2	-5.48246	0.00141	1.747e-06	0.000463216	Down
XM002285337LOC100252609	VIT_04s0008g06000	VIT_204s0008g06000	VIT_204s0008g06000	53.34	-5.42005	0.00154	1.994e-06	0.000513383	Down
GSVIVT01035072001	VIT_05s0077g01660	VIT_205s0077g01660	MLP423	62.54	-5.18403	0.002457	3.32e-06	0.000786397	Down
GSVIVT01003204001	VIT_00s0181g00200	VIT_200s0181g00200	LHCB3	65.44	-5.11509	0.002724	3.834e-06	0.00085908	Down
GSVIVT01014010001	VIT_16s0013g01820	VIT_216s0013g01820	VIT_216s0013g01820	69.1	-5.02765	0.003111	4.553e-06	0.000954503	Down
GSVIVT01026986001	VIT_15s0046g01960	VIT_215s0046g01960	VIT_215s0046g01960	70.36	-5.01505	0.003171	4.819e-06	0.000978084	Down
GSVIVT01000869001	--	--	--	70.44	-4.97018	0.003069	4.837e-06	0.000978084	Down
GSVIVT01036818001	VIT_18s0086g00220	VIT_218s0086g00220	VIT_218s0086g00220	70.47	-5.00751	0.002968	4.845e-06	0.000978084	Down
GSVIVT01011116001	VIT_07s0104g00180	VIT_207s0104g00180	VIT_207s0104g00180	72.68	-4.94071	0.003161	5.338e-06	0.00104208	Down
GSVIVT01018499001	VIT_16s0022g01970	VIT_216s0022g01970	UGT72E1	74.28	-4.93097	0.003276	5.717e-06	0.00108045	Down
GSVIVT01023207001	VIT_12s0035g01280	VIT_212s0035g01280	VIT_212s0035g01280	74.63	-5.22739	0.00322	5.8e-06	0.0010846	Down
GSVIVT01019468001	VIT_02s0025g00920	VIT_202s0025g00920	VIT_202s0025g00920	81.62	-4.83559	0.004132	7.675e-06	0.0013672	Down
GSVIVT01017892001	VIT_05s0020g02700	VIT_205s0020g02700	MUTE	81.96	-4.75737	0.004061	7.773e-06	0.0013672	Down
GSVIVT01003201001	VIT_00s0181g00180	VIT_200s0181g00180	LHCB3	83.71	-4.76872	0.004214	8.302e-06	0.00141813	Down
GSVIVT01028884001	--	--	--	85.04	-5.22466	0.004302	8.717e-06	0.00146092	Down
GSVIVT01012947001	VIT_17s0119g00390	VIT_217s0119g00390	VIT_217s0119g00390	85.77	-5.19751	0.004298	8.952e-06	0.00148628	Down
GSVIVT01016048001	VIT_09s0018g01160	VIT_209s0018g01160	VIT_209s0018g01160	86.88	-5.15464	0.004355	9.316e-06	0.0015324	Down
GSVIVT01036247001	VIT_14s0081g00370	VIT_214s0081g00370	VIT_214s0081g00370	87.99	-4.65766	0.004415	9.691e-06	0.00157946	Down
GSVIVT01032740001	VIT_13s0067g02030	VIT_213s0067g02030	IMK2	89.31	-4.64684	0.004506	1.015e-05	0.00162446	Down
GSVIVT01036663001	VIT_13s0084g00780	VIT_213s0084g00780	MTO3	93.15	-4.79157	0.005008	1.156e-05	0.00176587	Down
GSVIVT01035846001	VIT_04s0008g05380	VIT_204s0008g05380	CXE17	94.42	-5.10725	0.005096	1.205e-05	0.00178678	Down
GSVIVT01036094001	VIT_06s0080g00760	VIT_206s0080g00760	VIT_206s0080g00760	94.68	-4.57457	0.00502	1.215e-05	0.00178678	Down
GSVIVT01017006001	VIT_09s0002g03710	VIT_209s0002g03710	VIT_209s0002g03710	94.73	-4.57875	0.004914	1.217e-05	0.00178678	Down
GSVIVT01004792001	VIT_02s0234g00060	VIT_202s0234g00060	VIT_202s0234g00060	97.54	-4.57875	0.005257	1.332e-05	0.00192263	Down
GSVIVT01017611001	VIT_05s0020g00090	VIT_205s0020g00090	VIT_205s0020g00090	97.79	-4.83092	0.005184	1.342e-05	0.00192263	Down
GSVIVT01027641001	VIT_15s0048g00630	VIT_215s0048g00630	VIT_215s0048g00630	99.22	-4.51875	0.005305	1.403e-05	0.00197373	Down
GSVIVT01018166001	VIT_15s0021g02680	VIT_215s0021g02680	cycp3-1	99.4	-4.50045	0.005222	1.411e-05	0.00197373	Down
GSVIVT01030432001	VIT_12s0059g00680	VIT_212s0059g00680	VIT_212s0059g00680	101	-4.55789	0.005369	1.481e-05	0.00203953	Down
GSVIVT01028606001	VIT_07s0005g06000	VIT_207s0005g06000	VIT_207s0005g06000	107.4	-4.36872	0.006351	1.787e-05	0.00238692	Down
GSVIVT01005785001	VIT_00s0294g00030	VIT_200s0294g00030	VIT_200s0294g00030	108	-4.40335	0.006334	1.818e-05	0.00241021	Down
GSVIVT01022346001	VIT_07s0031g02550	VIT_207s0031g02550	VIT_207s0031g02550	108.6	-4.3535	0.006313	1.848e-05	0.00241917	Down
GSVIVT01035861001	VIT_04s0008g05520	VIT_204s0008g05520	VIT_204s0008g05520	109.9	-4.40917	0.006422	1.916e-05	0.00248195	Down
GSVIVT01031280001	VIT_14s0060g00770	VIT_214s0060g00770	GolS1	110.1	-4.37637	0.006343	1.928e-05	0.00248195	Down
GSVIVT01027430001	VIT_15s0048g02670	VIT_215s0048g02670	PYR6	110.4	-4.41891	0.006277	1.943e-05	0.00248327	Down
GSVIVT01000468001	VIT_12s0134g00640	VIT_212s0134g00640	VIT_212s0134g00640	117	-4.29185	0.007356	2.319e-05	0.00277063	Down
GSVIVT01037936001	VIT_10s0092g00070	VIT_210s0092g00070	CYP716A1	117.6	-4.28449	0.007341	2.355e-05	0.00277063	Down
GSVIVT01017315001	VIT_09s0002g06750	VIT_209s0002g06750	SHN1	124.5	-4.20168	0.008567	2.797e-05	0.00314485	Down
GSVIVT01027101001	VIT_15s0046g00860	VIT_215s0046g00860	RMF	125.9	-4.33276	0.008708	2.892e-05	0.0032188	Down
GSVIVT01026343001	--	--	--	128.1	-4.1876	0.009027	3.049e-05	0.00332304	Down
GSVIVT01018741001	VIT_04s0023g03740	VIT_204s0023g03740	VIT_204s0023g03740	129.4	-4.1511	0.009149	3.142e-05	0.00340351	Down
GSVIVT01020421001	VIT_19s0027g00610	VIT_219s0027g00610	VIT_219s0027g00610	133.3	-4.11353	0.00986	3.441e-05	0.00363865	Down
GSVIVT01013888001	VIT_16s0013g00740	VIT_216s0013g00740	KUOX1	134.7	-4.17014	0.01002	3.552e-05	0.00367488	Down
GSVIVT01032142001	VIT_13s0064g00520	VIT_213s0064g00520	BGLU31	134.8	-4.08163	0.009877	3.558e-05	0.00367488	Down
GSVIVT01033011001	VIT_14s0068g01330	VIT_214s0068g01330	AFB2	136.1	-4.09165	0.01	3.66e-05	0.00375838	Down
GSVIVT01031285001	VIT_14s0060g00730	VIT_214s0060g00730	GolS2	136.8	-4.11353	0.009999	3.715e-05	0.00379293	Down
GSVIVT01003316001	VIT_00s0187g00020	VIT_200s0187g00020	VIT_200s0187g00020	137.2	-4.08163	0.009933	3.746e-05	0.00380273	Down
GSVIVT01017576001	VIT_09s0002g09160	VIT_209s0002g09160	VIT_209s0002g09160	140.7	-4.06504	0.01057	4.044e-05	0.00405885	Down
GSVIVT01036612001	VIT_13s0084g00380	VIT_213s0084g00380	ST2A	141.6	-4.05022	0.01061	4.121e-05	0.0041129	Down
GSVIVT01030330001	VIT_08s0058g00140	VIT_208s0058g00140	AMT2	143.4	-4.04858	0.01086	4.28e-05	0.00422412	Down
GSVIVT01038568001	--	--	--	144.6	-4.01929	0.01097	4.384e-05	0.00423605	Down
GSVIVT01008727001	VIT_18s0001g00720	VIT_218s0001g00720	VIT_218s0001g00720	145.2	-4.05186	0.01095	4.437e-05	0.00423605	Down
GSVIVT01028204001	VIT_07s0005g02220	VIT_207s0005g02220	CAB1	145.4	-4.01768	0.01085	4.459e-05	0.00423605	Down
GSVIVT01021121001	VIT_10s0003g00370	VIT_210s0003g00370	VIT_210s0003g00370	146.5	-4.02901	0.01094	4.558e-05	0.00430707	Down
GSVIVT01019660001	VIT_02s0025g02620	VIT_202s0025g02620	VIT_202s0025g02620	150.2	-3.98724	0.01164	4.915e-05	0.00459552	Down
GSVIVT01031066001	VIT_14s0006g03190	VIT_214s0006g03190	VIT_214s0006g03190	151.9	-3.97772	0.01187	5.078e-05	0.00469847	Down
GSVIVT01031801001	VIT_03s0063g01040	VIT_203s0063g01040	VIT_203s0063g01040	153.3	-3.97456	0.01205	5.222e-05	0.0047331	Down
GSVIVT01014087001	VIT_19s0014g00270	VIT_219s0014g00270	VIT_219s0014g00270	154.7	-3.94477	0.01221	5.363e-05	0.00483623	Down
GSVIVT01027359001	VIT_13s0047g00230	VIT_213s0047g00230	VIT_213s0047g00230	155.8	-3.97456	0.01232	5.477e-05	0.00490814	Down
GSVIVT01030976001	VIT_14s0006g02500	VIT_214s0006g02500	VIT_214s0006g02500	156	-3.96511	0.01221	5.498e-05	0.00490814	Down
GSVIVT01013887001	VIT_16s0013g00730	VIT_216s0013g00730	KUOX1	165.3	-3.87147	0.0143	6.521e-05	0.0055964	Down
GSVIVT01015870001	--	--	--	166.1	-3.96825	0.01435	6.621e-05	0.00560105	Down
GSVIVT01024458001	VIT_16s0039g02590	VIT_216s0039g02590	VIT_216s0039g02590	167.6	-3.90168	0.01454	6.792e-05	0.00569318	Down
GSVIVT01035571001	VIT_04s0008g02890	VIT_204s0008g02890	VIT_204s0008g02890	169	-3.81534	0.01474	6.97e-05	0.00581324	Down
GSVIVT01008403001	VIT_17s0000g02640	VIT_217s0000g02640	At17	175.5	-3.82117	0.01627	7.786e-05	0.00640362	Down
GSVIVT01029931001	VIT_08s0056g01100	VIT_208s0056g01100	VIT_208s0056g01100	176.6	-3.79363	0.01638	7.93e-05	0.00647608	Down
GSVIVT01015950001	VIT_09s0018g00220	VIT_209s0018g00220	VIT_209s0018g00220	177	-3.5461	0.01631	7.988e-05	0.00647976	Down
GSVIVT01026339001	VIT_04s0043g00560	VIT_204s0043g00560	VIT_204s0043g00560	178.1	-3.78215	0.0164	8.124e-05	0.00653045	Down
GSVIVT01010233001	VIT_01s0010g01680	VIT_201s0010g01680	VIT_201s0010g01680	179.2	-3.80373	0.01652	8.275e-05	0.00658257	Down
GSVIVT01016112001	VIT_09s0018g01800	VIT_209s0018g01800	VIT_209s0018g01800	179.4	-3.77929	0.01638	8.3e-05	0.00658257	Down
GSVIVT01033916001	VIT_08s0007g02660	VIT_208s0007g02660	ABA2	184.6	-3.76081	0.01764	9.034e-05	0.00702144	Down
GSVIVT01004701001	VIT_00s0228g00070	VIT_200s0228g00070	VIT_200s0228g00070	184.7	-3.75375	0.01748	9.051e-05	0.00702144	Down
XM002265978MYBPA1	VIT_15s0046g00170	VIT_215s0046g00170	MYB3	188.1	-3.69686	0.01823	9.543e-05	0.00718353	Down
GSVIVT01036439001	VIT_14s0083g00020	VIT_214s0083g00020	STP1	189.5	-3.69686	0.01843	9.751e-05	0.00721777	Down
GSVIVT01035630001	VIT_04s0008g03430	VIT_204s0008g03430	VIT_204s0008g03430	191.9	-3.71058	0.01892	0.0001012	0.007429	Down
GSVIVT01005915001	VIT_00s0309g00050	VIT_200s0309g00050	EXLB1	195.3	-3.68596	0.01972	0.0001066	0.00772959	Down
GSVIVT01032024001	VIT_13s0064g01530	VIT_213s0064g01530	BGLU27	197.5	-3.68868	0.01996	0.0001101	0.00791873	Down
GSVIVT01004033001	VIT_00s0222g00040	VIT_200s0222g00040	VIT_200s0222g00040	197.5	-3.64564	0.02015	0.00011	0.00791873	Down
GSVIVT01033504001	VIT_08s0007g06430	VIT_208s0007g06430	LEA4-5	200.7	-3.663	0.02068	0.0001153	0.00809607	Down
GSVIVT01016940001	VIT_09s0002g03050	VIT_209s0002g03050	VIT_209s0002g03050	202.6	-3.63901	0.02104	0.0001184	0.00824853	Down
GSVIVT01033572001	VIT_08s0007g05730	VIT_208s0007g05730	VIT_208s0007g05730	203.1	-3.62056	0.02099	0.0001193	0.00825347	Down
GSVIVT01032581001	VIT_14s0066g02350	VIT_214s0066g02350	LGT8	204.1	-3.62319	0.02108	0.000121	0.00833165	Down
GSVIVT01033646001	VIT_08s0007g05050	VIT_208s0007g05050	VIT_208s0007g05050	206	-3.63108	0.02144	0.0001243	0.00839616	Down
GSVIVT01019603001	VIT_02s0025g02100	VIT_202s0025g02100	VIT_202s0025g02100	208.2	-3.61272	0.02192	0.0001283	0.00856861	Down
GSVIVT01033744001	VIT_08s0007g04200	VIT_208s0007g04200	HB51	209.5	-3.61664	0.02209	0.0001306	0.00867038	Down
GSVIVT01030089001	VIT_12s0057g01050	VIT_212s0057g01050	VIT_212s0057g01050	212.1	-3.58551	0.02268	0.0001353	0.00883678	Down
GSVIVT01032016001	--	--	--	213.8	-3.59454	0.02299	0.0001385	0.00901265	Down
GSVIVT01037289001	VIT_06s0009g03210	VIT_206s0009g03210	VIT_206s0009g03210	215	-3.59195	0.02314	0.0001407	0.00905629	Down
GSVIVT01030410001e5	--	--	--	217.8	-3.55619	0.02381	0.0001461	0.00930275	Down
GSVIVT01014893001	VIT_19s0015g02080	VIT_219s0015g02080	VIT_219s0015g02080	221.6	-3.5461	0.0248	0.0001535	0.00970145	Down
GSVIVT01022242001	VIT_07s0031g01680	VIT_207s0031g01680	CYP96A10	221.8	-3.53982	0.02464	0.000154	0.00970145	Down
GSVIVT01037482001	VIT_06s0009g01270	VIT_206s0009g01270	VIT_206s0009g01270	222.3	-3.55492	0.02459	0.000155	0.00972995	Down
GSVIVT01013987001	VIT_16s0013g01650	VIT_216s0013g01650	VIT_216s0013g01650	224	-3.51617	0.02491	0.0001585	0.00984529	Down
GSVIVT01021956001	VIT_14s0030g00860	VIT_214s0030g00860	VIT_214s0030g00860	225.2	-3.51494	0.02507	0.0001609	0.0099275	Down
GSVIVT01034993001	VIT_05s0077g00980	VIT_205s0077g00980	VIT_205s0077g00980	225.5	-3.4638	0.02495	0.0001615	0.0099275	Down
GSVIVT01009386001	VIT_18s0001g09480	VIT_218s0001g09480	PUM7	229.3	-3.49528	0.02597	0.0001696	0.0103538	Down
GSVIVT01015955001	VIT_09s0018g00260	VIT_209s0018g00260	VIT_209s0018g00260	231.2	-3.50877	0.02635	0.0001735	0.0104838	Down
GSVIVT01008728001	VIT_18s0001g00720	VIT_218s0001g00720	VIT_218s0001g00720	235	-3.48432	0.02738	0.0001818	0.0108313	Down
GSVIVT01005219001	VIT_00s0266g00035	VIT_200s0266g00035	TPS14	235.2	-3.46741	0.02722	0.0001823	0.0108313	Down
GSVIVT01030459001	VIT_12s0059g00940	VIT_212s0059g00940	ATCSLB05	237.2	-3.47947	0.02766	0.0001868	0.0109884	Down
GSVIVT01032275001	VIT_11s0065g00520	VIT_211s0065g00520	VIT_211s0065g00520	241.5	-3.48068	0.02889	0.0001968	0.0112416	Down
GSVIVT01028528001	VIT_07s0005g05270	VIT_207s0005g05270	CYP716A1	241.5	-3.44947	0.02866	0.0001968	0.0112416	Down
GSVIVT01027129001	VIT_15s0046g00660	VIT_215s0046g00660	VIT_215s0046g00660	243	-3.44116	0.02893	0.0002003	0.0114049	Down
GSVIVT01012419001	VIT_13s0067g01090	VIT_213s0067g01090	VIT_213s0067g01090	244.1	-3.43525	0.02906	0.0002028	0.0115104	Down
GSVIVT01016949001	VIT_09s0002g03140	VIT_209s0002g03140	VIT_209s0002g03140	250.8	-3.42583	0.03117	0.0002193	0.0120243	Down
GSVIVT01016071001	VIT_09s0018g01360	VIT_209s0018g01360	CER3	256.3	-3.39559	0.03289	0.0002333	0.0125214	Down
GSVIVT01031099001	VIT_14s0060g02588	VIT_214s0060g02588	VIT_214s0060g02588	256.6	-3.38409	0.03274	0.0002341	0.0125265	Down
GSVIVT01033755001	VIT_08s0007g04100	VIT_208s0007g04100	CYP76G1	257.8	-3.37041	0.0329	0.0002371	0.012573	Down
GSVIVT01032029001	VIT_13s0064g01480	VIT_213s0064g01480	LOX2	258	-3.38409	0.03272	0.0002376	0.012573	Down
GSVIVT01008580001	VIT_17s0000g01030	VIT_217s0000g01030	HSD6	260.1	-3.38639	0.03322	0.0002431	0.0127394	Down
GSVIVT01004309001	VIT_00s1235g00020	VIT_200s1235g00020	VIT_200s1235g00020	260.7	-3.36927	0.0332	0.0002448	0.0127908	Down
GSVIVT01014874001	VIT_19s0015g01980	VIT_219s0015g01980	VIT_219s0015g01980	263.5	-3.367	0.03397	0.0002524	0.0129797	Down
GSVIVT01032114001	VIT_13s0064g00780	VIT_213s0064g00780	QRT2	271.3	-2.90023	0.03662	0.0002741	0.0138094	Down
GSVIVT01030850001	VIT_14s0006g01490	VIT_214s0006g01490	ULP1A	271.4	-3.36587	0.03638	0.0002744	0.0138094	Down
GSVIVT01027432001	--	--	--	278.3	-3.32116	0.03876	0.0002945	0.0147374	Down
GSVIVT01038659001	VIT_16s0098g00820	VIT_216s0098g00820	VIT_216s0098g00820	278.8	-3.30033	0.03866	0.000296	0.0147709	Down
GSVIVT01017913001	VIT_05s0020g02900	VIT_205s0020g02900	PNC1	279.6	-3.31016	0.03872	0.0002986	0.0148174	Down
GSVIVT01010231001	VIT_01s0010g01670	VIT_201s0010g01670	VIT_201s0010g01670	280.3	-3.32336	0.03869	0.0003005	0.0148288	Down
GSVIVT01020299001	VIT_19s0027g01540	VIT_219s0027g01540	VIT_219s0027g01540	283.7	-3.33778	0.03975	0.000311	0.0152622	Down
GSVIVT01003669001	VIT_00s0203g00110	VIT_200s0203g00110	B160	284.7	-3.29815	0.03988	0.0003143	0.0153394	Down
GSVIVT01036599001	VIT_13s0084g00240	VIT_213s0084g00240	ST2A	292.6	-3.24149	0.04274	0.0003392	0.016272	Down
GSVIVT01004599001	--	--	--	293.6	-3.26904	0.04257	0.0003427	0.016272	Down
GSVIVT01010931001	--	--	--	293.6	-3.26904	0.04285	0.0003425	0.016272	Down
GSVIVT01036326001	VIT_18s0001g04480	VIT_218s0001g04480	VIT_218s0001g04480	293.7	-3.1837	0.0423	0.0003429	0.016272	Down
GSVIVT01037000001	VIT_03s0088g00890	VIT_203s0088g00890	PR1	293.9	-3.24886	0.04209	0.0003435	0.016272	Down
GSVIVT01034034001	VIT_08s0007g01590	VIT_208s0007g01590	HCEF1	302.4	-3.22789	0.04528	0.0003721	0.017081	Down
GSVIVT01020352001	VIT_19s0027g01130	VIT_219s0027g01130	ASML2	302.7	-3.21854	0.0451	0.0003732	0.0170874	Down
GSVIVT01005845001	VIT_00s0301g00150	VIT_200s0301g00150	VIT_200s0301g00150	305.2	-3.21027	0.04588	0.0003822	0.0173388	Down
GSVIVT01019627001	VIT_02s0025g02320	VIT_202s0025g02320	VIT_202s0025g02320	305.6	-3.22269	0.04571	0.0003833	0.0173388	Down
GSVIVT01005342001	VIT_00s1624g00010	VIT_200s1624g00010	VIT_200s1624g00010	306.2	-3.2	0.04567	0.0003856	0.0173388	Down
GSVIVT01031924001	VIT_03s0063g02170	VIT_203s0063g02170	GBF1	306.3	-3.24149	0.04539	0.0003858	0.0173388	Down
GSVIVT01031990001	VIT_13s0064g01880	VIT_213s0064g01880	VIT_213s0064g01880	306.5	-3.25521	0.04518	0.0003865	0.0173388	Down
GSVIVT01028945001	VIT_16s0050g00370	VIT_216s0050g00370	VIT_216s0050g00370	307.3	-3.22269	0.04521	0.0003894	0.0173929	Down
GSVIVT01022364001	VIT_07s0031g02660	VIT_207s0031g02660	PDIL1-2	308.2	-3.2457	0.04529	0.0003926	0.0173929	Down
GSVIVT01030338001	VIT_08s0058g00100	VIT_208s0058g00100	FLS2	309.2	-3.2144	0.04542	0.0003963	0.0174264	Down
XM002274502	VIT_06s0061g00730	VIT_206s0061g00730	TIP1-3	310	-3.18471	0.04546	0.0003992	0.0174675	Down
GSVIVT01020504001	--	--	--	314.1	-3.1736	0.04684	0.000414	0.0178814	Down
GSVIVT01027983001e5	VIT_07s0005g00200	VIT_207s0005g00200	VIT_207s0005g00200	314.3	-3.18979	0.04663	0.0004147	0.0178814	Down
GSVIVT01032306001	VIT_11s0065g00840	VIT_211s0065g00840	VIT_211s0065g00840	314.7	-3.20616	0.04649	0.0004161	0.0178983	Down
GSVIVT01038466001	VIT_03s0097g00080	VIT_203s0097g00080	VIT_203s0097g00080	317	-3.17561	0.04715	0.0004247	0.0182241	Down
GSVIVT01015000001	VIT_11s0016g00300	VIT_211s0016g00300	VIT_211s0016g00300	318.7	-3.16756	0.04758	0.0004312	0.018326	Down
GSVIVT01035582001	VIT_04s0008g03000	VIT_204s0008g03000	VIT_204s0008g03000	319.8	-3.20205	0.04773	0.0004353	0.0184164	Down
GSVIVT01038628001	VIT_16s0098g01090	VIT_216s0098g01090	PEPR1	319.8	-3.19183	0.04746	0.0004354	0.0184164	Down
GSVIVT01033763001	VIT_08s0007g04040	VIT_208s0007g04040	CYP76G1	323.9	-3.18471	0.04888	0.0004513	0.0189088	Down
GSVIVT01011233001	VIT_13s0106g00330	VIT_213s0106g00330	VIT_213s0106g00330	324.3	-3.17965	0.04873	0.0004526	0.0189187	Down
GSVIVT01013915001	--	--	--	326.6	-3.17058	0.04939	0.0004615	0.0190428	Down
GSVIVT01032702001	VIT_13s0067g02560	VIT_213s0067g02560	VIT_213s0067g02560	326.6	-3.14663	0.0491	0.0004616	0.0190428	Down
GSVIVT01013248001	VIT_02s0012g00470	VIT_202s0012g00470	VIT_202s0012g00470	327.6	-3.1746	0.04925	0.0004658	0.0190667	Down
GSVIVT01030090001	VIT_12s0057g01060	VIT_212s0057g01060	NAMT1	329.1	-3.16656	0.04955	0.0004714	0.0192515	Down
GSVIVT01038168001	VIT_05s0094g00700	VIT_205s0094g00700	ARF2	335.9	-3.12207	0.05217	0.0004992	0.0201095	Down
GSVIVT01025394001	--	--	--	339.4	-3.1211	0.05338	0.0005138	0.020597	Down
GSVIVT01025067001	VIT_06s0004g03850	VIT_206s0004g03850	VIT_206s0004g03850	340	-3.12402	0.0533	0.0005161	0.020597	Down
GSVIVT01035957001	VIT_04s0008g06530	VIT_204s0008g06530	VIT_204s0008g06530	343.5	-3.11721	0.05456	0.0005313	0.0210529	Down
GSVIVT01020698001	VIT_12s0028g02250	VIT_212s0028g02250	SAG12	343.6	-3.10849	0.05429	0.0005317	0.0210529	Down
GSVIVT01001763001	VIT_00s0169g00090	VIT_200s0169g00090	ARIA	344.1	-3.07031	0.05417	0.0005336	0.0210653	Down
GSVIVT01024107001	VIT_03s0038g01460	VIT_203s0038g01460	LAP5	344.8	-3.13087	0.05417	0.0005366	0.0211058	Down
GSVIVT01003748001	VIT_00s0207g00010	VIT_200s0207g00010	VIT_200s0207g00010	346.5	-3.07503	0.05462	0.0005442	0.0212945	Down
GSVIVT01019039001	VIT_04s0023g01070	VIT_204s0023g01070	CERK1	347.7	-3.0931	0.0548	0.0005491	0.021439	Down
GSVIVT01018468001	VIT_16s0022g02170	VIT_216s0022g02170	FUC1	349	-3.10559	0.05509	0.0005551	0.0215313	Down
GSVIVT01036180001	VIT_06s0080g00060	VIT_206s0080g00060	AHP3	350.8	-3.10463	0.05554	0.0005627	0.0217786	Down
GSVIVT01031252001	VIT_14s0060g01040	VIT_214s0060g01040	VIT_214s0060g01040	351.2	-3.12012	0.05543	0.0005647	0.0218085	Down
GSVIVT01030145001	VIT_12s0057g01520	VIT_212s0057g01520	VIT_212s0057g01520	352.1	-3.1027	0.05553	0.0005689	0.021923	Down
XM002285538LOC100243312	VIT_06s0004g01510	VIT_206s0004g01510	LOX2	354.9	-3.07787	0.05644	0.0005814	0.0221872	Down
GSVIVT01021147001	VIT_10s0003g00600	VIT_210s0003g00600	VIT_210s0003g00600	355.1	-3.05064	0.05619	0.000582	0.0221872	Down
GSVIVT01028764001	VIT_16s0050g02120	VIT_216s0050g02120	RLP52	358.7	-3.07409	0.05749	0.0005987	0.022775	Down
GSVIVT01031600001	VIT_05s0062g00590	VIT_205s0062g00590	IAGLU	359.1	-3.06654	0.05736	0.0006005	0.0227946	Down
GSVIVT01033715001	VIT_08s0007g04450	VIT_208s0007g04450	VIT_208s0007g04450	359.8	-3.07787	0.05736	0.0006037	0.0228672	Down
GSVIVT01010548001	VIT_16s0100g01250	VIT_216s0100g01250	VIT_216s0100g01250	361	-3.07977	0.05726	0.0006092	0.0229142	Down
GSVIVT01018447001	--	--	--	361	-3.07977	0.05755	0.000609	0.0229142	Down
GSVIVT01003828001	VIT_04s0210g00100	VIT_204s0210g00100	VIT_204s0210g00100	361.7	-3.08737	0.05728	0.0006126	0.0229596	Down
GSVIVT01021406001	VIT_10s0003g02900	VIT_210s0003g02900	CAB1	363.8	-3.0581	0.05788	0.0006223	0.0232251	Down
GSVIVT01030646001	VIT_12s0059g02710	VIT_212s0059g02710	TPS02_TPS10	364.8	-3.08642	0.058	0.0006268	0.0232466	Down
GSVIVT01031263001	VIT_14s0060g00900	VIT_214s0060g00900	VIT_214s0060g00900	366.1	-3.05998	0.05827	0.0006331	0.0233483	Down
GSVIVT01016056001	VIT_09s0018g01230	VIT_209s0018g01230	VIT_209s0018g01230	368.4	-3.06373	0.05897	0.000644	0.0236099	Down
GSVIVT01033705001	VIT_08s0007g04550	VIT_208s0007g04550	VIT_208s0007g04550	381.9	-3.03582	0.06476	0.0007108	0.0255098	Down
GSVIVT01001021001	VIT_16s0148g00210	VIT_216s0148g00210	SNC4	383.5	-3.00571	0.0652	0.0007194	0.0256115	Down
GSVIVT01029789001	VIT_12s0055g01110	VIT_212s0055g01110	LHCB6	385.6	-2.98507	0.06585	0.0007302	0.0257893	Down
GSVIVT01036709001	VIT_19s0085g00980	VIT_219s0085g00980	VIT_219s0085g00980	386.8	-3.01568	0.06608	0.0007365	0.0259602	Down
GSVIVT01011607001	VIT_01s0011g06220	VIT_201s0011g06220	ACYB-2	387.4	-3.02206	0.06599	0.0007392	0.0260037	Down
GSVIVT01026134001	VIT_10s0042g00080	VIT_210s0042g00080	VIT_210s0042g00080	388.9	-3.00481	0.06635	0.000747	0.0261004	Down
GSVIVT01035323001	VIT_04s0008g00530	VIT_204s0008g00530	AUR1	390.1	-3.00752	0.06661	0.0007537	0.0261004	Down
GSVIVT01017711001	VIT_05s0020g01070	VIT_205s0020g01070	IAA31	390.9	-3.00391	0.06664	0.0007577	0.0261878	Down
GSVIVT01021967001	VIT_14s0030g00760	VIT_214s0030g00760	VIT_214s0030g00760	392.4	-3.00391	0.06702	0.0007659	0.026379	Down
GSVIVT01016448001	VIT_13s0019g02560	VIT_213s0019g02560	VIT_213s0019g02560	392.5	-2.98507	0.06672	0.0007662	0.026379	Down
GSVIVT01025320001	VIT_06s0004g01660	VIT_206s0004g01660	VIT_206s0004g01660	394.7	-2.99043	0.06711	0.0007782	0.0266887	Down
GSVIVT01016429001	VIT_13s0019g02760	VIT_213s0019g02760	HSP17	394.7	-2.97089	0.06742	0.000778	0.0266887	Down
GSVIVT01002748001	VIT_00s0869g00010	VIT_200s0869g00010	VIT_200s0869g00010	396.4	-2.96824	0.06757	0.0007873	0.0269487	Down
GSVIVT01028886001	VIT_16s0050g00890	VIT_216s0050g00890	VIT_216s0050g00890	399.2	-2.97442	0.06852	0.0008022	0.0272487	Down
GSVIVT01023480001	VIT_14s0036g00910	VIT_214s0036g00910	SEC	400	-2.97619	0.06858	0.0008069	0.0273561	Down
GSVIVT01007586001	VIT_17s0000g09760	VIT_217s0000g09760	VIT_217s0000g09760	400.5	-2.9656	0.0685	0.0008098	0.0273959	Down
GSVIVT01000793001	VIT_12s0142g00240	VIT_212s0142g00240	PDF1	401	-2.97	0.06837	0.0008121	0.0273959	Down
GSVIVT01036959001	VIT_03s0088g01240	VIT_203s0088g01240	VIT_203s0088g01240	401.5	-2.98507	0.06828	0.0008148	0.0274146	Down
GSVIVT01012855001	VIT_11s0118g00460	VIT_211s0118g00460	VIT_211s0118g00460	402.2	-2.99043	0.06831	0.0008191	0.027427	Down
GSVIVT01030190001	VIT_08s0058g01210	VIT_208s0058g01210	LP1	405.8	-2.96296	0.06966	0.0008391	0.027915	Down
GSVIVT01010647001	VIT_16s0100g00280	VIT_216s0100g00280	SLO1	407.2	-2.86451	0.07	0.0008471	0.0281285	Down
GSVIVT01023085001	VIT_12s0034g00130	VIT_212s0034g00130	HYR1	407.8	-2.97885	0.06992	0.0008502	0.0281296	Down
GSVIVT01036523001	VIT_14s0083g00830	VIT_214s0083g00830	GLIP7	410.6	-2.95247	0.07093	0.0008664	0.0285192	Down
GSVIVT01024838001	--	--	--	410.6	-2.92912	0.07061	0.0008665	0.0285192	Down
GSVIVT01022029001	VIT_14s0030g00260	VIT_214s0030g00260	ESL1	410.9	-2.96384	0.07039	0.0008677	0.0285192	Down
GSVIVT01001462001	VIT_13s0158g00330	VIT_213s0158g00330	VIT_213s0158g00330	411.8	-2.94724	0.07049	0.000873	0.0286141	Down
GSVIVT01015499001	VIT_11s0016g04930	VIT_211s0016g04930	VIT_211s0016g04930	417.7	-2.93945	0.07296	0.0009077	0.0295335	Down
GSVIVT01032021001	VIT_13s0064g01560	VIT_213s0064g01560	BGLU17	418.4	-2.936	0.07294	0.0009115	0.0295448	Down
GSVIVT01010686001	VIT_13s0101g00140	VIT_213s0101g00140	VIT_213s0101g00140	422.5	-2.93341	0.07456	0.0009359	0.0300113	Down
GSVIVT01018690001	VIT_16s0022g00270	VIT_216s0022g00270	VIT_216s0022g00270	423.4	-2.91971	0.07434	0.0009415	0.030057	Down
GSVIVT01034422001	VIT_10s0071g00250	VIT_210s0071g00250	VIT_210s0071g00250	423.4	-2.89017	0.07465	0.0009412	0.030057	Down
GSVIVT01007176001	VIT_00s0496g00010	VIT_200s0496g00010	OPT1	423.6	-2.93169	0.07408	0.0009424	0.030057	Down
GSVIVT01014648001	VIT_19s0015g00200	VIT_219s0015g00200	VIT_219s0015g00200	425.7	-2.82725	0.07474	0.0009551	0.030353	Down
GSVIVT01036346001	VIT_18s0001g04830	VIT_218s0001g04830	TPS21	426.2	-2.9274	0.07466	0.0009582	0.0303972	Down
GSVIVT01034518001	VIT_18s0072g00750	VIT_218s0072g00750	VIT_218s0072g00750	427.7	-2.93341	0.07505	0.0009674	0.0304777	Down
GSVIVT01009046001	VIT_18s0001g05860	VIT_218s0001g05860	TT1	428.4	-2.93341	0.07503	0.0009714	0.0304893	Down
GSVIVT01020426001	VIT_19s0027g00570	VIT_219s0027g00570	VIT_219s0027g00570	431	-2.88767	0.07597	0.0009878	0.0309217	Down
GSVIVT01020354001	VIT_19s0027g01110	VIT_219s0027g01110	VIT_219s0027g01110	439.6	-2.86123	0.07975	0.001041	0.0322494	Down
GSVIVT01014634001	VIT_19s0015g00060	VIT_219s0015g00060	MRP3	439.9	-2.88434	0.07956	0.001044	0.0322551	Down
GSVIVT01003779001	--	--	--	440.4	-2.89017	0.07948	0.001047	0.0322916	Down
GSVIVT01031739001	VIT_03s0063g00390	VIT_203s0063g00390	LOH2	440.9	-2.90613	0.07937	0.00105	0.032328	Down
GSVIVT01005098001	--	--	--	441.9	-2.86615	0.07953	0.001056	0.0324004	Down
GSVIVT01020369001	VIT_19s0027g00970	VIT_219s0027g00970	VIT_219s0027g00970	443.3	-2.86862	0.07986	0.001065	0.0324828	Down
GSVIVT01031787001	VIT_03s0063g00930	VIT_203s0063g00930	EMB2745	443.4	-2.88434	0.07956	0.001066	0.0324828	Down
GSVIVT01014930001	--	--	--	444.2	-2.89939	0.07962	0.001071	0.0325793	Down
GSVIVT01027135001	VIT_15s0046g00590	VIT_215s0046g00590	VIT_215s0046g00590	445.3	-2.89939	0.07982	0.001078	0.0327362	Down
GSVIVT01024463001	VIT_16s0039g02620	VIT_216s0039g02620	CDC20	445.9	-2.86697	0.07975	0.001082	0.0328016	Down
GSVIVT01030680001	VIT_14s0006g00240	VIT_214s0006g00240	VIT_214s0006g00240	447.1	-2.87936	0.08002	0.00109	0.0329878	Down
GSVIVT01035432001	VIT_04s0008g01540	VIT_204s0008g01540	VIT_204s0008g01540	447.4	-2.87026	0.07981	0.001092	0.0329921	Down
GSVIVT01014630001	VIT_19s0015g00030	VIT_219s0015g00030	RLP2	449.2	-2.88517	0.08037	0.001104	0.0331909	Down
GSVIVT01030186001	VIT_08s0058g01250	VIT_208s0058g01250	VIT_208s0058g01250	449.7	-2.88517	0.08026	0.001107	0.0331909	Down
GSVIVT01036115001	VIT_06s0080g00530	VIT_206s0080g00530	SYNC1	449.8	-2.918	0.08001	0.001108	0.0331909	Down
GSVIVT01007740001	VIT_17s0000g08480	VIT_217s0000g08480	MYB66	450.4	-2.88018	0.07994	0.001111	0.0331909	Down
GSVIVT01030358001	--	--	--	450.4	-2.85388	0.07965	0.001112	0.0331909	Down
GSVIVT01000209001	VIT_07s0129g00940	VIT_207s0129g00940	VIT_207s0129g00940	451.7	-2.87853	0.07995	0.001121	0.0331909	Down
GSVIVT01028966001	VIT_16s0050g00200	VIT_216s0050g00200	VIT_216s0050g00200	453.1	-2.87439	0.08027	0.00113	0.0333463	Down
GSVIVT01022884001	VIT_12s0034g02120	VIT_212s0034g02120	VIT_212s0034g02120	454.7	-2.86779	0.0807	0.00114	0.03353	Down
GSVIVT01035102001	VIT_05s0077g01890	VIT_205s0077g01890	PGA4	455.9	-2.88517	0.08095	0.001148	0.0336538	Down
GSVIVT01009990001	VIT_18s0001g15110	VIT_218s0001g15110	YUC11	457.8	-2.87026	0.08154	0.001161	0.033923	Down
GSVIVT01038656001	VIT_16s0098g00840	VIT_216s0098g00840	VIT_216s0098g00840	458.6	-2.6295	0.08158	0.001166	0.0339309	Down
GSVIVT01031290001	VIT_14s0060g00680	VIT_214s0060g00680	VIT_214s0060g00680	459.7	-2.87191	0.08182	0.001174	0.0340786	Down
GSVIVT01005917001	VIT_00s0309g00090	VIT_200s0309g00090	EXLB1	461	-2.85796	0.08209	0.001183	0.0342838	Down
GSVIVT01036586001	VIT_13s0084g00090	VIT_213s0084g00090	VIT_213s0084g00090	462.1	-2.83286	0.0823	0.001191	0.0343476	Down
GSVIVT01022491001	VIT_08s0032g00510	VIT_208s0032g00510	VIT_208s0032g00510	463.7	-2.83126	0.08272	0.001201	0.0345798	Down
GSVIVT01009322001	--	--	--	464.6	-2.86205	0.08254	0.001208	0.034586	Down
GSVIVT01018734001	VIT_04s0023g03800	VIT_204s0023g03800	JMT	464.6	-2.86041	0.08284	0.001208	0.034586	Down
GSVIVT01033612001	VIT_08s0007g05360	VIT_208s0007g05360	SSL2	464.7	-2.84495	0.08226	0.001209	0.034586	Down
GSVIVT01027011001	VIT_15s0046g01730	VIT_215s0046g01730	VIT_215s0046g01730	465	-2.85063	0.0821	0.001211	0.0345875	Down
GSVIVT01033737001	VIT_08s0007g04250	VIT_208s0007g04250	VIT_208s0007g04250	466.9	-2.86451	0.08268	0.001224	0.0349027	Down
GSVIVT01036328001	VIT_18s0001g04490	VIT_218s0001g04490	TPS21	467.6	-2.81928	0.08271	0.001229	0.0349331	Down
GSVIVT01031584001	VIT_05s0062g00350	VIT_205s0062g00350	VIT_205s0062g00350	468.4	-2.84576	0.08274	0.001234	0.0350192	Down
GSVIVT01025823001	VIT_08s0040g00540	VIT_208s0040g00540	VIT_208s0040g00540	468.6	-2.83206	0.08253	0.001236	0.03502	Down
GSVIVT01007956001	VIT_17s0000g06650	VIT_217s0000g06650	IBS1	471.8	-2.84576	0.08341	0.001258	0.0353897	Down
GSVIVT01009403001	VIT_18s0001g09610	VIT_218s0001g09610	HOS15	471.8	-2.84091	0.08371	0.001258	0.0353897	Down
GSVIVT01022266001	VIT_07s0031g01890	VIT_207s0031g01890	VIT_207s0031g01890	472.2	-2.8401	0.08328	0.001261	0.0353897	Down
GSVIVT01030243001	--	--	--	472.6	-2.80034	0.08317	0.001264	0.0354179	Down
GSVIVT01037459001	--	--	--	473.3	-2.83046	0.0832	0.001269	0.035502	Down
GSVIVT01028485001	--	--	--	475.8	-2.81057	0.08407	0.001287	0.0357798	Down
GSVIVT01029059001	--	--	--	476.1	-2.82486	0.08387	0.001289	0.0357798	Down
GSVIVT01020343001	VIT_19s0027g01170	VIT_219s0027g01170	VIT_219s0027g01170	477.3	-2.82406	0.08416	0.001298	0.0358615	Down
GSVIVT01018428001	VIT_15s0021g00010	VIT_215s0021g00010	CER1	478.9	-2.83688	0.08459	0.001309	0.0361093	Down
GSVIVT01033142001	VIT_04s0069g00390	VIT_204s0069g00390	GLR2	483.7	-2.8177	0.08624	0.001345	0.0369303	Down
GSVIVT01000402001	VIT_12s0134g00030	VIT_212s0134g00030	TPS03	483.7	-2.79174	0.08653	0.001344	0.0369303	Down
GSVIVT01035446001	VIT_04s0008g01710	VIT_204s0008g01710	CTR1	485.4	-2.83366	0.08673	0.001357	0.0372023	Down
GSVIVT01011493001	VIT_14s0108g01480	VIT_214s0108g01480	VIT_214s0108g01480	487	-2.82566	0.08717	0.001369	0.0373715	Down
GSVIVT01030616001	VIT_12s0059g02420	VIT_212s0059g02420	RCI3	487.3	-2.82087	0.08702	0.001372	0.0373715	Down
GSVIVT01036105001	--	--	--	488.5	-2.80741	0.08726	0.00138	0.0373715	Down
GSVIVT01032795001	VIT_13s0067g01250	VIT_213s0067g01250	GEA6	490	-2.8177	0.08766	0.001391	0.037612	Down
GSVIVT01017816001	VIT_05s0020g01970	VIT_205s0020g01970	PVA12_VAP27-2	500	-2.81928	0.09216	0.001468	0.0393349	Down
GSVIVT01028981001	VIT_16s0050g00070	VIT_216s0050g00070	MYB17	501.4	-2.79018	0.09251	0.001479	0.0394277	Down
GSVIVT01006684001	VIT_00s0399g00010	VIT_200s0399g00010	RIN4	501.9	-2.77624	0.09243	0.001483	0.0394277	Down
GSVIVT01018538001	VIT_16s0022g01580	VIT_216s0022g01580	KCS5	502.2	-2.77624	0.09223	0.001485	0.0394277	Down
GSVIVT01017284001	VIT_09s0002g06430	VIT_209s0002g06430	VIT_209s0002g06430	502.5	-2.7894	0.09205	0.001487	0.0394277	Down
GSVIVT01023030001	VIT_12s0034g00830	VIT_212s0034g00830	VIT_212s0034g00830	503.1	-2.78242	0.09204	0.001492	0.0395013	Down
GSVIVT01014074001	VIT_19s0014g00160	VIT_219s0014g00160	CAB1	505.2	-2.77008	0.09272	0.001508	0.0397999	Down
GSVIVT01012605001	VIT_16s0115g00490	VIT_216s0115g00490	BGAL8	505.8	-2.77701	0.09268	0.001513	0.0398199	Down
GSVIVT01015392001	VIT_11s0016g03970	VIT_211s0016g03970	UBC37	508.9	-2.75028	0.09389	0.001538	0.0403583	Down
GSVIVT01036241001	VIT_14s0081g00400	VIT_214s0081g00400	VIT_214s0081g00400	512.7	-2.75406	0.0954	0.001568	0.040964	Down
GSVIVT01025616001	VIT_08s0040g02500	VIT_208s0040g02500	VIT_208s0040g02500	514.7	-2.75028	0.09607	0.001584	0.0413212	Down
GSVIVT01017581001	--	--	--	516.2	-2.75938	0.09647	0.001596	0.0415124	Down
GSVIVT01005967001	VIT_00s0317g00070	VIT_200s0317g00070	VIT_200s0317g00070	518	-2.77546	0.09702	0.001611	0.0417193	Down
GSVIVT01016830001	--	--	--	519.2	-2.75634	0.09726	0.001621	0.0417606	Down
XM002276213	VIT_02s0025g00820	VIT_202s0025g00820	CHX18	519.3	-2.77008	0.09699	0.001622	0.0417606	Down
GSVIVT01034432001	VIT_10s0071g00150	VIT_210s0071g00150	VIT_210s0071g00150	521	-2.75862	0.09752	0.001636	0.0418783	Down
GSVIVT01028673001	VIT_07s0005g06610	VIT_207s0005g06610	VIT_207s0005g06610	523.4	-2.74725	0.09834	0.001655	0.0421473	Down
GSVIVT01001117001	VIT_01s0150g00350	VIT_201s0150g00350	VIT_201s0150g00350	523.5	-2.74952	0.09808	0.001656	0.0421473	Down
GSVIVT01008806001	VIT_18s0001g01760	VIT_218s0001g01760	PI	526.2	-2.73748	0.0991	0.001679	0.0425299	Down
GSVIVT01015862001	VIT_03s0017g02030	VIT_203s0017g02030	VIT_203s0017g02030	526.6	-2.60349	0.09897	0.001682	0.0425299	Down
GSVIVT01021944001	VIT_14s0030g00990	VIT_214s0030g00990	VIT_214s0030g00990	528.3	-2.74952	0.09948	0.001697	0.042762	Down
GSVIVT01011276001	VIT_13s0106g00680	VIT_213s0106g00680	VIT_213s0106g00680	531.6	-2.74499	0.1008	0.001725	0.0428972	Down
GSVIVT01014321001	VIT_19s0014g02530	VIT_219s0014g02530	VIT_219s0014g02530	531.8	-2.72702	0.1005	0.001726	0.0428972	Down
GSVIVT01028390001	VIT_07s0005g03950	VIT_207s0005g03950	VIT_207s0005g03950	531.9	-2.7465	0.1002	0.001727	0.0428972	Down
GSVIVT01038699001	VIT_16s0098g00430	VIT_216s0098g00430	VIT_216s0098g00430	532.4	-2.67023	0.1002	0.001731	0.0428972	Down
GSVIVT01010947001	--	--	--	532.5	-2.72851	0.09988	0.001732	0.0428972	Down
GSVIVT01027142001	VIT_15s0046g00520	VIT_215s0046g00520	VIT_215s0046g00520	533	-2.72777	0.0998	0.001736	0.0428972	Down
GSVIVT01001056001	VIT_11s0149g00250	VIT_211s0149g00250	VIT_211s0149g00250	533.4	-2.72851	0.09969	0.00174	0.0428972	Down
GSVIVT01036389001	VIT_18s0001g05890	VIT_218s0001g05890	VIT_218s0001g05890	533.5	-2.74876	0.09939	0.00174	0.0428972	Down
GSVIVT01036171001	VIT_06s0080g00120	VIT_206s0080g00120	CER4	537.6	-2.71665	0.1011	0.001775	0.0435537	Down
GSVIVT01025267001	VIT_06s0004g02130	VIT_206s0004g02130	VIT_206s0004g02130	540.3	-2.72554	0.1021	0.001799	0.0439872	Down
GSVIVT01001803001	VIT_14s0171g00060	VIT_214s0171g00060	VIT_214s0171g00060	541	-2.72109	0.1021	0.001805	0.0439872	Down
GSVIVT01026270001	VIT_10s0042g01230	VIT_210s0042g01230	KCS6	541.6	-2.72851	0.1021	0.00181	0.0439872	Down
GSVIVT01021332001	--	--	--	542.7	-2.72109	0.1023	0.00182	0.0441338	Down
GSVIVT01029911001	VIT_08s0056g00860	VIT_208s0056g00860	VIT_208s0056g00860	544	-2.71518	0.1026	0.001831	0.0443157	Down
GSVIVT01031407001	--	--	--	546.1	-2.70563	0.1033	0.001849	0.0446297	Down
GSVIVT01009449001	VIT_18s0001g10110	VIT_218s0001g10110	UGT73B3	546.8	-2.72035	0.1033	0.001856	0.0447379	Down
GSVIVT01022033001	VIT_14s0030g00220	VIT_214s0030g00220	VIT_214s0030g00220	547.7	-2.69906	0.1035	0.001864	0.0448699	Down
GSVIVT01014562001	VIT_19s0014g04840	VIT_219s0014g04840	VIT_219s0014g04840	549.5	-2.70563	0.104	0.00188	0.0451567	Down
GSVIVT01030703001	VIT_14s0006g00410	VIT_214s0006g00410	VIT_214s0006g00410	551.4	-2.70783	0.1047	0.001897	0.045442	Down
GSVIVT01026334001	VIT_04s0043g00510	VIT_204s0043g00510	VIT_204s0043g00510	551.6	-2.73224	0.1044	0.001898	0.045442	Down
GSVIVT01026612001	--	--	--	552.2	-2.69469	0.1044	0.001904	0.0455243	Down
GSVIVT01028965001	VIT_16s0050g00200	VIT_216s0050g00200	VIT_216s0050g00200	553.5	-2.70783	0.1047	0.001915	0.0456882	Down
GSVIVT01029691001	--	--	--	553.6	-2.7049	0.1044	0.001916	0.0456882	Down
GSVIVT01015686001	VIT_03s0017g00700	VIT_203s0017g00700	VIT_203s0017g00700	555.1	-2.70563	0.1048	0.00193	0.0458989	Down
GSVIVT01022206001	VIT_07s0031g01380	VIT_207s0031g01380	FAH1	557.5	-2.69324	0.1057	0.001952	0.0461985	Down
GSVIVT01027456001	VIT_15s0048g02410	VIT_215s0048g02410	LHY	561.5	-2.68601	0.1073	0.001988	0.0469015	Down
GSVIVT01015376001	VIT_11s0016g03810	VIT_211s0016g03810	VIT_211s0016g03810	562.9	-2.69687	0.1077	0.002001	0.046952	Down
GSVIVT01028799001	VIT_16s0050g01740	VIT_216s0050g01740	RLP39	563.4	-2.70783	0.1076	0.002006	0.046952	Down
GSVIVT01015325001	VIT_11s0016g03340	VIT_211s0016g03340	VIT_211s0016g03340	564.1	-2.71076	0.1076	0.002012	0.0470305	Down
GSVIVT01035062001	VIT_05s0077g01570	VIT_205s0077g01570	MLP423	565.4	-2.6824	0.108	0.002024	0.0472488	Down
GSVIVT01021021001	VIT_05s0029g00460	VIT_205s0029g00460	FAC1	567.4	-2.67523	0.1086	0.002042	0.0475051	Down
GSVIVT01035136001	VIT_05s0077g02240	VIT_205s0077g02240	VIT_205s0077g02240	570.4	-2.69906	0.1098	0.002071	0.0479054	Down
GSVIVT01036969001	VIT_03s0088g01160	VIT_203s0088g01160	VIT_203s0088g01160	574.4	-2.68312	0.1115	0.002108	0.0485715	Down
GSVIVT01033531001	VIT_08s0007g06160	VIT_208s0007g06160	VIT_208s0007g06160	575.2	-2.68025	0.1112	0.002116	0.0486297	Down
GSVIVT01021733001	VIT_10s0003g05540	VIT_210s0003g05540	VIT_210s0003g05540	575.2	-2.67881	0.1115	0.002116	0.0486297	Down
GSVIVT01028389001	VIT_07s0005g03950	VIT_207s0005g03950	VIT_207s0005g03950	575.9	-2.67666	0.1112	0.002122	0.048701	Down
GSVIVT01007122001	VIT_00s0480g00060	VIT_200s0480g00060	VIT_200s0480g00060	577.5	-2.66525	0.1117	0.002138	0.048701	Down
XM002284250	VIT_04s0008g03950	VIT_204s0008g03950	RD22	578.4	-2.65675	0.1118	0.002146	0.048701	Down
GSVIVT01020632001	VIT_12s0028g02850	VIT_212s0028g02850	VIT_212s0028g02850	578.4	-2.65604	0.1115	0.002147	0.048701	Down
GSVIVT01033528001	VIT_08s0007g06180	VIT_208s0007g06180	VIT_208s0007g06180	578.5	-2.68097	0.1112	0.002147	0.048701	Down
GSVIVT01027345001	VIT_13s0047g00340	VIT_213s0047g00340	WRI1	579	-2.65534	0.1111	0.002152	0.048701	Down
GSVIVT01012053001	VIT_01s0011g02095	VIT_201s0011g02095	VIT_201s0011g02095	580	-2.67237	0.1113	0.002161	0.0487861	Down
GSVIVT01038107001	VIT_05s0094g00190	VIT_205s0094g00190	RCY1	580.2	-2.66099	0.1111	0.002164	0.0487861	Down
GSVIVT01012359001	VIT_18s0001g00340	VIT_218s0001g00340	LAC14	581.5	-2.66099	0.1114	0.002176	0.0488313	Down
GSVIVT01013506001	VIT_13s0067g03540	VIT_213s0067g03540	VIT_213s0067g03540	581.6	-2.67809	0.1108	0.002177	0.0488313	Down
GSVIVT01027888001	VIT_05s0049g01640	VIT_205s0049g01640	ULP1A	581.6	-2.46245	0.1111	0.002177	0.0488313	Down
GSVIVT01023972001	VIT_03s0038g02860	VIT_203s0038g02860	VIT_203s0038g02860	582.6	-2.66596	0.111	0.002187	0.0489938	Down
GSVIVT01032337001	VIT_11s0065g01110	VIT_211s0065g01110	VIT_211s0065g01110	585.3	-2.55428	0.112	0.002213	0.0493274	Down
GSVIVT01012633001	VIT_10s0116g00500	VIT_210s0116g00500	CPC	586.6	-2.65745	0.1123	0.002225	0.0495327	Down
GSVIVT01035842001	VIT_04s0008g05320	VIT_204s0008g05320	VIT_204s0008g05320	588.1	-2.65252	0.1127	0.00224	0.049742	Down
GSVIVT01027182001	VIT_15s0046g00170	VIT_215s0046g00170	MYB3	590.4	-2.66596	0.1136	0.002263	0.0499848	Down
GSVIVT01009412001	VIT_18s0001g09730	VIT_218s0001g09730	VIT_218s0001g09730	590.7	-2.6434	0.1134	0.002265	0.0499848	Down
GSVIVT01026408001	VIT_04s0043g01040	VIT_204s0043g01040	PP2-B15	592.6	-2.65745	0.114	0.002284	0.0502791	Down
GSVIVT01014085001	VIT_19s0014g00250	VIT_219s0014g00250	VIT_219s0014g00250	593.9	-2.64061	0.1143	0.002298	0.0504842	Down
GSVIVT01031446001	VIT_06s0061g00880	VIT_206s0061g00880	VIT_206s0061g00880	594.4	-2.6441	0.1142	0.002302	0.0504877	Down
GSVIVT01026930001	VIT_15s0046g02530	VIT_215s0046g02530	ROPGEF3	599.5	-2.6441	0.1165	0.002353	0.0512318	Down
GSVIVT01003454001	VIT_00s0193g00040	VIT_200s0193g00040	VIT_200s0193g00040	599.5	-2.64271	0.1161	0.002354	0.0512318	Down
GSVIVT01018336001	VIT_15s0021g00950	VIT_215s0021g00950	SRG1	599.7	-2.63435	0.1159	0.002356	0.0512318	Down
GSVIVT01004462001	VIT_00s1350g00010	VIT_200s1350g00010	VIT_200s1350g00010	599.9	-2.65534	0.1157	0.002358	0.0512318	Down
GSVIVT01012166001	VIT_01s0011g01010	VIT_201s0011g01010	VIT_201s0011g01010	600.1	-2.64831	0.1154	0.002359	0.0512318	Down
GSVIVT01036457001	VIT_14s0083g00260	VIT_214s0083g00260	VIT_214s0083g00260	603.3	-2.64831	0.1167	0.002392	0.0516957	Down
GSVIVT01035693001	VIT_04s0008g04050	VIT_204s0008g04050	RD22	604.9	-2.61712	0.1172	0.002408	0.0519783	Down
GSVIVT01035476001	VIT_04s0008g01970	VIT_204s0008g01970	ER	605.5	-2.63505	0.1172	0.002414	0.0520446	Down
GSVIVT01016142001	VIT_09s0018g02020	VIT_209s0018g02020	VIT_209s0018g02020	606.4	-2.64201	0.1173	0.002423	0.0521135	Down
GSVIVT01006269001	VIT_00s0340g00090	VIT_200s0340g00090	AS2	608.6	-2.63852	0.1181	0.002446	0.0524797	Down
GSVIVT01000692001	VIT_19s0140g00180	VIT_219s0140g00180	BAG7	609.5	-2.63505	0.1179	0.002455	0.0525263	Down
GSVIVT01016948001	VIT_09s0002g03130	VIT_209s0002g03130	VIT_209s0002g03130	609.5	-2.62674	0.1182	0.002455	0.0525263	Down
GSVIVT01014872001	VIT_19s0015g01960	VIT_219s0015g01960	VIT_219s0015g01960	610	-2.60485	0.1178	0.00246	0.0525263	Down
GSVIVT01033370001	VIT_08s0007g07690	VIT_208s0007g07690	PGIP1	610.5	-2.6469	0.1177	0.002465	0.0525699	Down
GSVIVT01019650001	VIT_02s0025g02540	VIT_202s0025g02540	VIT_202s0025g02540	612.1	-2.62605	0.1182	0.002482	0.0528482	Down
GSVIVT01037246001	VIT_06s0009g03690	VIT_206s0009g03690	VIT_206s0009g03690	612.3	-2.59538	0.118	0.002484	0.0528482	Down
GSVIVT01020858001	VIT_12s0028g00320	VIT_212s0028g00320	LHB1B1	616.2	-2.61506	0.1196	0.002524	0.053507	Down
GSVIVT01009625001	VIT_18s0001g11720	VIT_218s0001g11720	VIT_218s0001g11720	616.7	-2.58131	0.1195	0.00253	0.0535699	Down
GSVIVT01014835001	VIT_19s0015g01690	VIT_219s0015g01690	CPSUFE	617	-2.62812	0.1193	0.002533	0.0535699	Down
GSVIVT01015601001	VIT_11s0016g05880	VIT_211s0016g05880	VIT_211s0016g05880	622.7	-2.55363	0.1218	0.002592	0.0546226	Down
GSVIVT01011426001	VIT_14s0108g00910	VIT_214s0108g00910	VIT_214s0108g00910	625.2	-2.6137	0.1227	0.002618	0.05491	Down
GSVIVT01033981001	--	--	--	627.8	-2.60078	0.1237	0.002647	0.0552319	Down
GSVIVT01038310001	VIT_07s0095g00190	VIT_207s0095g00190	VIT_207s0095g00190	628.9	-2.59808	0.1239	0.002658	0.055292	Down
GSVIVT01021699001	VIT_10s0003g05250	VIT_210s0003g05250	VIT_210s0003g05250	630.6	-2.59875	0.1245	0.002676	0.0555364	Down
GSVIVT01016435001	VIT_13s0019g02690	VIT_213s0019g02690	VIT_213s0019g02690	631.2	-2.60213	0.1244	0.002683	0.0555726	Down
GSVIVT01009015001	--	--	--	632.3	-2.6001	0.1247	0.002695	0.0557354	Down
GSVIVT01029533001	VIT_09s0054g01025	VIT_209s0054g01025	VIT_209s0054g01025	633	-2.60756	0.1247	0.002702	0.0558152	Down
GSVIVT01023887001	VIT_03s0038g03700	VIT_203s0038g03700	VIT_203s0038g03700	633.4	-2.58732	0.1246	0.002707	0.0558535	Down
GSVIVT01028988001	VIT_05s0051g00020	VIT_205s0051g00020	VIT_205s0051g00020	634	-2.61028	0.1245	0.002713	0.0559123	Down
GSVIVT01028120001	VIT_07s0005g01450	VIT_207s0005g01450	BZIP53	635.5	-2.60688	0.125	0.00273	0.0561975	Down
GSVIVT01013854001	VIT_16s0013g00310	VIT_216s0013g00310	SUVH5	636.9	-2.58598	0.125	0.002745	0.0562456	Down
GSVIVT01005167001	VIT_00s0262g00120	VIT_200s0262g00120	CRK10	636.9	-2.58131	0.1254	0.002745	0.0562456	Down
GSVIVT01027137001	VIT_15s0046g00570	VIT_215s0046g00570	VIT_215s0046g00570	638.1	-2.60349	0.1253	0.002758	0.0563544	Down
GSVIVT01000689001	VIT_19s0140g00140	VIT_219s0140g00140	ATGA2OX1	638.5	-2.58732	0.1252	0.002762	0.0563544	Down
GSVIVT01026110001	VIT_18s0041g00140	VIT_218s0041g00140	FTSH12	639.2	-2.59202	0.1252	0.00277	0.0564324	Down
GSVIVT01006454001	VIT_00s0371g00010	VIT_200s0371g00010	CAD9	640.4	-2.59538	0.1255	0.002783	0.0565675	Down
GSVIVT01020417001	VIT_19s0027g00650	VIT_219s0027g00650	VIT_219s0027g00650	641.8	-2.60485	0.1258	0.002798	0.0568074	Down
GSVIVT01016873001	VIT_09s0002g02360	VIT_209s0002g02360	VIT_209s0002g02360	644.6	-2.56805	0.1269	0.00283	0.0572563	Down
GSVIVT01024781001	VIT_06s0004g06210	VIT_206s0004g06210	CYP86A1	644.7	-2.51762	0.1267	0.002831	0.0572563	Down
GSVIVT01017247001	VIT_09s0002g06070	VIT_209s0002g06070	VIT_209s0002g06070	644.9	-2.57666	0.1264	0.002833	0.0572563	Down
GSVIVT01024584001	VIT_06s0004g07860	VIT_206s0004g07860	VIT_206s0004g07860	646.4	-2.59336	0.1269	0.002849	0.0575142	Down
GSVIVT01011561001	VIT_01s0011g06640	VIT_201s0011g06640	FLA21	648.6	-2.58398	0.1276	0.002874	0.0578218	Down
GSVIVT01025339001	VIT_06s0004g01510	VIT_206s0004g01510	LOX2	650.1	-2.57865	0.128	0.00289	0.0579668	Down
GSVIVT01021405001	VIT_10s0003g02890	VIT_210s0003g02890	CAB1	650.5	-2.57865	0.1279	0.002895	0.0579816	Down
GSVIVT01027098001	VIT_15s0046g00900	VIT_215s0046g00900	VIT_215s0046g00900	651.5	-2.58398	0.1281	0.002907	0.058091	Down
GSVIVT01006145001	VIT_00s2504g00010	VIT_200s2504g00010	VIT_200s2504g00010	654.6	-2.57798	0.1293	0.002941	0.0585727	Down
GSVIVT01014073001	VIT_19s0014g00150	VIT_219s0014g00150	PUP11	659.8	-2.58799	0.1316	0.003	0.0592956	Down
GSVIVT01030588001	VIT_12s0059g02150	VIT_212s0059g02150	ACO3	660.2	-2.56871	0.1315	0.003004	0.0592956	Down
GSVIVT01024682001	VIT_06s0004g07040	VIT_206s0004g07040	VIT_206s0004g07040	660.5	-2.54001	0.1313	0.003009	0.0593284	Down
GSVIVT01017722001	VIT_05s0020g01160	VIT_205s0020g01160	VIT_205s0020g01160	662.6	-2.5641	0.132	0.003032	0.0596495	Down
GSVIVT01000637001	VIT_13s0019g00920	VIT_213s0019g00920	VIT_213s0019g00920	664	-2.58866	0.1324	0.003048	0.0598957	Down
GSVIVT01002333001	VIT_00s0684g00020	VIT_200s0684g00020	IQD20	664.6	-2.55951	0.1324	0.003055	0.0598957	Down
GSVIVT01031892001	VIT_03s0063g01880	VIT_203s0063g01880	LACS2	664.9	-2.574	0.1322	0.003058	0.0598957	Down
GSVIVT01004595001	VIT_00s1455g00010	VIT_200s1455g00010	EXLB1	665.4	-2.57069	0.1321	0.003064	0.0599301	Down
GSVIVT01014690001	VIT_19s0015g00590	VIT_219s0015g00590	NF-YB6	666	-2.56674	0.1321	0.003071	0.0599301	Down
GSVIVT01011084001	VIT_07s0104g00500	VIT_207s0104g00500	VIT_207s0104g00500	666.7	-2.5641	0.1322	0.00308	0.0599301	Down
GSVIVT01030964001	VIT_14s0006g02340	VIT_214s0006g02340	VIT_214s0006g02340	666.8	-2.5582	0.1319	0.00308	0.0599301	Down
GSVIVT01014980001	VIT_19s0015g02930	VIT_219s0015g02930	VIT_219s0015g02930	667.7	-2.55951	0.132	0.003091	0.0600784	Down
GSVIVT01028695001	VIT_16s0050g02710	VIT_216s0050g02710	VIT_216s0050g02710	670.4	-2.51446	0.133	0.003122	0.0605484	Down
GSVIVT01022576001	VIT_08s0032g01060	VIT_208s0032g01060	VIT_208s0032g01060	670.8	-2.56805	0.1329	0.003127	0.0605792	Down
GSVIVT01020735001	VIT_12s0028g01870	VIT_212s0028g01870	VIT_212s0028g01870	671.2	-2.55558	0.1328	0.003132	0.0605827	Down
GSVIVT01016929001	VIT_09s0002g02940	VIT_209s0002g02940	MIOX1	671.4	-2.5641	0.1325	0.003134	0.0605827	Down
XM002271467LOC100260927	--	--	--	673.9	-2.55232	0.1335	0.003163	0.0609829	Down
GSVIVT01026801001	--	--	--	675.3	-2.56871	0.1339	0.00318	0.0610456	Down
GSVIVT01020617001	VIT_12s0028g02970	VIT_212s0028g02970	MLO12	675.5	-2.56016	0.1336	0.003182	0.0610456	Down
GSVIVT01035201001	VIT_04s0079g00140	VIT_204s0079g00140	VIT_204s0079g00140	676.4	-2.54972	0.1338	0.003193	0.0611353	Down
GSVIVT01037661001	--	--	--	676.8	-2.55558	0.1337	0.003197	0.0611353	Down
GSVIVT01026501001	VIT_04s0044g01160	VIT_204s0044g01160	VIT_204s0044g01160	678.4	-2.55754	0.1341	0.003216	0.0613579	Down
GSVIVT01013880001	VIT_16s0013g00640	VIT_216s0013g00640	VIT_216s0013g00640	678.6	-2.45761	0.1339	0.003219	0.0613579	Down
GSVIVT01037580001	--	--	--	679.6	-2.55102	0.1341	0.003231	0.0615206	Down
GSVIVT01007988001	VIT_17s0000g06350	VIT_217s0000g06350	LHCA4	681.7	-2.54712	0.1348	0.003256	0.0616661	Down
GSVIVT01019513001	VIT_02s0025g01300	VIT_202s0025g01300	SLP3	682.7	-2.54647	0.135	0.003267	0.0618086	Down
GSVIVT01029173001	VIT_11s0052g01200	VIT_211s0052g01200	XTR6	683.5	-2.54647	0.1351	0.003277	0.0618395	Down
GSVIVT01006591001	VIT_00s0385g00020	VIT_200s0385g00020	TPS14	683.5	-2.54518	0.1348	0.003277	0.0618395	Down
GSVIVT01029375001	VIT_17s0053g00630	VIT_217s0053g00630	VIT_217s0053g00630	684.6	-2.53678	0.135	0.00329	0.0618395	Down
GSVIVT01006643001	VIT_00s0392g00070	VIT_200s0392g00070	TPS14	684.8	-2.54582	0.1344	0.003292	0.0618395	Down
GSVIVT01032692001	VIT_13s0067g02750	VIT_213s0067g02750	VIT_213s0067g02750	684.8	-2.5413	0.1347	0.003292	0.0618395	Down
GSVIVT01024683001	VIT_06s0004g07030	VIT_206s0004g07030	MRH1	685.3	-2.54001	0.1344	0.003299	0.0618867	Down
GSVIVT01037537001	VIT_06s0009g00860	VIT_206s0009g00860	PIP5K4	685.7	-2.54647	0.1343	0.003303	0.0618873	Down
GSVIVT01038537001	VIT_03s0097g00690	VIT_203s0097g00690	VIT_203s0097g00690	688.7	-2.54388	0.1355	0.00334	0.0623923	Down
GSVIVT01006466001	VIT_00s0372g00040	VIT_200s0372g00040	TPS14	698.1	-2.53743	0.1398	0.003454	0.0638875	Down
GSVIVT01037776001e5	VIT_19s0090g01730	VIT_219s0090g01730	VIT_219s0090g01730	699.1	-2.52461	0.14	0.003466	0.0639392	Down
GSVIVT01031488001	VIT_06s0061g00530	VIT_206s0061g00530	scpl48	700.3	-2.50376	0.1402	0.00348	0.0640645	Down
GSVIVT01033905001	VIT_08s0007g02790	VIT_208s0007g02790	VIT_208s0007g02790	701	-2.5113	0.1402	0.003489	0.0641595	Down
GSVIVT01037015001	VIT_03s0088g00690	VIT_203s0088g00690	PRB1	701.5	-2.53036	0.1402	0.003495	0.0641595	Down
GSVIVT01023399001	VIT_14s0036g01400	VIT_214s0036g01400	VIT_214s0036g01400	702	-2.50376	0.1401	0.003502	0.0641921	Down
GSVIVT01013893001	VIT_16s0013g00810	VIT_216s0013g00810	VIT_216s0013g00810	702.3	-2.54518	0.1399	0.003505	0.0641921	Down
GSVIVT01020178001	VIT_01s0026g00620	VIT_201s0026g00620	VIT_201s0026g00620	705.1	-2.52016	0.141	0.003541	0.0647062	Down
GSVIVT01000191001	VIT_07s0129g00795	VIT_207s0129g00795	CYP81D6	706.3	-2.51509	0.1413	0.003556	0.0647921	Down
GSVIVT01033974001	VIT_08s0007g02140	VIT_208s0007g02140	VIT_208s0007g02140	710.1	-2.52525	0.1429	0.003602	0.0653621	Down
GSVIVT01017239001	VIT_09s0002g05990	VIT_209s0002g05990	UVR3	712.3	-2.51256	0.1437	0.003631	0.0656203	Down
GSVIVT01026528001	--	--	--	714	-2.52207	0.1442	0.003652	0.065799	Down
GSVIVT01004915001	--	--	--	715	-2.51004	0.1444	0.003666	0.0659843	Down
GSVIVT01001785001	VIT_18s0001g03040	VIT_218s0001g03040	VIT_218s0001g03040	715.6	-2.47893	0.1444	0.003673	0.0660305	Down
GSVIVT01027071001	VIT_15s0046g01130	VIT_215s0046g01130	TRY	715.8	-2.5113	0.1441	0.003676	0.0660305	Down
GSVIVT01000971001	VIT_01s0146g00520	VIT_201s0146g00520	VIT_201s0146g00520	720.5	-2.44918	0.1462	0.003735	0.0669549	Down
GSVIVT01029857001	VIT_08s0056g00380	VIT_208s0056g00380	PAP10	722	-2.49004	0.1466	0.003755	0.0671102	Down
GSVIVT01030698001	VIT_14s0006g00360	VIT_214s0006g00360	VIT_214s0006g00360	723.8	-2.51256	0.1472	0.003778	0.0673857	Down
GSVIVT01031665001	VIT_05s0062g01150	VIT_205s0062g01150	VIT_205s0062g01150	724.9	-2.42307	0.1474	0.003792	0.0674857	Down
GSVIVT01009109001	VIT_18s0001g06850	VIT_218s0001g06850	VIT_218s0001g06850	725.1	-2.4919	0.1472	0.003795	0.0674857	Down
GSVIVT01036327001	VIT_18s0001g04480	VIT_218s0001g04480	VIT_218s0001g04480	726.6	-2.45821	0.1476	0.003814	0.0677557	Down
GSVIVT01033719001	VIT_08s0007g04410	VIT_208s0007g04410	VIT_208s0007g04410	728.6	-2.50376	0.1483	0.00384	0.0680814	Down
GSVIVT01000059001	VIT_14s0128g00560	VIT_214s0128g00560	VIT_214s0128g00560	728.9	-2.47463	0.1481	0.003844	0.0680844	Down
GSVIVT01031131001	VIT_14s0060g02300	VIT_214s0060g02300	VIT_214s0060g02300	732.5	-2.49563	0.1496	0.003891	0.0686784	Down
GSVIVT01029160001	VIT_11s0052g01320	VIT_211s0052g01320	XTR6	734.1	-2.49004	0.1501	0.003912	0.0687757	Down
GSVIVT01020278001	VIT_19s0027g01700	VIT_219s0027g01700	RPS5	734.8	-2.49252	0.1501	0.003921	0.0688175	Down
GSVIVT01032434001	VIT_14s0066g00890	VIT_214s0066g00890	VIT_214s0066g00890	735.3	-2.49875	0.1501	0.003928	0.0688175	Down
GSVIVT01028911001	VIT_16s0050g00670	VIT_216s0050g00670	VIT_216s0050g00670	735.3	-2.49501	0.1498	0.003928	0.0688175	Down
GSVIVT01031365001	VIT_06s0061g01610	VIT_206s0061g01610	TIL1	740.5	-2.45038	0.152	0.003996	0.0698023	Down
GSVIVT01035909001	VIT_04s0008g05980	VIT_204s0008g05980	APM1	742.2	-2.47463	0.1526	0.00402	0.0701526	Down
GSVIVT01011766001	VIT_01s0011g04780	VIT_201s0011g04780	At17	743	-2.4919	0.1527	0.004031	0.0702755	Down
GSVIVT01019190001	VIT_15s0024g01790	VIT_215s0024g01790	VIT_215s0024g01790	743.7	-2.48016	0.1527	0.00404	0.0703118	Down
GSVIVT01037584001	VIT_06s0009g00330	VIT_206s0009g00330	VIT_206s0009g00330	743.8	-2.48201	0.1524	0.004041	0.0703118	Down
GSVIVT01029680001	VIT_12s0055g00290	VIT_212s0055g00290	HYR1	745	-2.48385	0.1527	0.004057	0.0703834	Down
GSVIVT01017303001	VIT_09s0002g06590	VIT_209s0002g06590	IAGLU	746.6	-2.4777	0.1532	0.004078	0.0706098	Down
GSVIVT01035579001	VIT_04s0008g02980	VIT_204s0008g02980	CAMS1	751.7	-2.47341	0.1555	0.004148	0.0716125	Down
GSVIVT01033832001	VIT_08s0007g03420	VIT_208s0007g03420	ABI5	753.5	-2.46548	0.156	0.004172	0.0718174	Down
GSVIVT01026683001	VIT_15s0045g00180	VIT_215s0045g00180	VIT_215s0045g00180	757.2	-2.48509	0.1576	0.004224	0.0724476	Down
GSVIVT01010184001	VIT_01s0010g01200	VIT_201s0010g01200	DWF1	757.4	-2.48201	0.1574	0.004226	0.0724476	Down
GSVIVT01028768001	VIT_16s0050g02090	VIT_216s0050g02090	VIT_216s0050g02090	757.6	-2.46731	0.1572	0.004229	0.0724476	Down
GSVIVT01009669001	VIT_18s0001g12160	VIT_218s0001g12160	VIT_218s0001g12160	760.6	-2.43427	0.1584	0.00427	0.0730092	Down
GSVIVT01013257001	VIT_02s0012g00390	VIT_202s0012g00390	SRG1	761	-2.47158	0.1583	0.004276	0.0730415	Down
GSVIVT01035564001	VIT_04s0008g02820	VIT_204s0008g02820	VIT_204s0008g02820	763.9	-2.44081	0.1594	0.004316	0.0735127	Down
GSVIVT01029189001	VIT_11s0052g01055	VIT_211s0052g01055	VIT_211s0052g01055	764.7	-2.47097	0.1595	0.004327	0.073559	Down
GSVIVT01013548001	VIT_05s0124g00140	VIT_205s0124g00140	VIT_205s0124g00140	766.2	-2.4564	0.1599	0.004348	0.0737645	Down
GSVIVT01005693001	VIT_00s0285g00030	VIT_200s0285g00030	VIT_200s0285g00030	766.7	-2.4558	0.1598	0.004354	0.0737645	Down
GSVIVT01001572001	VIT_09s0002g00480	VIT_209s0002g00480	NUP155	767.3	-2.4667	0.1595	0.004364	0.0737645	Down
GSVIVT01006408001	VIT_00s0362g00010	VIT_200s0362g00010	J20	767.3	-2.46305	0.1598	0.004363	0.0737645	Down
GSVIVT01035502001	VIT_04s0008g02230	VIT_204s0008g02230	VIT_204s0008g02230	767.8	-2.4558	0.1594	0.00437	0.0737957	Down
GSVIVT01014663001	VIT_19s0015g00330	VIT_219s0015g00330	VIT_219s0015g00330	769.1	-2.46914	0.1597	0.004388	0.0738889	Down
GSVIVT01030018001	VIT_12s0057g00330	VIT_212s0057g00330	VIT_212s0057g00330	769.9	-2.36407	0.1598	0.004399	0.074004	Down
GSVIVT01037945001	VIT_10s0092g00150	VIT_210s0092g00150	PLA	772.4	-2.4426	0.1608	0.004435	0.0743281	Down
GSVIVT01028793001	VIT_16s0050g01820	VIT_216s0050g01820	VIT_216s0050g01820	773.3	-2.47341	0.1609	0.004448	0.0744223	Down
GSVIVT01001050001	VIT_11s0149g00190	VIT_211s0149g00190	DRS1	773.4	-2.4558	0.1606	0.004449	0.0744223	Down
GSVIVT01028077001	VIT_07s0005g01090	VIT_207s0005g01090	VIT_207s0005g01090	774.5	-2.45519	0.1609	0.004465	0.074593	Down
GSVIVT01034234001	VIT_09s0070g00170	VIT_209s0070g00170	VIT_209s0070g00170	775.3	-2.45942	0.161	0.004476	0.074593	Down
GSVIVT01033712001	VIT_08s0007g04480	VIT_208s0007g04480	VIT_208s0007g04480	776	-2.47158	0.161	0.004486	0.0746197	Down
GSVIVT01004855001	VIT_07s0141g00160	VIT_207s0141g00160	NIP1-2	778.1	-2.457	0.1618	0.004516	0.0749011	Down
GSVIVT01034568001	VIT_18s0072g00230	VIT_218s0072g00230	VIT_218s0072g00230	779.4	-2.45399	0.1621	0.004534	0.0749968	Down
GSVIVT01008888001	VIT_18s0001g03160	VIT_218s0001g03160	VIT_218s0001g03160	782.9	-2.46002	0.1636	0.004585	0.075419	Down
GSVIVT01020948001	VIT_05s0029g00990	VIT_205s0029g00990	TPP2	783.7	-2.45218	0.1636	0.004597	0.0755095	Down
GSVIVT01029157001	VIT_11s0052g01340	VIT_211s0052g01340	XTR6	785.5	-2.44141	0.1642	0.004622	0.0756197	Down
GSVIVT01037651001	VIT_19s0090g00400	VIT_219s0090g00400	VIT_219s0090g00400	788.3	-2.44081	0.1653	0.004662	0.0760518	Down
GSVIVT01005522001	VIT_00s1873g00010	VIT_200s1873g00010	VIT_200s1873g00010	792.1	-2.33699	0.1669	0.004717	0.0767376	Down
GSVIVT01021326001	VIT_10s0003g02260	VIT_210s0003g02260	SRG1	792.4	-2.43605	0.1668	0.004723	0.076765	Down
XM002265787LOC100242945	VIT_06s0009g02870	VIT_206s0009g02870	TT7	795.5	-2.43843	0.168	0.004767	0.0769871	Down
GSVIVT01000316001	VIT_03s0132g00010	VIT_203s0132g00010	GPS1	799.1	-2.43546	0.1696	0.004821	0.0775068	Down
GSVIVT01021829001	--	--	--	1	17.42	1.144e-08	6.438e-13	1.14371e-08	Up
GSVIVT01031486001	VIT_06s0061g00550	VIT_206s0061g00550	XTH32	2	14.2	1.157e-07	1.302e-11	7.71001e-08	Up
GSVIVT01019259001	VIT_15s0024g01270	VIT_215s0024g01270	VIT_215s0024g01270	3	13.8	3.956e-07	6.681e-11	2.9672e-07	Up
GSVIVT01027831001	VIT_05s0049g01200	VIT_205s0049g01200	VIT_205s0049g01200	5	10.82	1.165e-06	2.622e-10	9.31597e-07	Up
GSVIVT01037496001	VIT_06s0009g01140	VIT_206s0009g01140	VIT_206s0009g01140	6	10.34	2.165e-06	6.093e-10	1.80404e-06	Up
GSVIVT01008890001	VIT_18s0001g03180	VIT_218s0001g03180	VIT_218s0001g03180	7	9.145	4.464e-06	1.508e-09	3.3487e-06	Up
GSVIVT01016932001	--	--	--	8	8.656	4.969e-06	1.958e-09	3.86487e-06	Up
GSVIVT01020834001	VIT_12s0028g00860	VIT_212s0028g00860	NAC042	10	7.721	1.415e-05	6.374e-09	1.13234e-05	Up
GSVIVT01020661001	VIT_12s0028g02570	VIT_212s0028g02570	CPK7	11	7.932	1.376e-05	7.743e-09	1.14629e-05	Up
XR077541LOC100252661	--	--	--	11	8.026	1.479e-05	7.493e-09	1.14629e-05	Up
GSVIVT01029844001	VIT_08s0056g00220	VIT_208s0056g00220	TOPP4	17	6.74	6.565e-05	4.065e-08	4.27248e-05	Up
GSVIVT01009568001	VIT_18s0001g11180	VIT_218s0001g11180	VIT_218s0001g11180	17	6.794	6.345e-05	4.286e-08	4.27248e-05	Up
GSVIVT01025653001	VIT_08s0040g02170	VIT_208s0040g02170	MLO12_MLO6	19	6.593	8.515e-05	6.231e-08	5.82598e-05	Up
GSVIVT01027389001	--	--	--	21	6.354	0.0001054	8.9e-08	7.18675e-05	Up
GSVIVT01017634001	VIT_05s0020g00330	VIT_205s0020g00330	GolS1	21	6.358	9.897e-05	7.8e-08	6.75662e-05	Up
GSVIVT01009594001	VIT_18s0001g11430	VIT_218s0001g11430	CYP82C4	22	6.341	0.0001036	9.33e-08	7.20641e-05	Up
GSVIVT01019886001	VIT_02s0025g04660	VIT_202s0025g04660	NYE1	22	6.358	0.0001061	1.015e-07	7.2268e-05	Up
GSVIVT01025881001	VIT_18s0041g02410	VIT_218s0041g02410	AO4	22	6.37	0.0001004	1.017e-07	7.2268e-05	Up
GSVIVT01019589001	VIT_02s0025g01950	VIT_202s0025g01950	CSLG3	25	6.052	0.0001519	1.624e-07	0.000110963	Up
GSVIVT01024655001	VIT_06s0004g07240	VIT_206s0004g07240	VIT_206s0004g07240	26	6.112	0.0001508	1.698e-07	0.000111722	Up
GSVIVT01020556001	VIT_12s0028g03580	VIT_212s0028g03580	VIT_212s0028g03580	27	5.874	0.0001671	1.975e-07	0.000125307	Up
GSVIVT01009405001	VIT_18s0001g09660	VIT_218s0001g09660	CYP81D8	29	5.673	0.0002239	2.772e-07	0.000158853	Up
GSVIVT01003900001	VIT_00s0214g00090	VIT_200s0214g00090	PP2-B1	30	5.768	0.0002356	3.05e-07	0.000169323	Up
GSVIVT01038652001	VIT_16s0098g00860	VIT_216s0098g00860	DMR6	31	5.664	0.0002449	3.446e-07	0.000177701	Up
GSVIVT01016930001	--	--	--	31	5.703	0.0002349	3.174e-07	0.000170867	Up
GSVIVT01009850001	VIT_18s0001g13780	VIT_218s0001g13780	CYP83B1	32	5.606	0.0002399	3.646e-07	0.00017992	Up
GSVIVT01027802001	VIT_05s0049g00930	VIT_205s0049g00930	PHT1-4	32	5.709	0.0002392	3.501e-07	0.000177701	Up
GSVIVT01014497001	VIT_19s0014g04190	VIT_219s0014g04190	RK3	34	5.299	0.0002836	4.63e-07	0.000202174	Up
GSVIVT01016943001	VIT_09s0002g03070	VIT_209s0002g03070	VIT_209s0002g03070	34	5.315	0.0002841	4.478e-07	0.000202174	Up
XM002283215LOC100259242	VIT_12s0028g00860	VIT_212s0028g00860	NAC042	34	5.574	0.0002763	4.666e-07	0.000202174	Up
GSVIVT01016554001	--	--	--	35	5.578	0.0002841	4.957e-07	0.000204793	Up
GSVIVT01009599001	VIT_18s0001g11470	VIT_218s0001g11470	CYP82C4	36	5.471	0.0002899	5.386e-07	0.000208005	Up
GSVIVT01017510001	--	--	--	36	5.532	0.0002932	5.281e-07	0.000208005	Up
GSVIVT01012746001	VIT_18s0117g00590	VIT_218s0117g00590	LAC14	38	5.38	0.0003288	6.292e-07	0.000237824	Up
GSVIVT01012932001	VIT_17s0119g00230	VIT_217s0119g00230	VIT_217s0119g00230	39	5.133	0.0003684	7.259e-07	0.000257912	Up
GSVIVT01009849001	VIT_18s0001g13770	VIT_218s0001g13770	CYP83B1	40	5.125	0.0003931	7.967e-07	0.000276075	Up
GSVIVT01032610001	VIT_14s0066g02660	VIT_214s0066g02660	VIT_214s0066g02660	42	5.065	0.0004307	8.97e-07	0.000300664	Up
GSVIVT01028785001	VIT_16s0050g01900	VIT_216s0050g01900	VIT_216s0050g01900	43	5.003	0.0004477	9.828e-07	0.000315095	Up
GSVIVT01019841001	VIT_02s0025g04280	VIT_202s0025g04280	OSM34	43	5.094	0.0004416	9.942e-07	0.000315095	Up
AF003007VVTL1	VIT_02s0025g04330	VIT_202s0025g04330	OSM34	43	5.143	0.0004496	9.617e-07	0.000315095	Up
GSVIVT01008049001	VIT_17s0000g05780	VIT_217s0000g05780	VIT_217s0000g05780	44	4.99	0.000474	1.094e-06	0.000333621	Up
GSVIVT01033757001	VIT_08s0007g04080	VIT_208s0007g04080	CYP76C1	45	4.938	0.0004685	1.108e-06	0.000333621	Up
GSVIVT01024656001	VIT_06s0004g07230	VIT_206s0004g07230	VIT_206s0004g07230	46	5.051	0.0004971	1.203e-06	0.000356188	Up
GSVIVT01021797001	VIT_14s0030g02150	VIT_214s0030g02150	CAM5_CML11	47	4.824	0.0005271	1.306e-06	0.000379369	Up
GSVIVT01032611001	VIT_14s0066g02670	VIT_214s0066g02670	VIT_214s0066g02670	47	4.926	0.0005337	1.352e-06	0.000379727	Up
GSVIVT01006971001	VIT_00s0454g00030	VIT_200s0454g00030	AIR3	53	4.607	0.0007461	1.932e-06	0.000504735	Up
GSVIVT01020864001	VIT_12s0028g00270	VIT_212s0028g00270	WRKY71	54	4.682	0.0008041	2.127e-06	0.000539802	Up
GSVIVT01019884001	VIT_02s0025g04660	VIT_202s0025g04660	NYE1	57	4.563	0.0009002	2.432e-06	0.00060549	Up
GSVIVT01027585001	VIT_15s0048g01180	VIT_215s0048g01180	SBTI1	57	4.576	0.0008895	2.454e-06	0.00060549	Up
GSVIVT01030691001	VIT_14s0006g00320	VIT_214s0006g00320	EMB2656	59	4.52	0.000982	2.764e-06	0.000672636	Up
GSVIVT01012752001	VIT_18s0117g00550	VIT_218s0117g00550	LAC14	61	4.442	0.001095	3.142e-06	0.000754292	Up
GSVIVT01011789001	VIT_01s0011g04590	VIT_201s0011g04590	VIT_201s0011g04590	63	4.44	0.001165	3.409e-06	0.000796854	Up
GSVIVT01012936001	VIT_17s0119g00280	VIT_217s0119g00280	VIT_217s0119g00280	65	4.344	0.001272	3.795e-06	0.00085908	Up
GSVIVT01011637001	VIT_01s0011g05930	VIT_201s0011g05930	VIT_201s0011g05930	66	4.296	0.001255	3.887e-06	0.00085908	Up
GSVIVT01022978001	--	--	--	66	4.309	0.001265	3.847e-06	0.00085908	Up
GSVIVT01014800001	VIT_19s0015g01520	VIT_219s0015g01520	VIT_219s0015g01520	66	4.345	0.001243	3.917e-06	0.00085908	Up
GSVIVT01027701001	VIT_15s0048g00100	VIT_215s0048g00100	VIT_215s0048g00100	67	4.258	0.001295	4.155e-06	0.000900166	Up
GSVIVT01033978001	VIT_08s0007g02100	VIT_208s0007g02100	VIT_208s0007g02100	68	4.261	0.00131	4.278e-06	0.000915647	Up
GSVIVT01036746001	VIT_19s0085g00650	VIT_219s0085g00650	VIT_219s0085g00650	69	4.238	0.001375	4.567e-06	0.000954503	Up
GSVIVT01027420001	VIT_15s0048g02760	VIT_215s0048g02760	VIT_215s0048g02760	71	4.161	0.001455	4.916e-06	0.000981267	Up
GSVIVT01006301001	VIT_00s0346g00060	VIT_200s0346g00060	VIT_200s0346g00060	73	4.13	0.001571	5.484e-06	0.00105895	Up
GSVIVT01025925001	VIT_18s0041g02060	VIT_218s0041g02060	OPR2	73	4.164	0.001552	5.329e-06	0.00104208	Up
GSVIVT01011583001	VIT_01s0011g06460	VIT_201s0011g06460	VIT_201s0011g06460	74	4.109	0.001594	5.652e-06	0.00107965	Up
GSVIVT01016915001	VIT_09s0002g02760	VIT_209s0002g02760	VIT_209s0002g02760	77	4.059	0.001775	6.393e-06	0.00118304	Up
GSVIVT01006265001	VIT_00s0340g00060	VIT_200s0340g00060	KOR2	77	4.094	0.001769	6.473e-06	0.00118549	Up
GSVIVT01029509001	VIT_09s0054g01220	VIT_209s0054g01220	VIT_209s0054g01220	79	3.989	0.001901	7.062e-06	0.00128017	Up
GSVIVT01022245001	VIT_07s0031g01710	VIT_207s0031g01710	WRKY51	82	3.963	0.002044	7.71e-06	0.0013672	Up
GSVIVT01020737001	VIT_12s0028g01840	VIT_212s0028g01840	VIT_212s0028g01840	83	3.902	0.002079	7.958e-06	0.00138602	Up
GSVIVT01031664001	VIT_05s0062g01130	VIT_205s0062g01130	ANT1	83	3.978	0.002089	8.112e-06	0.00139912	Up
GSVIVT01017954001	VIT_05s0020g03280	VIT_205s0020g03280	VIT_205s0020g03280	85	3.899	0.00219	8.631e-06	0.00146028	Up
GSVIVT01033490001	VIT_08s0007g06560	VIT_208s0007g06560	VIT_208s0007g06560	89	3.861	0.002512	1.004e-05	0.00162146	Up
GSVIVT01009591001	VIT_18s0001g11410	VIT_218s0001g11410	CYP82C4	91	3.785	0.002644	1.086e-05	0.00170733	Up
GSVIVT01001710001	VIT_03s0167g00190	VIT_203s0167g00190	CYP714A1	91	3.815	0.002628	1.065e-05	0.00168926	Up
GSVIVT01011636001	VIT_01s0011g05940	VIT_201s0011g05940	VIT_201s0011g05940	92	3.758	0.002694	1.122e-05	0.00174845	Up
GSVIVT01019149001	VIT_04s0023g00130	VIT_204s0023g00130	VIT_204s0023g00130	93	3.767	0.002718	1.163e-05	0.00176587	Up
GSVIVT01008261001	VIT_17s0000g03940	VIT_217s0000g03940	FAH1	93	3.778	0.002699	1.139e-05	0.00175951	Up
GSVIVT01036879001	VIT_02s0087g00750	VIT_202s0087g00750	VIT_202s0087g00750	94	3.745	0.00276	1.196e-05	0.00178678	Up
GSVIVT01031159001	--	--	--	95	3.767	0.002839	1.246e-05	0.00181436	Up
GSVIVT01034943001	VIT_05s0077g00500	VIT_205s0077g00500	MYB108	99	3.715	0.003167	1.409e-05	0.00197373	Up
GSVIVT01018019001	VIT_05s0020g03860	VIT_205s0020g03860	HMT2	101	3.634	0.00326	1.468e-05	0.00203742	Up
GSVIVT01007118001	VIT_00s0480g00010	VIT_200s0480g00010	VIT_200s0480g00010	102	3.653	0.00339	1.546e-05	0.00211267	Up
GSVIVT01012922001	VIT_17s0119g00150	VIT_217s0119g00150	VIT_217s0119g00150	104	3.599	0.003534	1.631e-05	0.00221181	Up
GSVIVT01015710001	VIT_03s0017g00920	VIT_203s0017g00920	RPM1	107	3.614	0.003819	1.784e-05	0.00238692	Up
GSVIVT01028396001	VIT_07s0005g04020	VIT_207s0005g04020	VIT_207s0005g04020	109	3.524	0.003917	1.852e-05	0.00241917	Up
GSVIVT01031900001	VIT_03s0063g01960	VIT_203s0063g01960	HB1	112	3.504	0.004255	2.036e-05	0.00258033	Up
GSVIVT01035796001	VIT_04s0008g04940	VIT_204s0008g04940	GA3OX1	112	3.517	0.004231	2.048e-05	0.00258033	Up
GSVIVT01037447001	VIT_06s0009g01630	VIT_206s0009g01630	VIT_206s0009g01630	113	3.49	0.00425	2.081e-05	0.00259394	Up
GSVIVT01037154001	VIT_18s0089g00700	VIT_218s0089g00700	CYP714A1	113	3.538	0.004215	2.088e-05	0.00259394	Up
GSVIVT01038619001	VIT_16s0098g01170	VIT_216s0098g01170	HB-12	114	3.528	0.004338	2.173e-05	0.00268079	Up
GSVIVT01005303001	VIT_00s0274g00080	VIT_200s0274g00080	VIT_200s0274g00080	115	3.461	0.004381	2.219e-05	0.00271866	Up
GSVIVT01015426001	VIT_11s0016g04270	VIT_211s0016g04270	VIT_211s0016g04270	116	3.477	0.004371	2.264e-05	0.00273605	Up
GSVIVT01024430001	VIT_16s0039g02330	VIT_216s0039g02330	VIT_216s0039g02330	116	3.487	0.004415	2.261e-05	0.00273605	Up
GSVIVT01028060001	VIT_07s0005g00920	VIT_207s0005g00920	MLP43	117	3.455	0.004432	2.345e-05	0.00277063	Up
GSVIVT01029472001	VIT_09s0054g01520	VIT_209s0054g01520	VIT_209s0054g01520	117	3.521	0.00447	2.34e-05	0.00277063	Up
GSVIVT01014799001	VIT_19s0015g01510	VIT_219s0015g01510	VIT_219s0015g01510	119	3.421	0.004577	2.448e-05	0.0028611	Up
AF532965Tl3	VIT_02s0025g04310	VIT_202s0025g04310	OSM34	120	3.399	0.00465	2.539e-05	0.00291461	Up
GSVIVT01031377001	VIT_06s0061g01490	VIT_206s0061g01490	PDR11_PDR6	120	3.431	0.004615	2.494e-05	0.00289581	Up
GSVIVT01031378001	VIT_06s0061g01480	VIT_206s0061g01480	PDR11	121	3.399	0.00461	2.543e-05	0.00291461	Up
GSVIVT01033257001	VIT_08s0007g08750	VIT_208s0007g08750	HSFB3	122	3.397	0.004675	2.605e-05	0.00296653	Up
GSVIVT01013151001	--	--	--	124	3.368	0.004927	2.773e-05	0.00313773	Up
GSVIVT01012745001	VIT_18s0117g00600	VIT_218s0117g00600	LAC14	126	3.357	0.0051	2.899e-05	0.0032188	Up
GSVIVT01022909001	VIT_12s0034g01930	VIT_212s0034g01930	VIT_212s0034g01930	126	3.373	0.005109	2.933e-05	0.00323632	Up
GSVIVT01011506001	VIT_14s0108g01580	VIT_214s0108g01580	VIT_214s0108g01580	127	3.355	0.005107	2.961e-05	0.00324705	Up
GSVIVT01003673001	VIT_00s0203g00140	VIT_200s0203g00140	VIT_200s0203g00140	132	3.338	0.005638	3.301e-05	0.00355408	Up
GSVIVT01014935001	VIT_19s0015g02440	VIT_219s0015g02440	CYP72A15	133	3.285	0.005698	3.4e-05	0.00361683	Up
GSVIVT01034850001	VIT_18s0075g00960	VIT_218s0075g00960	LAC10	133	3.292	0.005746	3.396e-05	0.00361683	Up
GSVIVT01034574001	VIT_18s0072g00160	VIT_218s0072g00160	VIT_218s0072g00160	134	3.266	0.005858	3.528e-05	0.00367488	Up
GSVIVT01004598001	VIT_00s1458g00010	VIT_200s1458g00010	CRK6	135	3.306	0.005844	3.553e-05	0.00367488	Up
GSVIVT01038717001	VIT_16s0098g00250	VIT_216s0098g00250	VIT_216s0098g00250	138	3.226	0.006253	3.837e-05	0.00387297	Up
GSVIVT01035474001	VIT_04s0008g01960	VIT_204s0008g01960	PAA2	143	3.187	0.006905	4.276e-05	0.00422412	Up
GSVIVT01021473001	VIT_10s0003g03520	VIT_210s0003g03520	VIT_210s0003g03520	144	3.185	0.006986	4.365e-05	0.00423605	Up
GSVIVT01012819001	VIT_11s0118g00160	VIT_211s0118g00160	RLP15_RLP9	144	3.185	0.006929	4.368e-05	0.00423605	Up
GSVIVT01008502001	VIT_17s0000g01750	VIT_217s0000g01750	VIT_217s0000g01750	145	3.217	0.006918	4.401e-05	0.00423605	Up
GSVIVT01021754001	VIT_10s0003g05690	VIT_210s0003g05690	LSH3	145	3.275	0.006949	4.459e-05	0.00423605	Up
GSVIVT01022000001	VIT_14s0030g00520	VIT_214s0030g00520	VIT_214s0030g00520	148	3.333	0.007335	4.748e-05	0.00446287	Up
GSVIVT01019784001	VIT_02s0025g03770	VIT_202s0025g03770	NF-YC3	151	3.144	0.007641	4.989e-05	0.00464029	Up
GSVIVT01036338001	VIT_18s0001g04690	VIT_218s0001g04690	TPS21	153	3.12	0.007788	5.173e-05	0.0047331	Up
GSVIVT01025798001	VIT_08s0040g00800	VIT_208s0040g00800	VIT_208s0040g00800	153	3.13	0.007822	5.151e-05	0.0047331	Up
GSVIVT01006968001	VIT_00s0454g00010	VIT_200s0454g00010	AIR3	153	3.132	0.007764	5.201e-05	0.0047331	Up
GSVIVT01019848001	VIT_02s0025g04330	VIT_202s0025g04330	OSM34	157	3.108	0.008295	5.65e-05	0.00499364	Up
GSVIVT01014498001	VIT_19s0014g04210	VIT_219s0014g04210	VIT_219s0014g04210	157	3.127	0.008255	5.576e-05	0.00495288	Up
GSVIVT01029070001	VIT_05s0051g00790	VIT_205s0051g00790	VIT_205s0051g00790	159	3.096	0.008462	5.811e-05	0.00511052	Up
GSVIVT01012346001	VIT_18s0122g01150	VIT_218s0122g01150	LAC14	160	3.087	0.008547	5.918e-05	0.00517898	Up
GSVIVT01001657001	VIT_18s0166g00060	VIT_218s0166g00060	VIT_218s0166g00060	160	3.092	0.008527	5.952e-05	0.0051832	Up
GSVIVT01029446001	VIT_09s0054g01740	VIT_209s0054g01740	VIT_209s0054g01740	165	3.04	0.009233	6.496e-05	0.0055964	Up
GSVIVT01026123001	VIT_18s0041g00040	VIT_218s0041g00040	WAK2	165	3.057	0.009184	6.514e-05	0.0055964	Up
GSVIVT01022813001	VIT_02s0033g01390	VIT_202s0033g01390	VIT_202s0033g01390	166	3.048	0.009141	6.586e-05	0.0055981	Up
GSVIVT01033116001	VIT_14s0068g02300	VIT_214s0068g02300	VIT_214s0068g02300	166	3.064	0.009189	6.569e-05	0.0055981	Up
GSVIVT01037667001	VIT_19s0090g00590	VIT_219s0090g00590	MYB101	168	3.078	0.009356	6.794e-05	0.00569318	Up
GSVIVT01012980001	VIT_02s0012g02820	VIT_202s0012g02820	CYP76C4	170	3.021	0.009618	7.038e-05	0.00584253	Up
GSVIVT01006972001	VIT_00s0454g00030	VIT_200s0454g00030	AIR3	175	3.015	0.01049	7.736e-05	0.00639209	Up
GSVIVT01034729001	VIT_13s0074g00540	VIT_213s0074g00540	VIT_213s0074g00540	177	2.969	0.0107	7.947e-05	0.00647608	Up
GSVIVT01030403001	--	--	--	178	2.969	0.01078	8.074e-05	0.00651976	Up
GSVIVT01016937001	VIT_09s0002g03020	VIT_209s0002g03020	VIT_209s0002g03020	179	2.961	0.01097	8.271e-05	0.00658257	Up
GSVIVT01027584001	VIT_15s0048g01200	VIT_215s0048g01200	XSP1	180	2.958	0.0111	8.432e-05	0.00665753	Up
GSVIVT01018832001	VIT_04s0023g02900	VIT_204s0023g02900	FAH1	181	2.948	0.01119	8.564e-05	0.00673183	Up
GSVIVT01022054001	VIT_14s0030g00040	VIT_214s0030g00040	RPS2	184	2.944	0.01165	8.985e-05	0.00702144	Up
GSVIVT01019116001	VIT_04s0023g00390	VIT_204s0023g00390	VIT_204s0023g00390	185	2.921	0.01175	9.13e-05	0.00702217	Up
GSVIVT01022910001	VIT_12s0034g01930	VIT_212s0034g01930	VIT_212s0034g01930	185	2.927	0.01167	9.131e-05	0.00702217	Up
GSVIVT01011313001	VIT_15s0107g00210	VIT_215s0107g00210	VIT_215s0107g00210	186	2.909	0.01173	9.308e-05	0.00708778	Up
GSVIVT01026038001	VIT_18s0041g00940	VIT_218s0041g00940	HB1	186	2.922	0.01174	9.253e-05	0.00708533	Up
GSVIVT01025698001	VIT_08s0040g01750	VIT_208s0040g01750	VIT_208s0040g01750	187	2.93	0.01168	9.336e-05	0.00708778	Up
GSVIVT01020878001	VIT_05s0029g01570	VIT_205s0029g01570	VIT_205s0029g01570	187	2.93	0.01168	9.404e-05	0.00710902	Up
GSVIVT01003944001	VIT_00s0218g00010	VIT_200s0218g00010	CAD9	188	2.927	0.01185	9.604e-05	0.00719895	Up
GSVIVT01027818001	VIT_05s0049g01090	VIT_205s0049g01090	GSTU7	189	2.957	0.01183	9.655e-05	0.00719966	Up
GSVIVT01034938001	VIT_05s0077g00430	VIT_205s0077g00430	GolS1	189	2.985	0.01179	9.686e-05	0.00719966	Up
GSVIVT01017307001	VIT_09s0002g06650	VIT_209s0002g06650	VIT_209s0002g06650	191	2.902	0.01204	9.963e-05	0.0073441	Up
GSVIVT01017928001	VIT_05s0020g03050	VIT_205s0020g03050	VIT_205s0020g03050	194	2.871	0.01253	0.0001044	0.00763237	Up
GSVIVT01028171001	VIT_07s0005g01950	VIT_207s0005g01950	MYB78	194	2.893	0.01255	0.0001053	0.00766662	Up
GSVIVT01010326001	VIT_01s0010g02440	VIT_201s0010g02440	MRP3	198	2.858	0.01315	0.000111	0.00792647	Up
GSVIVT01002260001	VIT_00s0662g00020	VIT_200s0662g00020	VIT_200s0662g00020	198	2.923	0.01308	0.0001111	0.00792647	Up
GSVIVT01026045001	VIT_18s0041g00850	VIT_218s0041g00850	HB1	200	2.847	0.01327	0.0001143	0.0080898	Up
GSVIVT01032218001	VIT_11s0065g00040	VIT_211s0065g00040	CYP716A1	200	2.86	0.01329	0.0001137	0.00807952	Up
GSVIVT01027815001	VIT_05s0049g01070	VIT_205s0049g01070	GSTU7	201	2.846	0.01331	0.0001153	0.00809607	Up
GSVIVT01010834001	VIT_05s0102g01100	VIT_205s0102g01100	VIT_205s0102g01100	201	2.862	0.01334	0.0001164	0.00814113	Up
GSVIVT01014555001	VIT_19s0014g04790	VIT_219s0014g04790	4-Oct	203	2.844	0.0136	0.0001194	0.00825347	Up
XM002271422LOC100254239	VIT_19s0027g00230	VIT_219s0027g00230	NAC1	205	2.815	0.01382	0.0001221	0.0083604	Up
GSVIVT01029447001	VIT_09s0054g01730	VIT_209s0054g01730	VIT_209s0054g01730	205	2.829	0.01377	0.0001233	0.0083604	Up
GSVIVT01018441001	VIT_16s0022g02430	VIT_216s0022g02430	CXE20	205	2.839	0.01385	0.0001232	0.0083604	Up
GSVIVT01017147001	VIT_09s0002g05010	VIT_209s0002g05010	VIT_209s0002g05010	205	2.85	0.0137	0.0001233	0.0083604	Up
GSVIVT01026494001	VIT_04s0044g01230	VIT_204s0044g01230	VIT_204s0044g01230	206	2.84	0.0138	0.0001251	0.00840653	Up
GSVIVT01006683001	VIT_00s0398g00060	VIT_200s0398g00060	CRK29	207	2.846	0.01376	0.0001254	0.00840653	Up
GSVIVT01027860001	VIT_05s0049g01420	VIT_205s0049g01420	VIT_205s0049g01420	210	2.799	0.01423	0.0001313	0.00867117	Up
GSVIVT01022329001	VIT_07s0031g02400	VIT_207s0031g02400	BAT1	210	2.805	0.01425	0.0001308	0.00867038	Up
GSVIVT01022901001	VIT_12s0034g01950	VIT_212s0034g01950	VIT_212s0034g01950	211	2.789	0.01441	0.0001338	0.00879728	Up
GSVIVT01009430001	VIT_18s0001g09910	VIT_218s0001g09910	VIT_218s0001g09910	212	2.808	0.01436	0.0001342	0.00879728	Up
GSVIVT01013992001	--	--	--	214	2.771	0.01487	0.0001398	0.00905629	Up
GSVIVT01023420001	VIT_14s0036g01290	VIT_214s0036g01290	AIR3	215	2.784	0.01486	0.0001405	0.00905629	Up
GSVIVT01028900001	VIT_16s0050g00750	VIT_216s0050g00750	VIT_216s0050g00750	216	2.769	0.01491	0.0001427	0.00911894	Up
GSVIVT01038665001	VIT_16s0098g00770	VIT_216s0098g00770	ILL3	216	2.773	0.01494	0.0001421	0.00911338	Up
GSVIVT01000060001	VIT_14s0128g00570	VIT_214s0128g00570	VIT_214s0128g00570	219	2.761	0.01544	0.0001486	0.00942814	Up
GSVIVT01025344001	VIT_06s0004g01420	VIT_206s0004g01420	BGLU12	224	2.741	0.01624	0.0001582	0.00984529	Up
GSVIVT01022916001	VIT_12s0034g01870	VIT_212s0034g01870	VIT_212s0034g01870	224	2.743	0.01628	0.0001577	0.00984529	Up
GSVIVT01038031001	VIT_19s0093g00110	VIT_219s0093g00110	GSTU25	225	2.734	0.01644	0.000161	0.0099275	Up
GSVIVT01014265001	VIT_19s0014g01950	VIT_219s0014g01950	VIT_219s0014g01950	228	2.732	0.01687	0.0001662	0.0101812	Up
GSVIVT01022914001	VIT_12s0034g01890	VIT_212s0034g01890	VIT_212s0034g01890	230	2.71	0.01727	0.000172	0.0104286	Up
GSVIVT01016936001	VIT_09s0002g03010	VIT_209s0002g03010	VIT_209s0002g03010	230	2.718	0.01729	0.0001713	0.0104217	Up
GSVIVT01012448001	VIT_13s0067g01730	VIT_213s0067g01730	VIT_213s0067g01730	232	2.758	0.01761	0.0001765	0.0106289	Up
GSVIVT01019976001	VIT_01s0026g02500	VIT_201s0026g02500	VIT_201s0026g02500	234	2.695	0.01775	0.0001789	0.010737	Up
GSVIVT01005168001	VIT_00s0262g00120	VIT_200s0262g00120	CRK10	234	2.698	0.01784	0.0001808	0.0108145	Up
GSVIVT01029057001	VIT_05s0051g00670	VIT_205s0051g00670	NCED6	236	2.705	0.01807	0.0001841	0.0109018	Up
GSVIVT01034532001	VIT_18s0072g00580	VIT_218s0072g00580	CYP716A1	236	2.708	0.01806	0.000185	0.0109187	Up
GSVIVT01031815001	VIT_03s0063g01160	VIT_203s0063g01160	VIT_203s0063g01160	240	2.674	0.01857	0.0001923	0.0112182	Up
GSVIVT01012981001	VIT_02s0012g02810	VIT_202s0012g02810	CYP76C4	240	2.677	0.01866	0.0001922	0.0112182	Up
GSVIVT01038236001	VIT_05s0094g01260	VIT_205s0094g01260	VIT_205s0094g01260	240	2.679	0.01853	0.000194	0.0112416	Up
GSVIVT01016578001	VIT_13s0019g00760	VIT_213s0019g00760	VIT_213s0019g00760	240	2.682	0.0185	0.0001926	0.0112182	Up
XM002284632LOC100243607	VIT_19s0014g03290	VIT_219s0014g03290	RD26	241	2.67	0.01853	0.0001961	0.0112416	Up
GSVIVT01031534001	--	--	--	241	2.673	0.01848	0.0001966	0.0112416	Up
GSVIVT01022913001	VIT_12s0034g01900	VIT_212s0034g01900	VIT_212s0034g01900	241	2.678	0.01848	0.0001946	0.0112416	Up
GSVIVT01030990001	VIT_14s0006g02590	VIT_214s0006g02590	VIT_214s0006g02590	244	2.659	0.01906	0.0002039	0.0115162	Up
GSVIVT01011581001	VIT_01s0011g06490	VIT_201s0011g06490	VIT_201s0011g06490	245	2.653	0.01898	0.0002051	0.0115304	Up
GSVIVT01019691001	VIT_02s0025g02920	VIT_202s0025g02920	OMT1	245	2.658	0.01899	0.0002042	0.0115162	Up
GSVIVT01034237001	VIT_09s0070g00210	VIT_209s0070g00210	NRAMP6	246	2.652	0.01895	0.000208	0.0115834	Up
GSVIVT01014403001	VIT_19s0014g03290	VIT_219s0014g03290	RD26	246	2.656	0.01907	0.0002072	0.0115834	Up
GSVIVT01001030001e3	VIT_16s0148g00380	VIT_216s0148g00380	PR5K	246	2.665	0.01904	0.0002079	0.0115834	Up
GSVIVT01022593001	VIT_08s0032g01150	VIT_208s0032g01150	SYP121	248	2.658	0.01904	0.0002111	0.0116828	Up
GSVIVT01036320001	VIT_18s0001g04220	VIT_218s0001g04220	TPS21	248	2.662	0.01912	0.000211	0.0116828	Up
GSVIVT01022205001	VIT_07s0031g01370	VIT_207s0031g01370	TT7	249	2.646	0.01927	0.0002148	0.011836	Up
GSVIVT01036562001	VIT_14s0083g01140	VIT_214s0083g01140	VIT_214s0083g01140	249	2.653	0.01921	0.0002152	0.011836	Up
GSVIVT01028244001	VIT_07s0005g02570	VIT_207s0005g02570	WRKY47	251	2.669	0.01957	0.0002203	0.0120419	Up
GSVIVT01002106001	VIT_00s0615g00020	VIT_200s0615g00020	CAD9	252	2.641	0.01961	0.0002219	0.0120922	Up
GSVIVT01012196001	VIT_01s0011g00720	VIT_201s0011g00720	WRKY57	253	2.631	0.01984	0.0002256	0.0122243	Up
GSVIVT01022907001	VIT_12s0034g01930	VIT_212s0034g01930	VIT_212s0034g01930	253	2.64	0.01975	0.0002257	0.0122243	Up
GSVIVT01023327001	VIT_12s0035g00380	VIT_212s0035g00380	AATP1	255	2.623	0.02008	0.0002305	0.0124463	Up
GSVIVT01033538001	VIT_08s0007g06060	VIT_208s0007g06060	BG3	256	2.628	0.0202	0.0002332	0.0125214	Up
GSVIVT01027267001	VIT_13s0047g00770	VIT_213s0047g00770	VIT_213s0047g00770	258	2.613	0.0205	0.0002377	0.012573	Up
GSVIVT01027541001	VIT_15s0048g01690	VIT_215s0048g01690	CYP704A2	258	2.621	0.0204	0.0002378	0.012573	Up
GSVIVT01038047001	VIT_19s0093g00320	VIT_219s0093g00320	GSTU25	260	2.606	0.02062	0.0002425	0.0127394	Up
GSVIVT01026708001	VIT_15s0045g00370	VIT_215s0045g00370	NPC3	260	2.618	0.02068	0.0002422	0.0127394	Up
GSVIVT01032885001	--	--	--	261	2.659	0.02079	0.0002458	0.0128054	Up
GSVIVT01033602001	--	--	--	262	2.605	0.02094	0.0002487	0.0129186	Up
GSVIVT01026030001	VIT_18s0041g01030	VIT_218s0041g01030	HB1	263	2.602	0.02095	0.0002511	0.0129674	Up
GSVIVT01028589001	VIT_07s0005g05910	VIT_207s0005g05910	GER3	263	2.607	0.02098	0.0002504	0.0129674	Up
GSVIVT01027717001	VIT_05s0049g00040	VIT_205s0049g00040	CSLG3 CSLG2	264	2.595	0.02098	0.0002528	0.0129797	Up
GSVIVT01032519001	VIT_14s0066g01710	VIT_214s0066g01710	TBL22	264	2.603	0.02098	0.0002539	0.0129987	Up
GSVIVT01013368001	--	--	--	265	2.603	0.02108	0.0002563	0.0130838	Up
GSVIVT01027236001	VIT_13s0047g00990	VIT_213s0047g00990	VIT_213s0047g00990	266	2.59	0.02116	0.0002585	0.0131583	Up
GSVIVT01033113001	VIT_14s0068g02250	VIT_214s0068g02250	VIT_214s0068g02250	268	2.609	0.02153	0.0002641	0.013405	Up
GSVIVT01028109001	VIT_07s0005g01350	VIT_207s0005g01350	VIT_207s0005g01350	271	2.566	0.0221	0.0002725	0.0137919	Up
GSVIVT01000058001	VIT_14s0128g00540	VIT_214s0128g00540	VIT_214s0128g00540	274	2.569	0.02275	0.0002818	0.0141417	Up
GSVIVT01020478001	VIT_19s0027g00230	VIT_219s0027g00230	NAC1	280	2.541	0.02401	0.0003	0.0148288	Up
GSVIVT01017396001	VIT_09s0002g07680	VIT_209s0002g07680	RLP1	280	2.559	0.02396	0.0002981	0.0148174	Up
GSVIVT01021997001	VIT_14s0030g00540	VIT_214s0030g00540	BON3	282	2.544	0.02432	0.0003052	0.0150191	Up
GSVIVT01023712001	--	--	--	284	2.531	0.02478	0.0003124	0.0152887	Up
GSVIVT01004123001e3	--	--	--	288	2.529	0.02557	0.0003239	0.0157646	Up
GSVIVT01017151001	VIT_09s0002g05080	VIT_209s0002g05080	VIT_209s0002g05080	288	2.531	0.02562	0.000326	0.0158235	Up
GSVIVT01023245001	VIT_12s0035g01000	VIT_212s0035g01000	VIT_212s0035g01000	289	2.516	0.02565	0.0003278	0.0158675	Up
GSVIVT01014248001	VIT_19s0014g01800	VIT_219s0014g01800	HGO	290	2.513	0.0257	0.0003299	0.0159257	Up
GSVIVT01009673001	VIT_18s0001g12180	VIT_218s0001g12180	CYP721A1	293	2.51	0.02634	0.0003395	0.016272	Up
GSVIVT01034731001	VIT_13s0074g00570	VIT_213s0074g00570	VIT_213s0074g00570	294	2.497	0.02649	0.0003444	0.016272	Up
GSVIVT01008209001	VIT_17s0000g04420	VIT_217s0000g04420	VIT_217s0000g04420	294	2.502	0.02658	0.0003441	0.016272	Up
GSVIVT01029129001	VIT_11s0052g01580	VIT_211s0052g01580	UGT78D2	295	2.505	0.0265	0.000346	0.0162823	Up
GSVIVT01022912001	VIT_12s0034g01900	VIT_212s0034g01900	VIT_212s0034g01900	295	2.507	0.02648	0.0003472	0.0162823	Up
GSVIVT01016196001	VIT_13s0019g05070	VIT_213s0019g05070	VIT_213s0019g05070	296	2.498	0.02629	0.0003492	0.0162823	Up
GSVIVT01010138001	VIT_01s0010g00800	VIT_201s0010g00800	VIT_201s0010g00800	296	2.499	0.02639	0.0003491	0.0162823	Up
GSVIVT01027715001	VIT_05s0049g00010	VIT_205s0049g00010	CSLG2	296	2.503	0.02648	0.0003488	0.0162823	Up
GSVIVT01013598001	VIT_00s0125g00010	VIT_200s0125g00010	VIT_200s0125g00010	298	2.497	0.02678	0.0003573	0.0166163	Up
GSVIVT01028264001	VIT_07s0005g02750	VIT_207s0005g02750	VIT_207s0005g02750	300	2.627	0.02712	0.0003634	0.0168559	Up
GSVIVT01031810001	VIT_03s0063g01130	VIT_203s0063g01130	MES9	301	2.48	0.0274	0.0003687	0.0170572	Up
GSVIVT01014538001	VIT_19s0014g04640	VIT_219s0014g04640	VIT_219s0014g04640	302	2.48	0.02742	0.000372	0.017081	Up
GSVIVT01008322001	VIT_17s0000g03390	VIT_217s0000g03390	VIT_217s0000g03390	302	2.484	0.02753	0.0003719	0.017081	Up
GSVIVT01033248001	VIT_08s0007g08840	VIT_208s0007g08840	VIT_208s0007g08840	303	2.48	0.02746	0.0003756	0.0171091	Up
GSVIVT01010056001	VIT_18s0001g15800	VIT_218s0001g15800	VIT_218s0001g15800	303	2.49	0.02757	0.0003755	0.0171091	Up
GSVIVT01019902001	VIT_02s0025g04830	VIT_202s0025g04830	CCS	306	2.468	0.02802	0.0003849	0.0173388	Up
XM002282003LDOX	VIT_02s0025g04720	VIT_202s0025g04720	LDOX	308	2.463	0.02824	0.000391	0.0173929	Up
GSVIVT01031065001	VIT_14s0006g03180	VIT_214s0006g03180	CXE17	308	2.481	0.02833	0.0003907	0.0173929	Up
GSVIVT01023096001	VIT_12s0034g00010	VIT_212s0034g00010	VIT_212s0034g00010	308	2.536	0.02822	0.0003924	0.0173929	Up
GSVIVT01025343001	VIT_06s0004g01440	VIT_206s0004g01440	BGLU17	309	2.465	0.02828	0.0003963	0.0174264	Up
GSVIVT01014428001	--	--	--	309	2.485	0.02826	0.0003946	0.0174264	Up
GSVIVT01010385001	VIT_01s0010g03020	VIT_201s0010g03020	CML38	310	2.456	0.02837	0.0003992	0.0174675	Up
GSVIVT01017390001	VIT_09s0002g07610	VIT_209s0002g07610	RLP1	311	2.462	0.02859	0.0004039	0.0176297	Up
GSVIVT01033199001	VIT_04s0069g01010	VIT_204s0069g01010	NHL25	312	2.5	0.02867	0.0004066	0.017704	Up
GSVIVT01032884001	--	--	--	313	2.483	0.0289	0.0004116	0.0178777	Up
GSVIVT01006458001	VIT_00s0371g00050	VIT_200s0371g00050	ELI3-2	314	2.521	0.02886	0.0004126	0.0178777	Up
GSVIVT01031881001	VIT_03s0063g01780	VIT_203s0063g01780	XLG1	318	2.433	0.02972	0.0004299	0.0183146	Up
GSVIVT01033098001	VIT_14s0068g02080	VIT_214s0068g02080	VIT_214s0068g02080	318	2.463	0.02992	0.0004295	0.0183146	Up
GSVIVT01030264001	VIT_08s0058g00640	VIT_208s0058g00640	VIT_208s0058g00640	318	2.549	0.02981	0.0004296	0.0183146	Up
GSVIVT01027545001	VIT_15s0048g01670	VIT_215s0048g01670	CYP704A2	321	2.432	0.0304	0.0004415	0.01863	Up
GSVIVT01031119001	VIT_14s0060g02390	VIT_214s0060g02390	SRC2	322	2.433	0.03036	0.0004426	0.0186322	Up
GSVIVT01019832001	VIT_02s0025g04200	VIT_202s0025g04200	VIT_202s0025g04200	323	2.426	0.03056	0.0004472	0.0187813	Up
GSVIVT01009848001	VIT_18s0001g13760	VIT_218s0001g13760	CYP83B1	325	2.423	0.031	0.0004554	0.018991	Up
GSVIVT01035389001	VIT_04s0008g01140	VIT_204s0008g01140	ATBFRUCT1	326	2.424	0.03126	0.000461	0.0190428	Up
GSVIVT01008752001	VIT_18s0001g01030	VIT_218s0001g01030	VIT_218s0001g01030	327	2.413	0.0311	0.0004639	0.0190667	Up
GSVIVT01019952001	VIT_01s0026g02710	VIT_201s0026g02710	NAP	327	2.429	0.0312	0.0004619	0.0190428	Up
GSVIVT01022510001	VIT_08s0032g00710	VIT_208s0032g00710	VIT_208s0032g00710	327	2.43	0.03105	0.0004648	0.0190667	Up
GSVIVT01034842001	VIT_18s0075g00810	VIT_218s0075g00810	LAC14	327	2.432	0.03109	0.000462	0.0190428	Up
GSVIVT01014156001	VIT_19s0014g00870	VIT_219s0014g00870	BEH4	330	2.403	0.03162	0.000477	0.0193911	Up
GSVIVT01028747001	VIT_16s0050g02250	VIT_216s0050g02250	VIT_216s0050g02250	330	2.415	0.03152	0.0004737	0.0193011	Up
GSVIVT01034394001	VIT_10s0071g00520	VIT_210s0071g00520	ZFWD1	332	2.406	0.03179	0.0004814	0.0195253	Up
GSVIVT01031110001	VIT_14s0060g02460	VIT_214s0060g02460	RUS3	333	2.445	0.03195	0.0004855	0.0196467	Up
GSVIVT01004948001	--	--	--	333	2.532	0.03199	0.000488	0.019703	Up
GSVIVT01015063001	VIT_11s0016g00910	VIT_211s0016g00910	CCX4	339	2.385	0.03347	0.0005125	0.020597	Up
GSVIVT01024713001	VIT_06s0004g06830	VIT_206s0004g06830	ASN1	340	2.384	0.03352	0.0005171	0.020597	Up
GSVIVT01011538001	VIT_02s0109g00290	VIT_202s0109g00290	CYP76C6	340	2.39	0.03352	0.0005151	0.020597	Up
GSVIVT01000062001	VIT_14s0128g00600	VIT_214s0128g00600	VIT_214s0128g00600	344	2.507	0.03437	0.0005321	0.0210529	Up
XM002274513LOC100262937	VIT_01s0011g00720	VIT_201s0011g00720	WRKY57	345	2.374	0.03456	0.000537	0.0211058	Up
GSVIVT01029082001	VIT_05s0051g00890	VIT_205s0051g00890	VIT_205s0051g00890	345	2.456	0.03452	0.0005383	0.0211102	Up
GSVIVT01017419001	VIT_09s0002g07830	VIT_209s0002g07830	RLP1	348	2.357	0.03521	0.0005511	0.0214699	Up
GSVIVT01014998001	VIT_11s0016g00280	VIT_211s0016g00280	VIT_211s0016g00280	349	2.373	0.03532	0.0005547	0.0215313	Up
GSVIVT01021233001	VIT_10s0003g01430	VIT_210s0003g01430	MEE62	354	2.356	0.03649	0.0005771	0.0221429	Up
GSVIVT01028022001	VIT_07s0005g00570	VIT_207s0005g00570	VIT_207s0005g00570	354	2.4	0.0366	0.0005769	0.0221429	Up
GSVIVT01016941001	VIT_09s0002g03060	VIT_209s0002g03060	VIT_209s0002g03060	355	2.356	0.03661	0.0005811	0.0221872	Up
GSVIVT01018861001	VIT_04s0023g02610	VIT_204s0023g02610	VIT_204s0023g02610	361	2.339	0.03827	0.0006096	0.0229142	Up
GSVIVT01034991001	VIT_05s0077g00960	VIT_205s0077g00960	VIT_205s0077g00960	361	2.383	0.03816	0.0006101	0.0229142	Up
GSVIVT01032898001	VIT_14s0068g00210	VIT_214s0068g00210	TAP2	362	2.337	0.03836	0.0006154	0.023016	Up
GSVIVT01025924001	VIT_18s0041g02070	VIT_218s0041g02070	OPR1	364	2.354	0.03879	0.0006245	0.0232466	Up
GSVIVT01023956001	VIT_03s0038g03050	VIT_203s0038g03050	VIT_203s0038g03050	365	2.322	0.03875	0.0006259	0.0232466	Up
GSVIVT01026742001	VIT_15s0045g00880	VIT_215s0045g00880	VIT_215s0045g00880	365	2.35	0.03875	0.0006283	0.0232536	Up
GSVIVT01017850001	VIT_05s0020g02310	VIT_205s0020g02310	PPDK	366	2.32	0.03901	0.0006346	0.0233483	Up
GSVIVT01034291001	VIT_09s0070g00690	VIT_209s0070g00690	RLP1	366	2.33	0.03889	0.0006348	0.0233483	Up
GSVIVT01011616001	VIT_01s0011g06140	VIT_201s0011g06140	VIT_201s0011g06140	368	2.323	0.03937	0.0006449	0.0236099	Up
GSVIVT01015589001	VIT_11s0016g05770	VIT_211s0016g05770	DIN10	369	2.319	0.0393	0.0006459	0.0236099	Up
GSVIVT01027929001	VIT_05s0049g02070	VIT_205s0049g02070	VIT_205s0049g02070	369	2.319	0.03936	0.0006491	0.0236782	Up
GSVIVT01036732001	VIT_19s0085g00760	VIT_219s0085g00760	VIT_219s0085g00760	370	2.366	0.03949	0.0006536	0.0237935	Up
GSVIVT01032739001	VIT_13s0067g02050	VIT_213s0067g02050	VIT_213s0067g02050	371	2.319	0.0396	0.0006577	0.0238937	Up
GSVIVT01011778001	VIT_01s0011g04700	VIT_201s0011g04700	VIT_201s0011g04700	374	2.312	0.0402	0.0006699	0.0242873	Up
GSVIVT01031833001	VIT_03s0063g01310	VIT_203s0063g01310	VIT_203s0063g01310	376	2.305	0.04091	0.000684	0.024748	Up
GSVIVT01008097001	VIT_17s0000g05320	VIT_217s0000g05320	VIT_217s0000g05320	377	2.309	0.04086	0.0006854	0.0247482	Up
GSVIVT01020204001	VIT_01s0026g00360	VIT_201s0026g00360	VIT_201s0026g00360	378	2.352	0.04114	0.0006925	0.0249539	Up
GSVIVT01017937001	VIT_05s0020g03140	VIT_205s0020g03140	MSS1	379	2.303	0.04126	0.0006967	0.0250544	Up
GSVIVT01030586001	VIT_12s0059g02140	VIT_212s0059g02140	VIT_212s0059g02140	382	2.302	0.04207	0.0007127	0.0255264	Up
GSVIVT01009440001	VIT_18s0001g09990	VIT_218s0001g09990	VIT_218s0001g09990	383	2.291	0.04221	0.0007176	0.0256094	Up
XM002280390LOC100258599	VIT_05s0077g00520	VIT_205s0077g00520	GA2OX6	383	2.296	0.04209	0.0007179	0.0256094	Up
GSVIVT01009671001	VIT_18s0001g12170	VIT_218s0001g12170	CYP721A1	385	2.289	0.04236	0.0007248	0.0257521	Up
GSVIVT01021877001	VIT_14s0030g01490	VIT_214s0030g01490	OASA1	385	2.294	0.04245	0.0007289	0.0257893	Up
GSVIVT01025508001	VIT_06s0004g00090	VIT_206s0004g00090	emb1011	386	2.316	0.04238	0.0007299	0.0257893	Up
XM002283567LOC100267688	VIT_12s0028g00270	VIT_212s0028g00270	WRKY71	388	2.298	0.04299	0.0007429	0.0260823	Up
GSVIVT01034764001	VIT_13s0074g00790	VIT_213s0074g00790	CYP94C1	389	2.279	0.04302	0.0007483	0.0261004	Up
GSVIVT01010387001	VIT_01s0010g03040	VIT_201s0010g03040	CML38	389	2.286	0.04302	0.0007459	0.0261004	Up
GSVIVT01007194001	VIT_04s0008g00150	VIT_204s0008g00150	NAC036	390	2.277	0.04288	0.000753	0.0261004	Up
GSVIVT01032230001	VIT_11s0065g00130	VIT_211s0065g00130	CYP716A1	390	2.279	0.04299	0.0007503	0.0261004	Up
GSVIVT01031824001	VIT_03s0063g01240	VIT_203s0063g01240	MES10	390	2.282	0.04293	0.0007516	0.0261004	Up
GSVIVT01031461001	VIT_06s0061g00760	VIT_206s0061g00760	VIT_206s0061g00760	397	2.266	0.04478	0.0007889	0.0269516	Up
GSVIVT01010384001	VIT_01s0010g03010	VIT_201s0010g03010	CML38	399	2.265	0.04522	0.0008018	0.0272487	Up
GSVIVT01007527001	VIT_17s0000g10380	VIT_217s0000g10380	VIT_217s0000g10380	399	2.269	0.04521	0.0007991	0.0272476	Up
GSVIVT01016505001	VIT_13s0019g02010	VIT_213s0019g02010	VIT_213s0019g02010	401	2.257	0.04569	0.0008127	0.0273959	Up
GSVIVT01025923001	VIT_18s0041g02090	VIT_218s0041g02090	OPR2	402	2.261	0.0458	0.0008198	0.027427	Up
GSVIVT01008344001	VIT_17s0000g03200	VIT_217s0000g03200	VIT_217s0000g03200	402	2.309	0.04578	0.0008169	0.027427	Up
GSVIVT01008365001	VIT_17s0000g03030	VIT_217s0000g03030	VIT_217s0000g03030	404	2.25	0.04614	0.0008312	0.0277041	Up
GSVIVT01021146001	VIT_10s0003g00580	VIT_210s0003g00580	ERF2	404	2.254	0.04621	0.0008299	0.0277041	Up
GSVIVT01025337001	VIT_06s0004g01520	VIT_206s0004g01520	VIT_206s0004g01520	408	2.314	0.04706	0.0008503	0.0281296	Up
GSVIVT01001422001	VIT_18s0157g00170	VIT_218s0157g00170	VIT_218s0157g00170	411	2.23	0.04791	0.0008685	0.0285192	Up
GSVIVT01027407001	VIT_15s0048g02870	VIT_215s0048g02870	HB-7	413	2.241	0.04853	0.0008824	0.0288689	Up
GSVIVT01016741001	VIT_09s0002g01110	VIT_209s0002g01110	VIT_209s0002g01110	416	2.238	0.04913	0.000896	0.02926	Up
GSVIVT01014837001	VIT_19s0015g01720	VIT_219s0015g01720	VIT_219s0015g01720	417	2.23	0.04924	0.0009008	0.0293628	Up
GSVIVT01033894001	VIT_08s0007g02880	VIT_208s0007g02880	VIT_208s0007g02880	418	2.336	0.04968	0.0009116	0.0295448	Up
GSVIVT01015105001	VIT_11s0016g01350	VIT_211s0016g01350	ACBP6	419	2.233	0.0496	0.0009131	0.0295448	Up
GSVIVT01026242001	VIT_10s0042g01030	VIT_210s0042g01030	VIT_210s0042g01030	419	2.236	0.04954	0.0009147	0.0295448	Up
GSVIVT01021278001	VIT_10s0003g01860	VIT_210s0003g01860	RKF1	420	2.229	0.04962	0.000919	0.0295922	Up
GSVIVT01003473001	VIT_00s0194g00070	VIT_200s0194g00070	VIT_200s0194g00070	420	2.23	0.0495	0.0009195	0.0295922	Up
GSVIVT01031864001	VIT_03s0063g01590	VIT_203s0063g01590	CYP82C4	422	2.241	0.05021	0.0009355	0.0300113	Up
GSVIVT01024696001	VIT_06s0004g06940	VIT_206s0004g06940	ZIP6	425	2.213	0.05094	0.000952	0.0303087	Up
GSVIVT01027801001	VIT_05s0049g00920	VIT_205s0049g00920	PHT1-7	427	2.222	0.05147	0.0009647	0.0304777	Up
GSVIVT01001310001	VIT_02s0154g00410	VIT_202s0154g00410	VIT_202s0154g00410	428	2.213	0.05137	0.0009658	0.0304777	Up
GSVIVT01005786001	VIT_00s0294g00080	VIT_200s0294g00080	VIT_200s0294g00080	428	2.216	0.05131	0.0009676	0.0304777	Up
GSVIVT01009276001	VIT_18s0001g08430	VIT_218s0001g08430	BCAT-2	428	2.227	0.05126	0.0009695	0.0304835	Up
GSVIVT01037575001	VIT_06s0009g00410	VIT_206s0009g00410	BLH1	431	2.202	0.05217	0.0009896	0.0309217	Up
GSVIVT01003820001	VIT_04s0210g00030	VIT_204s0210g00030	YLS2	432	2.201	0.05205	0.0009904	0.0309217	Up
GSVIVT01008852001	VIT_18s0001g02570	VIT_218s0001g02570	ILL6	433	2.245	0.05243	0.001	0.0311667	Up
GSVIVT01031614001	VIT_05s0062g00710	VIT_205s0062g00710	IAGLU	437	2.194	0.05337	0.001024	0.0318031	Up
GSVIVT01012622001	VIT_10s0116g00300	VIT_210s0116g00300	VIT_210s0116g00300	437	2.332	0.05348	0.001023	0.0318031	Up
GSVIVT01001679001	VIT_18s0166g00230	VIT_218s0166g00230	RLK1	440	2.189	0.05415	0.001042	0.0322494	Up
GSVIVT01026028001	VIT_18s0041g01080	VIT_218s0041g01080	UGT88A1	442	2.193	0.0546	0.001054	0.032395	Up
GSVIVT01019655001	VIT_02s0025g02590	VIT_202s0025g02590	HB-12	443	2.182	0.05491	0.001063	0.0324828	Up
GSVIVT01006299001	VIT_00s0346g00040	VIT_200s0346g00040	VIT_200s0346g00040	443	2.189	0.05481	0.001064	0.0324828	Up
GSVIVT01033374001	VIT_08s0007g07640	VIT_208s0007g07640	ANAC087	448	2.176	0.05631	0.001097	0.0330869	Up
GSVIVT01022900001	VIT_12s0034g01960	VIT_212s0034g01960	VIT_212s0034g01960	450	2.225	0.05674	0.001108	0.0331909	Up
XM002280012LOC100241028	VIT_02s0025g02590	VIT_202s0025g02590	HB-12	451	2.174	0.05693	0.001115	0.0331909	Up
GSVIVT01030865001	VIT_14s0006g01610	VIT_214s0006g01610	PMI2	451	2.179	0.05684	0.001117	0.0331909	Up
GSVIVT01009691001	VIT_18s0001g12310	VIT_218s0001g12310	OFP7	452	2.171	0.05675	0.001121	0.0331909	Up
GSVIVT01008328001	VIT_17s0000g03330	VIT_217s0000g03330	VIT_217s0000g03330	452	2.173	0.05681	0.001119	0.0331909	Up
GSVIVT01036514001	VIT_14s0083g00750	VIT_214s0083g00750	VIT_214s0083g00750	453	2.167	0.0569	0.001127	0.0333131	Up
GSVIVT01009677001	VIT_18s0001g12210	VIT_218s0001g12210	CYP721A1	454	2.163	0.0572	0.001137	0.0334972	Up
GSVIVT01031639001	VIT_05s0062g00890	VIT_205s0062g00890	ATGWD3	455	2.159	0.05733	0.001142	0.0335333	Up
GSVIVT01016653001	VIT_09s0002g00140	VIT_209s0002g00140	VIT_209s0002g00140	457	2.168	0.05781	0.001155	0.0338033	Up
GSVIVT01031813001	VIT_03s0063g01140	VIT_203s0063g01140	MES10	458	2.196	0.05805	0.001163	0.0339256	Up
GSVIVT01002204001	VIT_10s0116g00430	VIT_210s0116g00430	VIT_210s0116g00430	459	2.164	0.05806	0.001167	0.0339309	Up
GSVIVT01006372001	VIT_00s0357g00080	VIT_200s0357g00080	VIT_200s0357g00080	461	2.154	0.05879	0.001185	0.0342859	Up
GSVIVT01031457001	VIT_06s0061g00790	VIT_206s0061g00790	ACD1	462	2.156	0.05884	0.001189	0.0343457	Up
GSVIVT01003823001	VIT_04s0210g00050	VIT_204s0210g00050	SSL4_YLS2	464	2.147	0.05937	0.001203	0.0345814	Up
GSVIVT01015688001	VIT_03s0017g00710	VIT_203s0017g00710	VIT_203s0017g00710	467	2.154	0.06038	0.001227	0.0349321	Up
GSVIVT01030255001	VIT_08s0058g00710	VIT_208s0058g00710	VIT_208s0058g00710	469	2.147	0.06076	0.001238	0.0350208	Up
GSVIVT01011126001	VIT_07s0104g00050	VIT_207s0104g00050	VIT_207s0104g00050	470	2.154	0.06099	0.001246	0.0351911	Up
GSVIVT01027543001	VIT_15s0048g01680	VIT_215s0048g01680	CYP704A2	472	2.142	0.06149	0.00126	0.0353897	Up
GSVIVT01032713001	VIT_13s0067g02400	VIT_213s0067g02400	VIT_213s0067g02400	475	1.878	0.06223	0.001282	0.0357531	Up
GSVIVT01016946001	--	--	--	475	2.165	0.06228	0.00128	0.0357531	Up
GSVIVT01033365001	VIT_08s0007g07740	VIT_208s0007g07740	CYP93D1	476	2.14	0.06239	0.001292	0.0358071	Up
GSVIVT01026151001	VIT_10s0042g00240	VIT_210s0042g00240	VIT_210s0042g00240	476	2.141	0.06236	0.001288	0.0357798	Up
GSVIVT01027980001	VIT_07s0005g00170	VIT_207s0005g00170	VIT_207s0005g00170	477	2.134	0.06241	0.001296	0.0358615	Up
GSVIVT01031439001	VIT_06s0061g00980	VIT_206s0061g00980	VIT_206s0061g00980	483	2.124	0.06438	0.001341	0.0369303	Up
GSVIVT01017407001	VIT_09s0002g07750	VIT_209s0002g07750	RLP1	487	2.114	0.06556	0.001369	0.0373715	Up
GSVIVT01001833001	--	--	--	487	2.168	0.06547	0.001371	0.0373715	Up
GSVIVT01021874001	VIT_14s0030g01520	VIT_214s0030g01520	OASA1	488	2.118	0.06551	0.001375	0.0373715	Up
GSVIVT01018031001	VIT_05s0020g04010	VIT_205s0020g04010	VIT_205s0020g04010	488	2.128	0.06534	0.001379	0.0373715	Up
GSVIVT01033372001	VIT_08s0007g07660	VIT_208s0007g07660	VIT_208s0007g07660	488	2.149	0.06538	0.001376	0.0373715	Up
GSVIVT01029503001	VIT_09s0054g01280	VIT_209s0054g01280	VIT_209s0054g01280	490	2.118	0.0659	0.001395	0.0376629	Up
GSVIVT01006740001	VIT_00s0409g00020	VIT_200s0409g00020	CRK29	492	2.108	0.06618	0.001408	0.0378987	Up
GSVIVT01027306001	VIT_13s0047g00550	VIT_213s0047g00550	VIT_213s0047g00550	492	2.109	0.06628	0.001407	0.0378987	Up
GSVIVT01035786001	VIT_04s0008g04840	VIT_204s0008g04840	PDR12	495	2.12	0.06706	0.001431	0.0384595	Up
GSVIVT01009918001	VIT_18s0001g14390	VIT_218s0001g14390	VIT_218s0001g14390	500	2.097	0.06852	0.001466	0.0393349	Up
GSVIVT01009865001	VIT_18s0001g13930	VIT_218s0001g13930	MP	501	2.1	0.06875	0.001478	0.0394277	Up
GSVIVT01025806001	VIT_08s0040g00720	VIT_208s0040g00720	KIN10_KIN11	501	2.111	0.06867	0.001473	0.0394094	Up
GSVIVT01036877001	VIT_02s0087g00760	VIT_202s0087g00760	VIT_202s0087g00760	502	2.119	0.06872	0.001482	0.0394277	Up
GSVIVT01031316001	VIT_14s0060g00450	VIT_214s0060g00450	VIT_214s0060g00450	504	2.105	0.06933	0.001499	0.0396276	Up
GSVIVT01009254001	VIT_18s0001g08210	VIT_218s0001g08210	SUT4	505	2.096	0.06967	0.00151	0.0397999	Up
CF209780OrcinolOmethyltransferase	VIT_10s0003g00470	VIT_210s0003g00470	VIT_210s0003g00470	508	2.103	0.07035	0.001529	0.0401815	Up
GSVIVT01007583001	VIT_17s0000g09790	VIT_217s0000g09790	BT1	510	2.083	0.07103	0.001547	0.0405346	Up
GSVIVT01014791001	--	--	--	512	2.091	0.0714	0.001559	0.0407889	Up
GSVIVT01015062001	VIT_11s0016g00900	VIT_211s0016g00900	ALDH7B4	516	2.073	0.07285	0.001595	0.0415124	Up
GSVIVT01015726001	VIT_03s0017g01020	VIT_203s0017g01020	MBD8	517	2.114	0.07286	0.0016	0.0415556	Up
GSVIVT01002237001	--	--	--	517	2.123	0.07292	0.001605	0.0416246	Up
GSVIVT01026974001	VIT_15s0046g02110	VIT_215s0046g02110	VIT_215s0046g02110	519	2.076	0.07332	0.001622	0.0417606	Up
GSVIVT01008327001	VIT_17s0000g03340	VIT_217s0000g03340	VIT_217s0000g03340	519	2.085	0.07342	0.00162	0.0417606	Up
GSVIVT01015298001	VIT_11s0016g03080	VIT_211s0016g03080	VIT_211s0016g03080	521	2.075	0.07354	0.001635	0.0418783	Up
GSVIVT01024455001	--	--	--	521	2.076	0.07337	0.001635	0.0418783	Up
GSVIVT01033015001	VIT_14s0068g01360	VIT_214s0068g01360	VIT_214s0068g01360	521	2.078	0.07367	0.001634	0.0418783	Up
GSVIVT01020665001	VIT_12s0028g02530	VIT_212s0028g02530	VIT_212s0028g02530	522	2.072	0.07355	0.001644	0.0420225	Up
GSVIVT01036007001	VIT_04s0008g07020	VIT_204s0008g07020	TIC55-II	523	2.075	0.07363	0.00165	0.0421153	Up
GSVIVT01011563001	VIT_01s0011g06620	VIT_201s0011g06620	PTR2	524	2.082	0.0739	0.00166	0.0421538	Up
GSVIVT01030305001	VIT_08s0058g00310	VIT_208s0058g00310	RGA1	524	2.098	0.07378	0.001661	0.0421538	Up
GSVIVT01033366001	VIT_08s0007g07730	VIT_208s0007g07730	CYP93D1	527	2.06	0.07456	0.001683	0.0425299	Up
XM002279961LOC100256160	VIT_01s0011g04240	VIT_201s0011g04240	VIT_201s0011g04240	528	2.084	0.07494	0.001696	0.042762	Up
GSVIVT01011582001	VIT_01s0011g06470	VIT_201s0011g06470	VIT_201s0011g06470	529	2.058	0.07499	0.001705	0.0427964	Up
GSVIVT01031940001	VIT_03s0063g02330	VIT_203s0063g02330	VIT_203s0063g02330	529	2.067	0.0751	0.001704	0.0427964	Up
GSVIVT01014328001	VIT_19s0014g02620	VIT_219s0014g02620	VIT_219s0014g02620	530	2.065	0.07488	0.001707	0.0427964	Up
GSVIVT01009465001	VIT_18s0001g10260	VIT_218s0001g10260	VIT_218s0001g10260	530	2.141	0.07473	0.001708	0.0427964	Up
GSVIVT01000494001	VIT_19s0135g00150	VIT_219s0135g00150	CYP72A15	532	2.06	0.07557	0.001731	0.0428972	Up
GSVIVT01017894001	VIT_05s0020g02720	VIT_205s0020g02720	VIT_205s0020g02720	533	2.056	0.07547	0.001733	0.0428972	Up
GSVIVT01015782001	VIT_03s0017g01420	VIT_203s0017g01420	VIT_203s0017g01420	533	2.059	0.07541	0.001736	0.0428972	Up
GSVIVT01022810001	VIT_02s0033g01370	VIT_202s0033g01370	DUR3	534	2.054	0.07542	0.001741	0.0428972	Up
GSVIVT01022896001	VIT_12s0034g02000	VIT_212s0034g02000	VIT_212s0034g02000	536	2.068	0.07628	0.001765	0.0434283	Up
GSVIVT01006517001	VIT_00s2718g00010	VIT_200s2718g00010	GSTU8	537	2.053	0.07648	0.001774	0.0435537	Up
GSVIVT01011281001	VIT_13s0106g00720	VIT_213s0106g00720	VIT_213s0106g00720	539	2.058	0.07695	0.001789	0.0438367	Up
GSVIVT01005210001	--	--	--	541	2.05	0.07724	0.001809	0.0439872	Up
GSVIVT01029312001	VIT_11s0052g00090	VIT_211s0052g00090	APO3	541	2.074	0.07738	0.001803	0.0439872	Up
GSVIVT01025712001	VIT_08s0040g01620	VIT_208s0040g01620	NAP12	541	2.075	0.07731	0.001806	0.0439872	Up
GSVIVT01000764001	VIT_07s0141g00890	VIT_207s0141g00890	CYP94B1	543	2.041	0.07757	0.001821	0.0441338	Up
GSVIVT01001419001	VIT_18s0157g00140	VIT_218s0157g00140	VIT_218s0157g00140	546	2.047	0.07849	0.001847	0.0446297	Up
XM002267429LOC100266054	VIT_01s0244g00010	VIT_201s0244g00010	VIT_201s0244g00010	550	2.04	0.07977	0.001881	0.0451567	Up
GSVIVT01000493001	VIT_19s0135g00130	VIT_219s0135g00130	CYP72A15	555	2.031	0.08149	0.001927	0.0458889	Up
GSVIVT01027373001	VIT_13s0047g00150	VIT_213s0047g00150	HAG2	557	2.029	0.08216	0.001947	0.0461985	Up
GSVIVT01015077001	VIT_11s0016g01060	VIT_211s0016g01060	VIT_211s0016g01060	557	2.035	0.08213	0.001951	0.0461985	Up
GSVIVT01017978001	VIT_05s0020g03470	VIT_205s0020g03470	VIT_205s0020g03470	558	2.053	0.08204	0.001953	0.0461985	Up
GSVIVT01016302001	VIT_13s0019g04070	VIT_213s0019g04070	MLO12	561	2.018	0.08303	0.001982	0.0468221	Up
GSVIVT01035047001	VIT_05s0077g01430	VIT_205s0077g01430	IMPA-2	562	2.024	0.08333	0.001994	0.046952	Up
GSVIVT01019346001	--	--	--	563	2.021	0.08336	0.001999	0.046952	Up
GSVIVT01034176001	VIT_08s0007g00310	VIT_208s0007g00310	PLL4_PLL5	563	2.025	0.08338	0.002004	0.046952	Up
GSVIVT01005286001	VIT_07s0141g00930	VIT_207s0141g00930	VIT_207s0141g00930	564	2.062	0.08327	0.002006	0.046952	Up
GSVIVT01006795001	VIT_10s0116g00560	VIT_210s0116g00560	VIT_210s0116g00560	567	2.012	0.0844	0.002038	0.0475051	Up
GSVIVT01005065001	VIT_00s0253g00140	VIT_200s0253g00140	MES1	567	2.016	0.0844	0.002043	0.0475051	Up
GSVIVT01011914001	VIT_01s0011g03360	VIT_201s0011g03360	VIT_201s0011g03360	568	2.023	0.08454	0.002051	0.0476288	Up
GSVIVT01019829001	VIT_02s0025g04170	VIT_202s0025g04170	AT-HSFB2B	569	2.015	0.08467	0.002059	0.0477521	Up
GSVIVT01033884001	VIT_08s0007g02950	VIT_208s0007g02950	VIT_208s0007g02950	570	2.02	0.08461	0.002062	0.0477594	Up
GSVIVT01030735001	VIT_14s0006g00640	VIT_214s0006g00640	RGA1	572	2.016	0.08531	0.002084	0.0481434	Up
GSVIVT01021134001	VIT_10s0003g00470	VIT_210s0003g00470	VIT_210s0003g00470	574	2.007	0.08585	0.002102	0.0484961	Up
GSVIVT01027716001	VIT_05s0049g00010	VIT_205s0049g00010	CSLG2	577	2.005	0.08687	0.002137	0.048701	Up
GSVIVT01016947001	VIT_09s0002g03100	VIT_209s0002g03100	VIT_209s0002g03100	577	2.006	0.08674	0.002129	0.048701	Up
GSVIVT01001061001	VIT_11s0149g00300	VIT_211s0149g00300	VIT_211s0149g00300	578	2.003	0.0868	0.00214	0.048701	Up
GSVIVT01016304001	VIT_13s0019g04060	VIT_213s0019g04060	MLO6	578	2.013	0.0869	0.002147	0.048701	Up
GSVIVT01013763001	VIT_01s0127g00470	VIT_201s0127g00470	GolS4	579	2.013	0.08665	0.002151	0.048701	Up
GSVIVT01009565001	VIT_18s0001g11140	VIT_218s0001g11140	VIT_218s0001g11140	579	2.032	0.08676	0.002149	0.048701	Up
GSVIVT01026977001	VIT_15s0046g02080	VIT_215s0046g02080	VIT_215s0046g02080	580	2.022	0.0869	0.002162	0.0487861	Up
GSVIVT01036538001	VIT_14s0083g00960	VIT_214s0083g00960	BIG	581	2.025	0.08694	0.002168	0.0488143	Up
GSVIVT01024025001	VIT_03s0038g02410	VIT_203s0038g02410	VIT_203s0038g02410	584	1.996	0.08765	0.002195	0.0490493	Up
GSVIVT01000103001	VIT_14s0128g01030	VIT_214s0128g01030	VIT_214s0128g01030	584	2.022	0.08783	0.002195	0.0490493	Up
GSVIVT01009678001	VIT_18s0001g12210	VIT_218s0001g12210	CYP721A1	585	1.996	0.08804	0.00221	0.0493224	Up
GSVIVT01007713001	VIT_17s0000g08720	VIT_217s0000g08720	CRK42	587	1.995	0.08862	0.00223	0.0495819	Up
GSVIVT01021796001	VIT_14s0030g02160	VIT_214s0030g02160	AMT2	589	2.03	0.08903	0.002245	0.0497908	Up
GSVIVT01001949001	VIT_13s0175g00190	VIT_213s0175g00190	VHA-A1	590	1.998	0.08923	0.002255	0.049888	Up
GSVIVT01007522001	VIT_17s0000g10420	VIT_217s0000g10420	VIT_217s0000g10420	590	2.004	0.08903	0.002255	0.049888	Up
GSVIVT01019838001	VIT_02s0025g04260	VIT_202s0025g04260	OSM34	592	1.989	0.08977	0.002279	0.0502313	Up
GSVIVT01034741001	VIT_13s0074g00660	VIT_213s0074g00660	PDR6	594	1.997	0.09036	0.002299	0.0504842	Up
GSVIVT01005375001	VIT_00s1644g00010	VIT_200s1644g00010	VIT_200s1644g00010	595	1.986	0.09045	0.002306	0.0505131	Up
GSVIVT01014978001	VIT_19s0015g02910	VIT_219s0015g02910	CYP72A15_CYP72A7	597	1.989	0.09127	0.002333	0.0510416	Up
GSVIVT01002270001	VIT_00s0665g00020	VIT_200s0665g00020	VIT_200s0665g00020	598	1.989	0.09132	0.002339	0.0511099	Up
GSVIVT01006761001	VIT_00s0414g00020	VIT_200s0414g00020	CSLE1	601	1.98	0.09215	0.002371	0.0513668	Up
GSVIVT01024116001	VIT_03s0038g01380	VIT_203s0038g01380	VIT_203s0038g01380	601	1.98	0.09228	0.002369	0.0513668	Up
GSVIVT01003256001	VIT_00s0184g00060	VIT_200s0184g00060	EMB2758	603	1.987	0.09263	0.002388	0.0516721	Up
GSVIVT01008765001	VIT_18s0001g01160	VIT_218s0001g01160	CAD9	607	1.984	0.09386	0.002425	0.0521135	Up
GSVIVT01025747001	VIT_08s0040g01240	VIT_208s0040g01240	VIT_208s0040g01240	607	1.994	0.09367	0.002426	0.0521135	Up
GSVIVT01036613001	VIT_13s0084g00410	VIT_213s0084g00410	VIT_213s0084g00410	610	2.043	0.09479	0.00246	0.0525263	Up
GSVIVT01010336001	VIT_01s0010g02530	VIT_201s0010g02530	VIT_201s0010g02530	613	1.965	0.09595	0.002495	0.0529554	Up
GSVIVT01003827001	VIT_04s0210g00090	VIT_204s0210g00090	YLS2	613	1.969	0.09575	0.002495	0.0529554	Up
GSVIVT01033804001	VIT_08s0007g03710	VIT_208s0007g03710	PDR6	620	1.975	0.09803	0.00256	0.0540766	Up
GSVIVT01022729001	VIT_02s0033g00900	VIT_202s0033g00900	VIT_202s0033g00900	622	1.978	0.09862	0.002581	0.0544554	Up
GSVIVT01019037001	VIT_04s0023g01090	VIT_204s0023g01090	VIT_204s0023g01090	625	1.955	0.09969	0.002615	0.05491	Up
GSVIVT01003825001	VIT_04s0210g00060	VIT_204s0210g00060	YLS2	625	1.964	0.09953	0.002616	0.05491	Up
GSVIVT01003983001	VIT_14s0219g00220	VIT_214s0219g00220	VIT_214s0219g00220	625	1.975	0.09938	0.002618	0.05491	Up
GSVIVT01020763001	VIT_12s0028g01580	VIT_212s0028g01580	VIT_212s0028g01580	627	1.95	0.1001	0.002643	0.0552319	Up
GSVIVT01015559001	VIT_11s0016g05520	VIT_211s0016g05520	BCB	628	1.952	0.09959	0.002652	0.0552319	Up
GSVIVT01024796001	VIT_06s0004g06080	VIT_206s0004g06080	PTR1	628	1.958	0.1001	0.002648	0.0552319	Up
GSVIVT01019012001	VIT_04s0023g01330	VIT_204s0023g01330	HB40	628	1.96	0.09976	0.002651	0.0552319	Up
GSVIVT01022461001	VIT_08s0032g00270	VIT_208s0032g00270	CYP71B37	628	2.044	0.09995	0.00265	0.0552319	Up
GSVIVT01018139001	VIT_05s0020g05020	VIT_205s0020g05020	VIT_205s0020g05020	630	1.95	0.09997	0.002667	0.0554143	Up
GSVIVT01022899001	VIT_12s0034g01970	VIT_212s0034g01970	VIT_212s0034g01970	631	2.025	0.1004	0.002684	0.0555726	Up
GSVIVT01000083001	VIT_14s0128g00780	VIT_214s0128g00780	LOX1	636	1.952	0.1023	0.00274	0.0562456	Up
GSVIVT01034367001	VIT_10s0071g00830	VIT_210s0071g00830	VIT_210s0071g00830	637	1.943	0.1022	0.00275	0.0562831	Up
GSVIVT01006970001	VIT_00s0454g00030	VIT_200s0454g00030	AIR3	637	1.953	0.1022	0.002745	0.0562456	Up
GSVIVT01008751001	VIT_18s0001g01030	VIT_218s0001g01030	VIT_218s0001g01030	639	1.949	0.1025	0.002763	0.0563544	Up
GSVIVT01010383001	VIT_01s0010g03000	VIT_201s0010g03000	CML38	640	1.951	0.1028	0.002778	0.0565305	Up
GSVIVT01029011001	VIT_05s0051g00180	VIT_205s0051g00180	GSTU8	642	1.947	0.1036	0.002806	0.0569048	Up
GSVIVT01033751001	VIT_08s0007g04140	VIT_208s0007g04140	KDTA	647	1.933	0.1052	0.002861	0.0576255	Up
GSVIVT01029823001	VIT_08s0056g00040	VIT_208s0056g00040	VIT_208s0056g00040	647	2.001	0.1054	0.00286	0.0576255	Up
GSVIVT01027821001	VIT_05s0049g01120	VIT_205s0049g01120	GSTU7	650	1.93	0.1059	0.002891	0.0579668	Up
GSVIVT01007982001	VIT_17s0000g06400	VIT_217s0000g06400	NAC100	650	1.988	0.106	0.002887	0.0579668	Up
GSVIVT01016701001	--	--	--	651	1.943	0.1061	0.002904	0.058091	Up
GSVIVT01004884001	VIT_00s0239g00070	VIT_200s0239g00070	VIT_200s0239g00070	653	1.931	0.1065	0.002924	0.0582995	Up
GSVIVT01028683001	VIT_07s0005g06670	VIT_207s0005g06670	VIT_207s0005g06670	653	1.982	0.1065	0.00292	0.0582852	Up
GSVIVT01031860001	VIT_03s0063g01530	VIT_203s0063g01530	CYP82C4	656	1.929	0.1073	0.002959	0.0587994	Up
GSVIVT01013653001	--	--	--	656	1.95	0.1073	0.002954	0.0587657	Up
GSVIVT01007966001	VIT_17s0000g06560	VIT_217s0000g06560	TOC1	658	1.936	0.1079	0.002981	0.0591704	Up
GSVIVT01021525001	VIT_10s0003g03870	VIT_210s0003g03870	DELTA-OAT	659	1.926	0.108	0.002991	0.0592956	Up
GSVIVT01007333001	VIT_00s0531g00060	VIT_200s0531g00060	CSLE1	660	1.922	0.108	0.002997	0.0592956	Up
GSVIVT01009930001	VIT_18s0001g14490	VIT_218s0001g14490	VIT_218s0001g14490	660	1.946	0.108	0.003004	0.0592956	Up
GSVIVT01034337001	VIT_10s0071g01100	VIT_210s0071g01100	AGAL1	661	1.931	0.1082	0.003014	0.0593611	Up
GSVIVT01007896001	VIT_17s0000g07080	VIT_217s0000g07080	VIT_217s0000g07080	664	1.918	0.1094	0.003053	0.0598957	Up
GSVIVT01031349001	--	--	--	666	1.926	0.1098	0.003072	0.0599301	Up
GSVIVT01024252001	--	--	--	667	1.926	0.1098	0.003078	0.0599301	Up
GSVIVT01031651001	VIT_05s0062g01000	VIT_205s0062g01000	ATB2	670	1.926	0.1108	0.003112	0.0604204	Up
GSVIVT01029453001	--	--	--	672	1.925	0.1117	0.003143	0.0606906	Up
AY137377Chi4C	VIT_05s0094g00360	VIT_205s0094g00360	EP3	674	1.913	0.1122	0.00317	0.0610131	Up
GSVIVT01037395001	VIT_06s0009g02110	VIT_206s0009g02110	VIT_206s0009g02110	674	1.94	0.1122	0.003165	0.0609829	Up
GSVIVT01017399001	VIT_09s0002g07710	VIT_209s0002g07710	RLP1	675	1.911	0.1122	0.003178	0.0610456	Up
GSVIVT01026003001	VIT_18s0041g01330	VIT_218s0041g01330	VIT_218s0041g01330	677	1.906	0.1127	0.003203	0.0611842	Up
XM002270611	VIT_03s0017g01280	VIT_203s0017g01280	WBC11	677	1.91	0.1127	0.003196	0.0611353	Up
GSVIVT01010341001	VIT_01s0010g02580	VIT_201s0010g02580	VIT_201s0010g02580	680	1.902	0.1136	0.003241	0.061579	Up
GSVIVT01020827001	VIT_12s0028g00980	VIT_212s0028g00980	VIT_212s0028g00980	680	1.906	0.1137	0.003237	0.0615688	Up
GSVIVT01035337001	VIT_04s0008g00660	VIT_204s0008g00660	ELF3	681	1.915	0.1136	0.003247	0.0616271	Up
GSVIVT01037831001	VIT_03s0091g00920	VIT_203s0091g00920	VIT_203s0091g00920	682	1.903	0.1137	0.003256	0.0616661	Up
GSVIVT01015995001	--	--	--	684	1.916	0.1144	0.003284	0.0618395	Up
GSVIVT01025014001	VIT_06s0004g04310	VIT_206s0004g04310	VIT_206s0004g04310	685	1.902	0.1145	0.003293	0.0618395	Up
GSVIVT01006376001	VIT_00s0357g00130	VIT_200s0357g00130	ANNAT7	686	1.976	0.1147	0.003306	0.0618873	Up
GSVIVT01034745001	VIT_13s0074g00680	VIT_213s0074g00680	PDR11	687	1.904	0.115	0.00332	0.062084	Up
GSVIVT01036010001	VIT_04s0008g07050	VIT_204s0008g07050	VIT_204s0008g07050	691	1.936	0.1163	0.003364	0.0627746	Up
GSVIVT01012933001	VIT_17s0119g00240	VIT_217s0119g00240	VIT_217s0119g00240	693	1.913	0.1166	0.003388	0.06309	Up
XM002277729LOC100247320	VIT_07s0031g00670	VIT_207s0031g00670	HSF4	693	1.927	0.1168	0.003386	0.06309	Up
GSVIVT01007192001	VIT_04s0008g00140	VIT_204s0008g00140	HCHIB	696	1.894	0.1176	0.003423	0.0636269	Up
GSVIVT01019690001	VIT_02s0025g02900	VIT_202s0025g02900	ZAT	696	1.905	0.1174	0.003424	0.0636269	Up
GSVIVT01027538001	VIT_15s0048g01710	VIT_215s0048g01710	VIT_215s0048g01710	698	1.889	0.1176	0.003456	0.0638875	Up
GSVIVT01000167001	VIT_07s0129g00570	VIT_207s0129g00570	VIT_207s0129g00570	698	1.89	0.1179	0.00345	0.0638875	Up
GSVIVT01019836001	--	--	--	698	1.892	0.1181	0.00345	0.0638875	Up
GSVIVT01002586001	VIT_00s0780g00040	VIT_200s0780g00040	RGLG2	698	1.892	0.1178	0.003455	0.0638875	Up
GSVIVT01016992001	VIT_09s0002g03570	VIT_209s0002g03570	PDR1	699	1.891	0.1177	0.003466	0.0639392	Up
GSVIVT01009388001	VIT_18s0001g09500	VIT_218s0001g09500	CYP81D3	700	1.89	0.1179	0.003476	0.0640572	Up
GSVIVT01018764001	VIT_04s0023g03570	VIT_204s0023g03570	OPT7	702	1.895	0.1183	0.003496	0.0641595	Up
GSVIVT01013753001	VIT_01s0127g00570	VIT_201s0127g00570	ARAD1	704	1.973	0.119	0.003524	0.0644736	Up
XM002284085	VIT_05s0020g04670	VIT_205s0020g04670	ATAUX2-11	705	1.886	0.1195	0.003544	0.0647062	Up
GSVIVT01010827001	VIT_05s0102g01040	VIT_205s0102g01040	VIT_205s0102g01040	706	1.893	0.1197	0.003556	0.0647921	Up
GSVIVT01010659001	--	--	--	708	1.906	0.12	0.003575	0.0650716	Up
GSVIVT01012511001	VIT_03s0038g00360	VIT_203s0038g00360	NIC1	709	1.894	0.1204	0.003593	0.0653323	Up
GSVIVT01015354001	VIT_11s0016g03580	VIT_211s0016g03580	VIT_211s0016g03580	710	1.881	0.1203	0.003597	0.0653381	Up
GSVIVT01028154001	VIT_07s0005g01780	VIT_207s0005g01780	VIT_207s0005g01780	710	1.884	0.1204	0.003607	0.0653861	Up
GSVIVT01038631001	VIT_16s0098g01060	VIT_216s0098g01060	HSP21	712	1.876	0.1206	0.003626	0.0655966	Up
GSVIVT01003830001	VIT_04s0210g00120	VIT_204s0210g00120	YLS2	712	1.88	0.1207	0.00362	0.0655548	Up
GSVIVT01013247001	VIT_02s0012g00480	VIT_202s0012g00480	LBA1	713	1.884	0.1207	0.003636	0.0656313	Up
GSVIVT01025012001	VIT_06s0004g04320	VIT_206s0004g04320	ADH1	713	1.884	0.1206	0.003639	0.0656313	Up
GSVIVT01019729001	VIT_02s0025g03260	VIT_202s0025g03260	NIP5-1	719	1.874	0.1228	0.003711	0.0665918	Up
GSVIVT01015475001	--	--	--	721	1.871	0.1236	0.003744	0.0670168	Up
GSVIVT01011821001	VIT_01s0011g04240	VIT_201s0011g04240	VIT_201s0011g04240	721	1.892	0.1235	0.003746	0.0670168	Up
GSVIVT01020824001	VIT_12s0028g01030	VIT_212s0028g01030	VIT_212s0028g01030	723	1.866	0.1239	0.003766	0.0672392	Up
GSVIVT01008718001	VIT_18s0001g00610	VIT_218s0001g00610	VIT_218s0001g00610	724	1.89	0.1242	0.003783	0.0674072	Up
GSVIVT01006787001	VIT_00s0420g00040	VIT_200s0420g00040	VIT_200s0420g00040	728	1.868	0.1256	0.003832	0.0680075	Up
GSVIVT01009024001	VIT_18s0001g05570	VIT_218s0001g05570	VIT_218s0001g05570	732	1.864	0.1269	0.003879	0.0686359	Up
GSVIVT01013201001	--	--	--	732	1.871	0.1268	0.003884	0.068656	Up
GSVIVT01022003001	VIT_14s0030g00500	VIT_214s0030g00500	BON3	733	1.861	0.1269	0.003893	0.0686784	Up
GSVIVT01022381001	VIT_07s0031g02820	VIT_207s0031g02820	MGT1_MGT4	734	1.861	0.1272	0.00391	0.0687757	Up
GSVIVT01036367001	VIT_18s0001g05360	VIT_218s0001g05360	TPS21	734	1.89	0.1269	0.003914	0.0687757	Up
GSVIVT01000097001	VIT_14s0128g00970	VIT_214s0128g00970	VIT_214s0128g00970	734	1.898	0.1271	0.003912	0.0687757	Up
GSVIVT01011393001	VIT_14s0108g00540	VIT_214s0108g00540	PFK5	737	1.875	0.1277	0.003948	0.0690997	Up
GSVIVT01014482001	VIT_19s0014g04060	VIT_219s0014g04060	VIT_219s0014g04060	738	1.859	0.128	0.003964	0.0693115	Up
GSVIVT01010837001	--	--	--	745	1.859	0.1306	0.004057	0.0703834	Up
XM002285803fs	VIT_18s0001g03470	VIT_218s0001g03470	FLS1	745	1.917	0.1306	0.004052	0.0703834	Up
GSVIVT01020606001	VIT_12s0028g03070	VIT_212s0028g03070	VIT_212s0028g03070	746	1.911	0.1308	0.004072	0.0705747	Up
GSVIVT01000889001	VIT_00s0144g00250	VIT_200s0144g00250	UBQ6	748	1.851	0.1315	0.004101	0.0709389	Up
GSVIVT01015425001	VIT_11s0016g04260	VIT_211s0016g04260	VIT_211s0016g04260	750	1.851	0.1319	0.00412	0.0711982	Up
GSVIVT01023031001	VIT_12s0034g00820	VIT_212s0034g00820	VIT_212s0034g00820	752	1.857	0.1327	0.004154	0.0716464	Up
GSVIVT01026064001	VIT_18s0041g00600	VIT_218s0041g00600	VIT_218s0041g00600	753	1.844	0.1327	0.004162	0.0717148	Up
GSVIVT01031963001	VIT_03s0063g02520	VIT_203s0063g02520	VIT_203s0063g02520	755	1.847	0.1334	0.00419	0.0720575	Up
XM002264684LOC100255405	VIT_14s0081g00030	VIT_214s0081g00030	PR4	756	1.849	0.1335	0.0042	0.0721596	Up
GSVIVT01025727001	VIT_08s0040g01440	VIT_208s0040g01440	PGK1	760	1.842	0.1351	0.004259	0.0728913	Up
GSVIVT01016106001	VIT_09s0018g01740	VIT_209s0018g01740	VIT_209s0018g01740	762	1.854	0.1358	0.004297	0.0732593	Up
GSVIVT01014361001	VIT_19s0014g02900	VIT_219s0014g02900	RMA1	762	1.855	0.136	0.004296	0.0732593	Up
GSVIVT01036499001	VIT_14s0083g00640	VIT_214s0083g00640	CO_COL2	764	1.844	0.1364	0.004324	0.073559	Up
GSVIVT01034833001	VIT_18s0075g00700	VIT_218s0075g00700	LAC14	766	1.902	0.1367	0.00434	0.0737095	Up
GSVIVT01032958001	VIT_14s0068g00840	VIT_214s0068g00840	RBR1	767	1.867	0.137	0.004356	0.0737645	Up
GSVIVT01036919001	VIT_02s0087g00340	VIT_202s0087g00340	VIT_202s0087g00340	769	1.836	0.1375	0.004382	0.0738889	Up
GSVIVT01020973001	VIT_05s0029g00810	VIT_205s0029g00810	VIT_205s0029g00810	769	1.847	0.1374	0.004386	0.0738889	Up
GSVIVT01032869001	VIT_13s0067g00140	VIT_213s0067g00140	VIT_213s0067g00140	771	1.834	0.1379	0.004409	0.0740963	Up
GSVIVT01009390001	VIT_18s0001g09510	VIT_218s0001g09510	CYP81D3	771	1.837	0.1379	0.004416	0.0740963	Up
GSVIVT01025226001	VIT_06s0004g02520	VIT_206s0004g02520	TRFL6	771	1.849	0.1377	0.004417	0.0740963	Up
GSVIVT01036474001	VIT_14s0083g00440	VIT_214s0083g00440	VIT_214s0083g00440	775	1.837	0.139	0.004474	0.074593	Up
GSVIVT01037784001	VIT_19s0090g01800	VIT_219s0090g01800	VIT_219s0090g01800	775	1.854	0.139	0.004469	0.074593	Up
GSVIVT01014534001	VIT_19s0014g04600	VIT_219s0014g04600	VIT_219s0014g04600	776	1.83	0.139	0.004484	0.0746197	Up
GSVIVT01006510001	VIT_00s2652g00010	VIT_200s2652g00010	GSTU8	777	1.867	0.1393	0.004502	0.0748157	Up
GSVIVT01019840001	--	--	--	778	1.828	0.1395	0.004522	0.0749011	Up
GSVIVT01021274001	VIT_10s0003g01830	VIT_210s0003g01830	NIP1-2	778	1.846	0.1395	0.004514	0.0749011	Up
GSVIVT01017055001	VIT_09s0002g04160	VIT_209s0002g04160	VIT_209s0002g04160	779	1.851	0.1393	0.004524	0.0749011	Up
XM002275062LOC100259827	VIT_06s0009g00410	VIT_206s0009g00410	BLH1	780	1.824	0.1396	0.004548	0.0750683	Up
GSVIVT01006794001e3	VIT_10s0116g00560	VIT_210s0116g00560	VIT_210s0116g00560	780	1.836	0.1398	0.004547	0.0750683	Up
GSVIVT01022800001	VIT_02s0033g01320	VIT_202s0033g01320	VIT_202s0033g01320	781	1.827	0.1394	0.004551	0.0750683	Up
GSVIVT01007226001	VIT_00s0510g00040	VIT_200s0510g00040	VIT_200s0510g00040	782	1.829	0.1398	0.004571	0.0753282	Up
GSVIVT01034388001	VIT_10s0071g00580	VIT_210s0071g00580	VIT_210s0071g00580	782	1.922	0.1398	0.004579	0.0753901	Up
GSVIVT01007071001e3	VIT_00s0477g00030	VIT_200s0477g00030	VIT_200s0477g00030	784	1.823	0.1401	0.004599	0.0755095	Up
GSVIVT01031826001	VIT_03s0063g01250	VIT_203s0063g01250	VIT_203s0063g01250	784	1.928	0.1401	0.004604	0.0755218	Up
GSVIVT01017418001	VIT_09s0002g07830	VIT_209s0002g07830	RLP1	786	1.845	0.14	0.004627	0.0756197	Up
GSVIVT01031525001	VIT_06s0061g00280	VIT_206s0061g00280	VIT_206s0061g00280	786	1.88	0.1403	0.004627	0.0756197	Up
GSVIVT01025437001	VIT_06s0004g00660	VIT_206s0004g00660	ACD1-LIKE	786	1.9	0.1404	0.004623	0.0756197	Up
GSVIVT01035565001	VIT_04s0008g02830	VIT_204s0008g02830	ARA1	787	1.832	0.1403	0.004643	0.0758115	Up
GSVIVT01028782001	VIT_16s0050g01940	VIT_216s0050g01940	VIT_216s0050g01940	791	1.823	0.1417	0.004699	0.0765851	Up
GSVIVT01021959001	VIT_14s0030g00830	VIT_214s0030g00830	CSD1	792	1.83	0.142	0.004717	0.0767376	Up
GSVIVT01008005001	VIT_17s0000g06190	VIT_217s0000g06190	MYB94	794	1.821	0.1425	0.00474	0.0769708	Up
GSVIVT01010949001	VIT_07s0104g01730	VIT_207s0104g01730	HAK5	794	1.831	0.1425	0.00475	0.0769871	Up
GSVIVT01015059001	VIT_11s0016g00870	VIT_211s0016g00870	YLS2	795	1.817	0.1425	0.004757	0.0769871	Up
GSVIVT01033562001	VIT_08s0007g05870	VIT_208s0007g05870	VIT_208s0007g05870	795	1.837	0.1421	0.004766	0.0769871	Up
GSVIVT01002533001	VIT_00s0772g00010	VIT_200s0772g00010	VIT_200s0772g00010	795	1.841	0.1423	0.004764	0.0769871	Up
GSVIVT01008629001	VIT_17s0000g00430	VIT_217s0000g00430	VIT_217s0000g00430	795	1.873	0.1424	0.004762	0.0769871	Up
GSVIVT01030127001	VIT_12s0057g01350	VIT_212s0057g01350	COL9	796	1.819	0.1421	0.004782	0.0770891	Up
GSVIVT01018099001	VIT_05s0020g04670	VIT_205s0020g04670	ATAUX2-11	796	1.825	0.1423	0.004782	0.0770891	Up
GSVIVT01021986001	VIT_14s0030g00600	VIT_214s0030g00600	BON3	798	1.819	0.1425	0.004804	0.0773736	Up
GSVIVT01030742001	VIT_14s0006g00680	VIT_214s0006g00680	VIT_214s0006g00680	799	1.815	0.1427	0.004818	0.0775068	Up
GSVIVT01034116001	VIT_08s0007g00890	VIT_208s0007g00890	VIT_208s0007g00890	802	1.818	0.1439	0.004867	0.078105	Up
GSVIVT01015449001	VIT_11s0016g04490	VIT_211s0016g04490	AXR3_IAA7	805	1.809	0.1447	0.004913	0.078701	Up
GSVIVT01007789001	VIT_17s0000g08010	VIT_217s0000g08010	TPS9	805	1.818	0.145	0.004912	0.078701	Up
GSVIVT01009166001	VIT_18s0001g07410	VIT_218s0001g07410	VIT_218s0001g07410	809	1.805	0.146	0.004962	0.0792875	Up
XM002280488	VIT_09s0002g05160	VIT_209s0002g05160	AXR3_IAA14	809	1.818	0.1457	0.004963	0.0792875	Up
GSVIVT01037367001	VIT_06s0009g02450	VIT_206s0009g02450	VIT_206s0009g02450	810	1.817	0.1462	0.004987	0.0794566	Up
GSVIVT01004105001	VIT_00s0226g00080	VIT_200s0226g00080	VIT_200s0226g00080	811	1.844	0.1465	0.005005	0.0795611	Up
GSVIVT01015981001	VIT_09s0018g00540	VIT_209s0018g00540	VIT_209s0018g00540	817	1.795	0.1483	0.005093	0.080352	Up
GSVIVT01034453001	--	--	--	817	1.805	0.1484	0.005086	0.0803136	Up
GSVIVT01007815001	VIT_17s0000g07790	VIT_217s0000g07790	UGT74B1	817	1.809	0.1485	0.005084	0.0803136	Up
GSVIVT01000545001	VIT_01s0137g00730	VIT_201s0137g00730	VIT_201s0137g00730	822	1.8	0.1502	0.005168	0.0812474	Up
GSVIVT01026205001	VIT_10s0042g00770	VIT_210s0042g00770	VIT_210s0042g00770	824	1.849	0.1511	0.005205	0.0815284	Up
GSVIVT01020224001	VIT_01s0026g00220	VIT_201s0026g00220	ALDH2B4_ALDH2B7	825	1.794	0.1509	0.005206	0.0815284	Up
GSVIVT01026059001	VIT_18s0041g00630	VIT_218s0041g00630	VIT_218s0041g00630	825	1.794	0.1503	0.005211	0.0815284	Up
GSVIVT01002136001	VIT_00s0625g00020	VIT_200s0625g00020	WBC11	825	1.8	0.1507	0.00521	0.0815284	Up
GSVIVT01036134001	VIT_06s0080g00360	VIT_206s0080g00360	VIT_206s0080g00360	825	1.801	0.1502	0.005218	0.0815284	Up
GSVIVT01032821001	VIT_13s0067g00860	VIT_213s0067g00860	ELF4	825	1.815	0.1505	0.005211	0.0815284	Up
GSVIVT01006533001	VIT_00s2814g00010	VIT_200s2814g00010	VIT_200s2814g00010	826	1.8	0.1505	0.005236	0.0817314	Up
GSVIVT01023773001	VIT_11s0037g01390	VIT_211s0037g01390	ACX3	830	1.796	0.1519	0.005291	0.0820197	Up
GSVIVT01033795001	VIT_08s0007g03790	VIT_208s0007g03790	CBF2	831	1.798	0.1521	0.005309	0.082227	Up
GSVIVT01030092001	VIT_12s0057g01080	VIT_212s0057g01080	VIT_212s0057g01080	832	1.823	0.1524	0.005328	0.0823173	Up
GSVIVT01021187001	VIT_10s0003g01020	VIT_210s0003g01020	VIT_210s0003g01020	833	1.79	0.1522	0.00533	0.0823173	Up
GSVIVT01025340001	VIT_06s0004g01480	VIT_206s0004g01480	LOX2	833	1.823	0.1522	0.005338	0.0823173	Up
GSVIVT01003122001	VIT_00s0179g00200	VIT_200s0179g00200	VIT_200s0179g00200	834	1.789	0.1523	0.005351	0.0823748	Up
GSVIVT01009981001	VIT_18s0001g15010	VIT_218s0001g15010	SKP2A_SKP2B	835	1.792	0.1523	0.005368	0.0824935	Up
GSVIVT01014982001	VIT_19s0015g02950	VIT_219s0015g02950	VIT_219s0015g02950	835	1.895	0.1525	0.005365	0.0824935	Up
GSVIVT01029870001	VIT_08s0056g00570	VIT_208s0056g00570	VIT_208s0056g00570	836	1.791	0.1524	0.00538	0.0826065	Up
GSVIVT01007772001	VIT_17s0000g08150	VIT_217s0000g08150	VIT_217s0000g08150	840	1.787	0.1541	0.005449	0.0834649	Up
GSVIVT01017309001	VIT_09s0002g06690	VIT_209s0002g06690	VIT_209s0002g06690	842	1.799	0.1545	0.005471	0.0837143	Up
GSVIVT01003957001	VIT_00s0218g00120	VIT_200s0218g00120	VIT_200s0218g00120	843	1.843	0.1548	0.005489	0.0837733	Up
GSVIVT01029491001	VIT_09s0054g01360	VIT_209s0054g01360	CAMS1	845	1.786	0.1556	0.005526	0.0841933	Up
GSVIVT01030132001	VIT_12s0057g01400	VIT_212s0057g01400	VIT_212s0057g01400	848	1.783	0.1565	0.005568	0.0845432	Up
GSVIVT01014520001	VIT_19s0014g04470	VIT_219s0014g04470	VIT_219s0014g04470	852	1.782	0.1581	0.005635	0.085124	Up
GSVIVT01025883001	VIT_18s0041g02390	VIT_218s0041g02390	AAO3	854	1.785	0.1589	0.005672	0.0854376	Up
GSVIVT01000593001	VIT_01s0137g00230	VIT_201s0137g00230	VIT_201s0137g00230	856	1.777	0.1594	0.005707	0.0856291	Up
XM002274180LOC100261023	VIT_09s0002g09120	VIT_209s0002g09120	VIT_209s0002g09120	856	1.797	0.1595	0.0057	0.0855964	Up
GSVIVT01007755001	VIT_17s0000g08320	VIT_217s0000g08320	ATM	857	1.776	0.1596	0.005722	0.0857244	Up
GSVIVT01030864001	VIT_14s0006g01600	VIT_214s0006g01600	VIT_214s0006g01600	857	1.776	0.1593	0.005723	0.0857244	Up
GSVIVT01018057001	VIT_05s0020g04210	VIT_205s0020g04210	APS1	858	1.781	0.1595	0.005738	0.0858766	Up
GSVIVT01035849001	VIT_04s0008g05410	VIT_204s0008g05410	CXE17	859	1.774	0.1597	0.005754	0.0860436	Up
GSVIVT01000750001	VIT_07s0141g00640	VIT_207s0141g00640	VIT_207s0141g00640	860	1.776	0.1598	0.005765	0.0861356	Up
GSVIVT01014358001	VIT_19s0014g02870	VIT_219s0014g02870	VIT_219s0014g02870	860	1.776	0.1597	0.005771	0.0861528	Up
GSVIVT01031462001	VIT_06s0061g00750	VIT_206s0061g00750	CSD2	861	1.776	0.1597	0.005779	0.0861595	Up
GSVIVT01014531001	VIT_19s0014g04540	VIT_219s0014g04540	VIT_219s0014g04540	864	1.777	0.1612	0.005843	0.0867472	Up
GSVIVT01015146001	VIT_11s0016g01710	VIT_211s0016g01710	XIK	866	1.813	0.1615	0.005864	0.0869566	Up
GSVIVT01017699001	VIT_05s0020g00930	VIT_205s0020g00930	VIT_205s0020g00930	868	1.769	0.162	0.005891	0.0871535	Up
GSVIVT01004782001	VIT_00s0233g00100	VIT_200s0233g00100	VIT_200s0233g00100	868	1.786	0.1618	0.005892	0.0871535	Up
GSVIVT01020422001	VIT_19s0027g00600	VIT_219s0027g00600	VIT_219s0027g00600	871	1.769	0.1629	0.005943	0.0876318	Up
GSVIVT01026551001	VIT_04s0044g00795	VIT_204s0044g00795	RLK1	871	1.802	0.1627	0.005945	0.0876318	Up
GSVIVT01001115001	VIT_01s0150g00330	VIT_201s0150g00330	VIT_201s0150g00330	873	1.772	0.1635	0.00599	0.0880168	Up
GSVIVT01028940001	VIT_16s0050g00390	VIT_216s0050g00390	VIT_216s0050g00390	873	1.785	0.1637	0.00599	0.0880168	Up
GSVIVT01034493001	VIT_18s0072g00990	VIT_218s0072g00990	VIT_218s0072g00990	874	1.768	0.1635	0.006	0.0880909	Up
GSVIVT01008985001	VIT_18s0001g04910	VIT_218s0001g04910	SULTR1-3	875	1.773	0.1639	0.006023	0.0882978	Up
GSVIVT01023309001	--	--	--	876	1.765	0.1638	0.006041	0.0884006	Up
GSVIVT01032503001	VIT_14s0066g01580	VIT_214s0066g01580	VIT_214s0066g01580	876	1.768	0.1637	0.006028	0.0882978	Up
GSVIVT01004007001	VIT_00s0220g00150	VIT_200s0220g00150	VIT_200s0220g00150	877	1.767	0.1638	0.006048	0.0884302	Up
GSVIVT01008277001	VIT_17s0000g03760	VIT_217s0000g03760	VIT_217s0000g03760	882	1.773	0.1657	0.006128	0.0893792	Up
GSVIVT01018692001	VIT_16s0022g00240	VIT_216s0022g00240	VIT_216s0022g00240	883	1.764	0.1661	0.006153	0.0894351	Up
GSVIVT01026415001	VIT_04s0044g02010	VIT_204s0044g02010	VIT_204s0044g02010	884	1.759	0.166	0.006169	0.0894631	Up
GSVIVT01008820001	VIT_18s0001g02020	VIT_218s0001g02020	AAP3	884	1.76	0.1662	0.006165	0.0894631	Up
GSVIVT01033703001	--	--	--	884	1.763	0.166	0.006176	0.0894915	Up
GSVIVT01019162001	VIT_04s0023g00050	VIT_204s0023g00050	VIT_204s0023g00050	887	1.771	0.1669	0.006221	0.0899968	Up
GSVIVT01006143001	VIT_00s2485g00010	VIT_200s2485g00010	CRK10	888	1.776	0.1672	0.006242	0.0900343	Up
GSVIVT01001188001	VIT_07s0151g00590	VIT_207s0151g00590	CVL1	889	1.755	0.1668	0.006252	0.0900343	Up
GSVIVT01015389001	VIT_11s0016g03940	VIT_211s0016g03940	HSFC1	889	1.757	0.167	0.006251	0.0900343	Up
GSVIVT01018143001	VIT_05s0020g05050	VIT_205s0020g05050	CSLG2	889	1.761	0.1671	0.006247	0.0900343	Up
GSVIVT01034276001	VIT_09s0070g00560	VIT_209s0070g00560	RLP9	889	1.766	0.1666	0.006254	0.0900343	Up
GSVIVT01015245001	VIT_11s0016g02600	VIT_211s0016g02600	VIT_211s0016g02600	890	1.803	0.1668	0.006272	0.0902203	Up
GSVIVT01038798001	--	--	--	891	1.755	0.167	0.006288	0.0903042	Up
GSVIVT01035784001	VIT_04s0008g04820	VIT_204s0008g04820	PDR12	893	1.675	0.1674	0.006323	0.0905285	Up
GSVIVT01009837001	VIT_18s0001g13670	VIT_218s0001g13670	VIT_218s0001g13670	893	1.758	0.1675	0.006318	0.0905285	Up
GSVIVT01034716001	VIT_13s0074g00470	VIT_213s0074g00470	VIT_213s0074g00470	894	1.772	0.1676	0.006341	0.0906988	Up
GSVIVT01012656001	--	--	--	895	1.762	0.1676	0.00636	0.0907941	Up
GSVIVT01009676001	VIT_18s0001g12200	VIT_218s0001g12200	CYP721A1	895	1.763	0.1675	0.006363	0.0907941	Up
GSVIVT01004409001	VIT_00s1314g00010	VIT_200s1314g00010	VIT_200s1314g00010	895	1.788	0.1677	0.006353	0.0907941	Up
GSVIVT01031901001	VIT_03s0063g01970	VIT_203s0063g01970	HB1	896	1.756	0.1674	0.00637	0.0908211	Up
GSVIVT01006165001	VIT_00s2574g00010	VIT_200s2574g00010	VIT_200s2574g00010	900	1.779	0.1691	0.006445	0.091377	Up
GSVIVT01019568001	VIT_02s0025g01750	VIT_202s0025g01750	CSLG3	901	1.751	0.1691	0.006453	0.0914175	Up

## Sheet: S24 (I vs M)
Table S2. Data set of gene differentially expressed genes (DEGs). Genes modulated at 24 hpi in grapevine susceptible (S) genotype are reported.
Genes significantly modulated in the inoculated versus mock were considered as differentially expressed for each sample.
SystematicName	GeneID_V1	GeneID_V2	GeneName	RP Statistics	Fold Change	FDR	p-value	adjusted p-val	Regulation
GSVIVT01030330001	VIT_08s0058g00140	VIT_208s0058g00140	AMT2	11.92	-64.8088	0.0001892	1.065e-08	1.57664e-05	Down
GSVIVT01011471001	VIT_14s0108g01270	VIT_214s0108g01270	IBS1_cdc2cAt	13.37	-103.498	0.000145	1.632e-08	1.93283e-05	Down
GSVIVT01035644001	VIT_04s0008g03590	VIT_204s0008g03590	VIT_204s0008g03590	13.9	-89.4454	0.0001115	1.884e-08	1.997e-05	Down
GSVIVT01020562001	VIT_12s0028g03530	VIT_212s0028g03530	VIT_212s0028g03530	14.31	-132.38	9.301e-05	2.094e-08	2.06448e-05	Down
GSVIVT01020183001	VIT_01s0026g00570	VIT_201s0026g00570	MLP423	16.25	-54.4366	0.0001184	3.332e-08	2.81871e-05	Down
GSVIVT01011997001	VIT_01s0011g02560	VIT_201s0011g02560	VIT_201s0011g02560	16.53	-95.3289	0.0001051	3.548e-08	2.86501e-05	Down
GSVIVT01027641001	VIT_15s0048g00630	VIT_215s0048g00630	VIT_215s0048g00630	17.93	-52.6316	0.0001208	4.761e-08	3.52413e-05	Down
GSVIVT01031667001	VIT_05s0062g01160	VIT_205s0062g01160	PME61	25.85	-43.4972	0.0003938	1.773e-07	9.84292e-05	Down
GSVIVT01033638001	VIT_08s0007g05130	VIT_208s0007g05130	VIT_208s0007g05130	28.72	-41.0846	0.0005035	2.551e-07	0.000129481	Down
GSVIVT01029588001	VIT_09s0054g00490	VIT_209s0054g00490	VIT_209s0054g00490	28.99	-47.6417	0.0004677	2.633e-07	0.000129931	Down
GSVIVT01019261001	VIT_15s0024g01260	VIT_215s0024g01260	VIT_215s0024g01260	32.06	-39.4322	0.0005993	3.711e-07	0.000161228	Down
GSVIVT01031252001	VIT_14s0060g01040	VIT_214s0060g01040	VIT_214s0060g01040	45.22	-33.4113	0.001726	1.166e-06	0.000363403	Down
GSVIVT01022777001	VIT_02s0033g01130	VIT_202s0033g01130	VIT_202s0033g01130	49.31	-35.3482	0.002113	1.547e-06	0.000442433	Down
GSVIVT01017652001	VIT_05s0020g00470	VIT_205s0020g00470	VIT_205s0020g00470	54.49	-29.4551	0.00271	2.136e-06	0.00057494	Down
GSVIVT01032466001	VIT_14s0066g01210	VIT_214s0066g01210	CA1	56.27	-30.1023	0.002806	2.369e-06	0.000618901	Down
GSVIVT01008080001	VIT_17s0000g05490	VIT_217s0000g05490	LBD27	60.99	-28.885	0.003402	3.064e-06	0.000755864	Down
GSVIVT01030207001	VIT_08s0058g01080	VIT_208s0058g01080	VIT_208s0058g01080	75.62	-25.4453	0.006317	6.045e-06	0.00121101	Down
GSVIVT01032892001	--	--	--	85.05	-25.0125	0.008608	8.722e-06	0.00154946	Down
GSVIVT01026986001	VIT_15s0046g01960	VIT_215s0046g01960	VIT_215s0046g01960	87.16	-24.8818	0.008799	9.411e-06	0.00163908	Down
GSVIVT01033710001	VIT_08s0007g04500	VIT_208s0007g04500	VIT_208s0007g04500	89.16	-24.6002	0.008967	1.009e-05	0.00171052	Down
GSVIVT01003204001	VIT_00s0181g00200	VIT_200s0181g00200	LHCB3	89.64	-24.5399	0.008684	1.026e-05	0.00171952	Down
GSVIVT01032682001	VIT_13s0067g02910	VIT_213s0067g02910	LTP3	93.32	-24.6184	0.009383	1.162e-05	0.00189385	Down
GSVIVT01013817001	VIT_16s0013g00070	VIT_216s0013g00070	VIT_216s0013g00070	94.06	-24.1371	0.009196	1.191e-05	0.00192347	Down
GSVIVT01003201001	VIT_00s0181g00180	VIT_200s0181g00180	LHCB3	100.1	-23.2504	0.01069	1.444e-05	0.00221144	Down
GSVIVT01008053001	VIT_17s0000g05740	VIT_217s0000g05740	VIT_217s0000g05740	102.4	-23.0415	0.01097	1.544e-05	0.00234437	Down
GSVIVT01005620001	VIT_00s2077g00020	VIT_200s2077g00020	SIP2	113.5	-21.7014	0.01446	2.116e-05	0.0029599	Down
GSVIVT01011066001	VIT_07s0104g00680	VIT_207s0104g00680	GATL4	115.9	-21.3356	0.01483	2.253e-05	0.00307657	Down
GSVIVT01000655001	VIT_13s0139g00210	VIT_213s0139g00210	VIT_213s0139g00210	116.4	-20.1491	0.0145	2.286e-05	0.00307657	Down
GSVIVT01000777001	VIT_12s0142g00040	VIT_212s0142g00040	GPAT1	118.6	-21.6638	0.0148	2.416e-05	0.0031559	Down
GSVIVT01021590001	VIT_10s0003g04397	VIT_210s0003g04397	MRP1	122	-20.1167	0.01559	2.633e-05	0.00331739	Down
GSVIVT01029802001	VIT_12s0055g01190	VIT_212s0055g01190	XYL4	123.8	-21.1416	0.01579	2.755e-05	0.00339879	Down
GSVIVT01012978001	VIT_02s0012g02830	VIT_202s0012g02830	VIT_202s0012g02830	124.4	-20.3252	0.0155	2.792e-05	0.00342068	Down
GSVIVT01036687001	VIT_19s0085g01170	VIT_219s0085g01170	VIT_219s0085g01170	127.2	-20.8551	0.01608	2.986e-05	0.00356612	Down
GSVIVT01015074001	VIT_11s0016g01020	VIT_211s0016g01020	TT7	127.9	-20.5846	0.01585	3.034e-05	0.00358806	Down
GSVIVT01030638001	VIT_12s0059g02630	VIT_212s0059g02630	VIT_212s0059g02630	137.5	-19.8177	0.01915	3.773e-05	0.00408703	Down
GSVIVT01027404001	VIT_15s0048g02900	VIT_215s0048g02900	CYP78A6	139	-20.0884	0.01923	3.896e-05	0.00414871	Down
GSVIVT01021534001	VIT_10s0003g03970	VIT_210s0003g03970	AGL62	140	-17.4338	0.01913	3.983e-05	0.00421179	Down
GSVIVT01020616001	VIT_12s0028g02990	VIT_212s0028g02990	FLA13	140.7	-20.141	0.01891	4.044e-05	0.00425099	Down
GSVIVT01037330001	VIT_06s0009g02760	VIT_206s0009g02760	VIT_206s0009g02760	141.2	-20.5719	0.0186	4.084e-05	0.00426778	Down
GSVIVT01011584001	VIT_01s0011g06440	VIT_201s0011g06440	VIT_201s0011g06440	141.8	-19.7122	0.0184	4.142e-05	0.00430308	Down
GSVIVT01001070001	VIT_11s0149g00360	VIT_211s0149g00360	VIT_211s0149g00360	143.5	-19.9124	0.01859	4.29e-05	0.00440531	Down
GSVIVT01021002001	VIT_05s0029g00610	VIT_205s0029g00610	VIT_205s0029g00610	145.9	-18.9143	0.01906	4.506e-05	0.0045161	Down
GSVIVT01026847001	VIT_15s0046g03380	VIT_215s0046g03380	KEA2	155	-18.0245	0.02228	5.392e-05	0.00523437	Down
GSVIVT01035407001	VIT_04s0008g01300	VIT_204s0008g01300	GLDP1	155.6	-19.0186	0.02202	5.455e-05	0.00526674	Down
GSVIVT01023105001	VIT_12s0035g02150	VIT_212s0035g02150	FRO6_FRO7	162.2	-18.843	0.02437	6.173e-05	0.00568204	Down
GSVIVT01030243001	--	--	--	163.2	-18.5701	0.02429	6.289e-05	0.00575897	Down
GSVIVT01006653001	VIT_00s0394g00010	VIT_200s0394g00010	VIT_200s0394g00010	166.7	-17.762	0.02527	6.686e-05	0.00593884	Down
GSVIVT01019404001	VIT_02s0025g00250	VIT_202s0025g00250	SP1L5	169.3	-18.5529	0.02592	7.004e-05	0.00613286	Down
GSVIVT01032559001	VIT_14s0066g02120	VIT_214s0066g02120	VIT_214s0066g02120	169.9	-17.3491	0.02566	7.077e-05	0.00613755	Down
XM002284250	VIT_04s0008g03950	VIT_204s0008g03950	RD22	170.2	-18.406	0.02529	7.117e-05	0.00613755	Down
GSVIVT01028170001	VIT_07s0005g01940	VIT_207s0005g01940	VIT_207s0005g01940	171	-18.0408	0.02512	7.212e-05	0.00615967	Down
GSVIVT01016498001	VIT_13s0019g02070	VIT_213s0019g02070	PUR4	172.5	-16.5481	0.0253	7.405e-05	0.00624217	Down
GSVIVT01006969001	VIT_00s0454g00020	VIT_200s0454g00020	VIT_200s0454g00020	173.3	-17.8158	0.02516	7.507e-05	0.00629065	Down
GSVIVT01003316001	VIT_00s0187g00020	VIT_200s0187g00020	VIT_200s0187g00020	175.2	-17.9598	0.02548	7.745e-05	0.00642101	Down
GSVIVT01016943001	VIT_09s0002g03070	VIT_209s0002g03070	VIT_209s0002g03070	175.4	-18.1061	0.0251	7.771e-05	0.00642101	Down
GSVIVT01009837001	VIT_18s0001g13670	VIT_218s0001g13670	VIT_218s0001g13670	176.9	-17.0999	0.02527	7.967e-05	0.00652171	Down
GSVIVT01029765001	VIT_12s0055g00930	VIT_212s0055g00930	VIT_212s0055g00930	177.1	-17.507	0.02494	8.003e-05	0.00652171	Down
GSVIVT01007852001	VIT_17s0000g07420	VIT_217s0000g07420	EDS1	178.6	-18.0148	0.0251	8.196e-05	0.00658832	Down
GSVIVT01017225001	VIT_09s0002g05840	VIT_209s0002g05840	RPS5	182.7	-16.2075	0.02639	8.764e-05	0.00691966	Down
GSVIVT01010131001	VIT_01s0010g00760	VIT_201s0010g00760	VIT_201s0010g00760	188.6	-17.304	0.02848	9.619e-05	0.00746518	Down
GSVIVT01023694001	VIT_11s0037g00850	VIT_211s0037g00850	VIT_211s0037g00850	190.2	-17.2384	0.02869	9.853e-05	0.00761037	Down
GSVIVT01028777001	VIT_16s0050g01980	VIT_216s0050g01980	VIT_216s0050g01980	190.6	-16.8606	0.0284	9.911e-05	0.00762203	Down
GSVIVT01030503001	VIT_12s0059g01320	VIT_212s0059g01320	VIT_212s0059g01320	191.9	-17.2295	0.02854	0.0001012	0.00774922	Down
GSVIVT01007718001	VIT_17s0000g08690	VIT_217s0000g08690	VIT_217s0000g08690	193.6	-16.8776	0.02839	0.0001039	0.0078106	Down
GSVIVT01034518001	VIT_18s0072g00750	VIT_218s0072g00750	VIT_218s0072g00750	193.6	-15.8504	0.02881	0.0001038	0.0078106	Down
GSVIVT01028569001	VIT_07s0005g05720	VIT_207s0005g05720	ATSDI1	195.3	-17.1733	0.02867	0.0001065	0.00787362	Down
GSVIVT01038077001	VIT_19s0093g00510	VIT_219s0093g00510	VIT_219s0093g00510	195.5	-16.6334	0.0283	0.0001067	0.00787362	Down
GSVIVT01027398001	VIT_15s0048g02980	VIT_215s0048g02980	VIT_215s0048g02980	208.1	-16.7168	0.03348	0.0001281	0.00895944	Down
GSVIVT01010815001	VIT_05s0102g00950	VIT_205s0102g00950	VIT_205s0102g00950	214.3	-15.9949	0.03589	0.0001394	0.00948828	Down
GSVIVT01008070001	VIT_17s0000g05570	VIT_217s0000g05570	VIT_217s0000g05570	215.1	-16.1186	0.03576	0.0001409	0.00954617	Down
GSVIVT01034131001	VIT_08s0007g00750	VIT_208s0007g00750	VIT_208s0007g00750	215.7	-16.2496	0.03556	0.0001421	0.00954617	Down
GSVIVT01022180001	VIT_07s0031g01120	VIT_207s0031g01120	VIT_207s0031g01120	216.3	-16.3693	0.03533	0.0001432	0.00956371	Down
GSVIVT01013401001	VIT_18s0122g00980	VIT_218s0122g00980	VIT_218s0122g00980	217.1	-15.7729	0.03524	0.0001448	0.0095984	Down
GSVIVT01007996001	VIT_17s0000g06280	VIT_217s0000g06280	VIT_217s0000g06280	217.9	-14.9858	0.03511	0.0001463	0.00965232	Down
GSVIVT01024280001	VIT_16s0039g00930	VIT_216s0039g00930	CYP89A6	219.3	-14.9701	0.03529	0.000149	0.00973156	Down
GSVIVT01015779001	--	--	--	222.2	-15.2277	0.03617	0.0001548	0.00996496	Down
GSVIVT01032059001	VIT_13s0064g01260	VIT_213s0064g01260	VIT_213s0064g01260	223	-15.444	0.03611	0.0001565	0.00996496	Down
GSVIVT01018166001	VIT_15s0021g02680	VIT_215s0021g02680	cycp3-1	226.5	-15.8303	0.03726	0.0001636	0.0103429	Down
GSVIVT01005579001	--	--	--	228.4	-14.6391	0.03768	0.0001675	0.0105146	Down
GSVIVT01027011001	VIT_15s0046g01730	VIT_215s0046g01730	VIT_215s0046g01730	230.8	-14.9254	0.03835	0.0001727	0.0108029	Down
GSVIVT01036456001	--	--	--	232.3	-15.0898	0.03858	0.0001759	0.0109261	Down
GSVIVT01013920001	VIT_16s0013g01030	VIT_216s0013g01030	VIT_216s0013g01030	233	-15.4464	0.03845	0.0001775	0.0109551	Down
GSVIVT01007183001	VIT_00s0499g00020	VIT_200s0499g00020	VIT_200s0499g00020	234.3	-15.0128	0.03861	0.0001804	0.0109997	Down
GSVIVT01037882001	--	--	--	235.3	-14.8765	0.03861	0.0001826	0.0110713	Down
GSVIVT01017512001	VIT_09s0002g08590	VIT_209s0002g08590	VIT_209s0002g08590	238.4	-15.2602	0.03961	0.0001895	0.0114118	Down
GSVIVT01028606001	VIT_07s0005g06000	VIT_207s0005g06000	VIT_207s0005g06000	242.4	-14.8965	0.04107	0.0001988	0.0117723	Down
GSVIVT01023921001	VIT_03s0038g03410	VIT_203s0038g03410	NAC036	244.6	-15.4321	0.04167	0.0002041	0.012046	Down
GSVIVT01027863001	--	--	--	246.8	-14.771	0.04228	0.0002094	0.012233	Down
GSVIVT01021149001	VIT_10s0003g00620	VIT_210s0003g00620	VIT_210s0003g00620	250.8	-15.186	0.04377	0.0002193	0.0126489	Down
GSVIVT01007340001	VIT_00s0532g00060	VIT_200s0532g00060	VIT_200s0532g00060	261.1	-14.9388	0.0485	0.0002457	0.0137386	Down
GSVIVT01030078001	VIT_12s0057g00930	VIT_212s0057g00930	VIT_212s0057g00930	261.3	-13.9489	0.04808	0.0002463	0.0137386	Down
GSVIVT01036247001	VIT_14s0081g00370	VIT_214s0081g00370	VIT_214s0081g00370	262.4	-14.2816	0.04817	0.0002494	0.0137706	Down
GSVIVT01017484001	VIT_09s0002g08340	VIT_209s0002g08340	VIT_209s0002g08340	267	-14.1503	0.05004	0.000262	0.01441	Down
GSVIVT01000596001	VIT_01s0137g00190	VIT_201s0137g00190	CIP4	268.8	-13.7268	0.05048	0.0002671	0.0145108	Down
GSVIVT01009155001	VIT_18s0001g07340	VIT_218s0001g07340	VIT_218s0001g07340	272.4	-14.5243	0.05185	0.0002773	0.0148148	Down
GSVIVT01013923001	VIT_16s0013g01050	VIT_216s0013g01050	VIT_216s0013g01050	272.5	-14.4865	0.05138	0.0002777	0.0148148	Down
GSVIVT01017485001	VIT_09s0002g08350	VIT_209s0002g08350	VIT_209s0002g08350	273.1	-13.21	0.05113	0.0002792	0.0148503	Down
GSVIVT01010637001	VIT_16s0100g00330	VIT_216s0100g00330	VIT_216s0100g00330	275.4	-14.0667	0.05187	0.0002861	0.0150924	Down
GSVIVT01020067001	VIT_01s0026g01680	VIT_201s0026g01680	VIT_201s0026g01680	275.9	-14.0193	0.05156	0.0002873	0.0150924	Down
GSVIVT01024506001	VIT_16s0039g02930	VIT_216s0039g02930	VIT_216s0039g02930	280.4	-14.3369	0.05347	0.000301	0.0154642	Down
GSVIVT01035860001	VIT_04s0008g05510	VIT_204s0008g05510	VIT_204s0008g05510	280.5	-13.4174	0.05298	0.0003012	0.0154642	Down
GSVIVT01008234001	VIT_17s0000g04180	VIT_217s0000g04180	TCP12	281.3	-14.0449	0.05291	0.0003038	0.0154642	Down
GSVIVT01028042001	VIT_07s0005g00740	VIT_207s0005g00740	GH9B13	282	-14.2837	0.05276	0.0003059	0.0155266	Down
GSVIVT01014968001	VIT_19s0015g02800	VIT_219s0015g02800	VIT_219s0015g02800	284.1	-13.0124	0.05332	0.0003122	0.0156673	Down
GSVIVT01007268001	VIT_10s0523g00010	VIT_210s0523g00010	VIT_210s0523g00010	288.9	-12.8139	0.05538	0.0003273	0.0162416	Down
GSVIVT01013894001	VIT_16s0013g00810	VIT_216s0013g00810	VIT_216s0013g00810	289.4	-14.1203	0.05515	0.0003291	0.0162854	Down
GSVIVT01005829001	--	--	--	292.2	-13.1961	0.05615	0.0003382	0.016597	Down
GSVIVT01009442001	VIT_18s0001g10040	VIT_218s0001g10040	VIT_218s0001g10040	294.8	-12.3625	0.05703	0.0003467	0.0168282	Down
GSVIVT01037121001	VIT_18s0089g01040	VIT_218s0089g01040	VIT_218s0089g01040	297.1	-13.0582	0.05773	0.0003542	0.0170036	Down
GSVIVT01028521001	--	--	--	297.2	-12.4456	0.05725	0.0003545	0.0170036	Down
GSVIVT01028618001	VIT_07s0005g06090	VIT_207s0005g06090	VIT_207s0005g06090	297.4	-13.9159	0.05683	0.0003551	0.0170036	Down
GSVIVT01014577001	VIT_19s0014g05000	VIT_219s0014g05000	VIT_219s0014g05000	299.2	-13.3654	0.05731	0.0003613	0.0171617	Down
GSVIVT01026717001	VIT_15s0045g00520	VIT_215s0045g00520	VIT_215s0045g00520	299.2	-12.837	0.05681	0.0003613	0.0171617	Down
GSVIVT01026750001	VIT_15s0045g01020	VIT_215s0045g01020	RPP8	302.7	-13.5007	0.05818	0.0003734	0.0176892	Down
GSVIVT01013777001	VIT_01s0127g00340	VIT_201s0127g00340	VIT_201s0127g00340	306	-13.7608	0.05946	0.0003849	0.0179941	Down
GSVIVT01034422001	VIT_10s0071g00250	VIT_210s0071g00250	VIT_210s0071g00250	307.3	-13.4264	0.05963	0.0003894	0.0181277	Down
GSVIVT01017381001	VIT_09s0002g07530	VIT_209s0002g07530	VIT_209s0002g07530	310.1	-13.5355	0.06066	0.0003995	0.0184341	Down
GSVIVT01018027001	VIT_05s0020g03930	VIT_205s0020g03930	SULTR3-1	310.9	-12.8254	0.06057	0.0004023	0.0185152	Down
GSVIVT01009414001	VIT_18s0001g09750	VIT_218s0001g09750	RLK4	317.9	-13.4138	0.06394	0.0004283	0.0195096	Down
GSVIVT01023899001	VIT_03s0038g03600	VIT_203s0038g03600	VIT_203s0038g03600	319.7	-12.9786	0.06438	0.0004348	0.019755	Down
GSVIVT01025149001	VIT_06s0004g03200	VIT_206s0004g03200	VIT_206s0004g03200	321.2	-13.0907	0.06468	0.0004406	0.0198878	Down
GSVIVT01011276001	VIT_13s0106g00680	VIT_213s0106g00680	VIT_213s0106g00680	321.6	-10.4657	0.06439	0.0004422	0.0198878	Down
GSVIVT01010932001	VIT_11s0103g00050	VIT_211s0103g00050	HKT1	323.1	-12.87	0.06471	0.000448	0.0200102	Down
GSVIVT01029605001	VIT_09s0054g00350	VIT_209s0054g00350	VIT_209s0054g00350	324.9	-12.7243	0.0652	0.0004551	0.0201617	Down
GSVIVT01009991001	VIT_18s0001g15120	VIT_218s0001g15120	VIT_218s0001g15120	325.3	-11.4561	0.06488	0.0004565	0.0201734	Down
GSVIVT01029502001	VIT_09s0054g01290	VIT_209s0054g01290	VIT_209s0054g01290	326.2	-12.734	0.06487	0.0004601	0.0202319	Down
GSVIVT01033910001	VIT_08s0007g02720	VIT_208s0007g02720	ABA2	330.2	-11.8106	0.06659	0.000476	0.0206421	Down
GSVIVT01024500001	VIT_16s0039g02840	VIT_216s0039g02840	VIT_216s0039g02840	330.3	-13.2188	0.06611	0.0004764	0.0206421	Down
GSVIVT01032517001	VIT_14s0066g01690	VIT_214s0066g01690	DOX1	331.6	-12.9299	0.06634	0.0004817	0.0208209	Down
GSVIVT01017103001	VIT_09s0002g04610	VIT_209s0002g04610	VIT_209s0002g04610	332.4	-12.6072	0.06623	0.0004847	0.0208836	Down
GSVIVT01016925001	VIT_09s0002g02890	VIT_209s0002g02890	VIT_209s0002g02890	334.2	-12.5518	0.06673	0.0004921	0.021024	Down
GSVIVT01027036001	VIT_15s0046g01470	VIT_215s0046g01470	VIT_215s0046g01470	334.5	-13.0378	0.06642	0.0004935	0.021024	Down
GSVIVT01033116001	VIT_14s0068g02300	VIT_214s0068g02300	VIT_214s0068g02300	336.5	-13.0548	0.067	0.0005016	0.0212671	Down
GSVIVT01009410001	VIT_18s0001g09720	VIT_218s0001g09720	VIT_218s0001g09720	348.3	-12.8733	0.07318	0.000552	0.0228053	Down
GSVIVT01026123001	VIT_18s0041g00040	VIT_218s0041g00040	WAK2	349.1	-12.6904	0.07311	0.0005556	0.0229008	Down
GSVIVT01015027001	VIT_11s0016g00560	VIT_211s0016g00560	ATPRX	349.9	-12.7698	0.07304	0.0005591	0.0229386	Down
GSVIVT01021211001	VIT_10s0003g01250	VIT_210s0003g01250	VIT_210s0003g01250	352.1	-12.1699	0.07372	0.0005685	0.023217	Down
GSVIVT01013924001	VIT_16s0013g01060	VIT_216s0013g01060	VIT_216s0013g01060	353	-12.7226	0.07375	0.0005729	0.023343	Down
GSVIVT01028641001	VIT_07s0005g06350	VIT_207s0005g06350	VIT_207s0005g06350	353.9	-10.6689	0.07371	0.0005767	0.0234028	Down
GSVIVT01022194001	--	--	--	354	-11.0975	0.07322	0.000577	0.0234028	Down
GSVIVT01030174001	VIT_08s0058g01390	VIT_208s0058g01390	WRKY70	364.1	-11.5181	0.07858	0.0006237	0.0248074	Down
GSVIVT01035307001	VIT_04s0008g00330	VIT_204s0008g00330	VIT_204s0008g00330	370.8	-11.7952	0.08205	0.0006558	0.0257181	Down
GSVIVT01022508001	VIT_08s0032g00700	VIT_208s0032g00700	VIT_208s0032g00700	373	-12.3839	0.08281	0.0006666	0.0259813	Down
GSVIVT01011865001	VIT_01s0011g03810	VIT_201s0011g03810	VIT_201s0011g03810	373.1	-11.7123	0.08227	0.0006669	0.0259813	Down
GSVIVT01003327001	VIT_00s0187g00140	VIT_200s0187g00140	VIT_200s0187g00140	378.1	-11.6577	0.08478	0.000692	0.026609	Down
GSVIVT01033935001	VIT_08s0007g02470	VIT_208s0007g02470	VIT_208s0007g02470	388.2	-12.0773	0.09045	0.0007434	0.0279799	Down
GSVIVT01003504001	VIT_00s0194g00380	VIT_200s0194g00380	VIT_200s0194g00380	391.5	-11.7786	0.09196	0.000761	0.0284016	Down
GSVIVT01012559001	VIT_16s0115g00060	VIT_216s0115g00060	cpHsc70-1	394.3	-10.4954	0.09316	0.0007761	0.028844	Down
GSVIVT01020516001	VIT_12s0028g04040	VIT_212s0028g04040	VIT_212s0028g04040	396.2	-11.6401	0.0937	0.0007859	0.02901	Down
GSVIVT01020638001	VIT_12s0028g02780	VIT_212s0028g02780	OMT1	396.4	-11.7841	0.09322	0.0007871	0.02901	Down
GSVIVT01022169001	VIT_07s0031g01050	VIT_207s0031g01050	VIT_207s0031g01050	403.2	-11.6347	0.09702	0.0008247	0.0300221	Down
GSVIVT01010834001	VIT_05s0102g01100	VIT_205s0102g01100	VIT_205s0102g01100	404.5	-11.7069	0.09721	0.0008318	0.0300344	Down
GSVIVT01008146001	VIT_17s0000g04933	VIT_217s0000g04933	ST2A	404.9	-11.3186	0.09686	0.0008342	0.03006	Down
GSVIVT01011969001	VIT_01s0011g02840	VIT_201s0011g02840	VIT_201s0011g02840	405.6	-11.1557	0.09665	0.0008378	0.0300859	Down
GSVIVT01033254001	VIT_08s0007g08780	VIT_208s0007g08780	MIZ1	406	-11.7827	0.09628	0.00084	0.0300859	Down
GSVIVT01007208001	VIT_00s0505g00060	VIT_200s0505g00060	VIT_200s0505g00060	407.3	-9.66184	0.09648	0.0008472	0.0301613	Down
GSVIVT01016435001	VIT_13s0019g02690	VIT_213s0019g02690	VIT_213s0019g02690	410.2	-11.7343	0.09775	0.0008639	0.0305113	Down
GSVIVT01014068001	VIT_19s0014g00090	VIT_219s0014g00090	VIT_219s0014g00090	410.7	-11.4574	0.09748	0.0008669	0.0305565	Down
GSVIVT01027074001	VIT_15s0046g01100	VIT_215s0046g01100	VIT_215s0046g01100	411.2	-10.6883	0.09717	0.0008697	0.0305945	Down
GSVIVT01006674001	VIT_00s0397g00010	VIT_200s0397g00010	VIT_200s0397g00010	415.4	-10.7515	0.09926	0.000894	0.0311967	Down
GSVIVT01015823001	VIT_03s0017g01740	VIT_203s0017g01740	ANNAT3	418	-11.5634	0.1003	0.0009089	0.0315981	Down
GSVIVT01028788001	VIT_16s0050g01870	VIT_216s0050g01870	VIT_216s0050g01870	425.3	-11.3662	0.1045	0.0009527	0.0326808	Down
GSVIVT01030246001	VIT_08s0058g00770	VIT_208s0058g00770	SCAR2_SCAR4	425.7	-11.2931	0.1041	0.0009553	0.0326808	Down
GSVIVT01013914001	VIT_16s0013g00970	VIT_216s0013g00970	ERF5	425.9	-11.4745	0.1036	0.0009566	0.0326808	Down
GSVIVT01010380001	VIT_01s0010g02970	VIT_201s0010g02970	CML38	427	-11.2095	0.1037	0.0009633	0.03284	Down
XM002274502	VIT_06s0061g00730	VIT_206s0061g00730	TIP1-3	428.8	-10.9577	0.1042	0.0009739	0.03284	Down
GSVIVT01036307001	VIT_18s0001g04020	VIT_218s0001g04020	TPS21	428.8	-10.6735	0.1036	0.0009742	0.03284	Down
GSVIVT01038407001	VIT_09s0096g00440	VIT_209s0096g00440	VIT_209s0096g00440	431.8	-10.917	0.105	0.0009927	0.0333639	Down
GSVIVT01010096001	VIT_01s0010g00510	VIT_201s0010g00510	VIT_201s0010g00510	431.9	-11.0607	0.1044	0.0009935	0.0333639	Down
GSVIVT01015630001	VIT_03s0017g00220	VIT_203s0017g00220	VIT_203s0017g00220	433.3	-10.2669	0.1047	0.001002	0.0334969	Down
GSVIVT01009294001	VIT_18s0001g08610	VIT_218s0001g08610	ANT	434.5	-9.12409	0.1048	0.001009	0.0335672	Down
GSVIVT01006264001	VIT_00s0340g00040	VIT_200s0340g00040	HEXO3	438.7	-11.2095	0.107	0.001036	0.0341457	Down
GSVIVT01006691001	VIT_00s0400g00030	VIT_200s0400g00030	VIT_200s0400g00030	440.6	-10.6963	0.1076	0.001048	0.03435	Down
GSVIVT01010350001	VIT_01s0010g02650	VIT_201s0010g02650	VIT_201s0010g02650	445.9	-10.5943	0.1105	0.001082	0.0350761	Down
GSVIVT01000282001	VIT_00s0131g00010	VIT_200s0131g00010	ANNAT3	450.7	-11.0266	0.1131	0.001114	0.0357224	Down
GSVIVT01017070001	VIT_09s0002g04310	VIT_209s0002g04310	ROPGEF8	453.6	-10.4844	0.1144	0.001133	0.0359093	Down
GSVIVT01031123001	VIT_14s0060g02360	VIT_214s0060g02360	HTA12	455.6	-10.8237	0.1151	0.001146	0.0360331	Down
GSVIVT01032523001	VIT_14s0066g01730	VIT_214s0066g01730	CSLC04	461.5	-10.929	0.1184	0.001186	0.0368989	Down
GSVIVT01026502001	VIT_04s0044g01150	VIT_204s0044g01150	CPNIFS	463.7	-10.1968	0.1193	0.001202	0.0373188	Down
GSVIVT01009621001	VIT_18s0001g11680	VIT_218s0001g11680	VIT_218s0001g11680	464.9	-10.8601	0.1194	0.00121	0.0373188	Down
GSVIVT01026341001	VIT_04s0043g00620	VIT_204s0043g00620	VIT_204s0043g00620	467.2	-10.4275	0.1203	0.001226	0.0377429	Down
GSVIVT01036389001	VIT_18s0001g05890	VIT_218s0001g05890	VIT_218s0001g05890	469.9	-10.2512	0.1215	0.001245	0.0380592	Down
GSVIVT01035426001	VIT_04s0008g01470	VIT_204s0008g01470	WRKY50	472.3	-10.7631	0.1225	0.001262	0.0383238	Down
GSVIVT01021019001	VIT_05s0029g00480	VIT_205s0029g00480	VIT_205s0029g00480	473	-10.6508	0.1223	0.001267	0.0383398	Down
GSVIVT01024838001	--	--	--	473.3	-10.8272	0.1219	0.001269	0.0383398	Down
GSVIVT01022576001	VIT_08s0032g01060	VIT_208s0032g01060	VIT_208s0032g01060	474.8	-10.5664	0.1222	0.00128	0.0385711	Down
GSVIVT01029923001	VIT_08s0056g01050	VIT_208s0056g01050	VIT_208s0056g01050	480.5	-10.4102	0.1255	0.001321	0.0394943	Down
GSVIVT01033277001	VIT_08s0007g08540	VIT_208s0007g08540	GUN5	480.7	-10.7216	0.125	0.001323	0.0394943	Down
GSVIVT01027612001	VIT_15s0048g00910	VIT_215s0048g00910	VIT_215s0048g00910	483.4	-10.3466	0.1262	0.001342	0.0398673	Down
GSVIVT01009322001	--	--	--	484.9	-10.4297	0.1266	0.001354	0.0399565	Down
GSVIVT01017953001	VIT_05s0020g03270	VIT_205s0020g03270	RLK1	490	-10.5064	0.1294	0.001391	0.0406433	Down
GSVIVT01000290001	VIT_00s0131g00140	VIT_200s0131g00140	ANNAT3	494.8	-10.543	0.1321	0.001428	0.041269	Down
GSVIVT01034633001	VIT_13s0073g00260	VIT_213s0073g00260	VIT_213s0073g00260	496.6	-8.38223	0.1327	0.001441	0.0414041	Down
GSVIVT01009513001	VIT_18s0001g10660	VIT_218s0001g10660	VIT_218s0001g10660	496.9	-10.1874	0.1322	0.001444	0.0414041	Down
GSVIVT01013815001	VIT_16s0013g00040	VIT_216s0013g00040	VIT_216s0013g00040	498	-10.408	0.1323	0.001452	0.0414041	Down
GSVIVT01029029001	VIT_05s0051g00380	VIT_205s0051g00380	VIT_205s0051g00380	501.1	-9.21659	0.1338	0.001477	0.0419822	Down
GSVIVT01014156001	VIT_19s0014g00870	VIT_219s0014g00870	BEH4	501.8	-9.25926	0.1336	0.001482	0.0420571	Down
GSVIVT01026946001	VIT_15s0046g02390	VIT_215s0046g02390	ANTR2	505.7	-10.3745	0.1357	0.001512	0.0427038	Down
GSVIVT01006372001	VIT_00s0357g00080	VIT_200s0357g00080	VIT_200s0357g00080	506.6	-10.3778	0.1357	0.00152	0.0428616	Down
GSVIVT01000300001	VIT_00s0131g00220	VIT_200s0131g00220	ANNAT3	507.8	-10.3423	0.1358	0.001529	0.0428878	Down
GSVIVT01035580001	VIT_04s0008g02990	VIT_204s0008g02990	LUP2	508.2	-9.7371	0.1354	0.001532	0.0428878	Down
GSVIVT01000425001	VIT_12s0134g00270	VIT_212s0134g00270	VIT_212s0134g00270	510.6	-10.2976	0.1365	0.001552	0.0432152	Down
GSVIVT01002252001	VIT_00s0658g00010	VIT_200s0658g00010	VIT_200s0658g00010	513.6	-9.74659	0.1379	0.001575	0.0437186	Down
GSVIVT01035074001	VIT_05s0077g01670	VIT_205s0077g01670	VIT_205s0077g01670	513.9	-10.2344	0.1374	0.001578	0.0437335	Down
GSVIVT01028491001	VIT_07s0005g05010	VIT_207s0005g05010	CLASP	514.8	-10.0523	0.1374	0.001585	0.0437909	Down
GSVIVT01022168001	VIT_07s0031g01040	VIT_207s0031g01040	VIT_207s0031g01040	516.1	-10.2375	0.1376	0.001596	0.0439175	Down
GSVIVT01014682001	VIT_19s0015g00510	VIT_219s0015g00510	VIT_219s0015g00510	517.4	-9.76562	0.1379	0.001606	0.0440287	Down
GSVIVT01011582001	VIT_01s0011g06470	VIT_201s0011g06470	VIT_201s0011g06470	519.8	-10.2041	0.1388	0.001626	0.0443035	Down
GSVIVT01026726001	VIT_15s0045g00650	VIT_215s0045g00650	VIT_215s0045g00650	523.2	-10.1389	0.1405	0.001654	0.0449143	Down
GSVIVT01015037001	VIT_11s0016g00660	VIT_211s0016g00660	VIT_211s0016g00660	523.4	-8.93655	0.1401	0.001656	0.0449143	Down
GSVIVT01016746001	VIT_09s0002g01140	VIT_209s0002g01140	VIT_209s0002g01140	524.1	-9.97009	0.1398	0.001661	0.0449812	Down
GSVIVT01001710001	VIT_03s0167g00190	VIT_203s0167g00190	CYP714A1	526.8	-9.9108	0.1411	0.001684	0.0454234	Down
GSVIVT01029444001	VIT_09s0054g01760	VIT_209s0054g01760	VIT_209s0054g01760	529.8	-9.97009	0.1425	0.001709	0.0458616	Down
GSVIVT01000330001	VIT_03s0132g00100	VIT_203s0132g00100	HVA22A	532.3	-10.007	0.1436	0.00173	0.0461463	Down
GSVIVT01030822001	VIT_14s0006g01290	VIT_214s0006g01290	MYB113	532.9	-8.91266	0.1434	0.001735	0.0462103	Down
GSVIVT01028261001	VIT_07s0005g02720	VIT_207s0005g02720	VIT_207s0005g02720	533.8	-9.81354	0.1433	0.001743	0.0462846	Down
GSVIVT01037154001	VIT_18s0089g00700	VIT_218s0089g00700	CYP714A1	534.5	-10.0442	0.1432	0.001749	0.0463746	Down
GSVIVT01011407001	VIT_14s0108g00700	VIT_214s0108g00700	NIP1-2_NLM1	535.6	-9.54198	0.1433	0.001758	0.0464745	Down
GSVIVT01021307001	VIT_10s0003g02110	VIT_210s0003g02110	VIT_210s0003g02110	536.3	-9.8912	0.1431	0.001765	0.0465902	Down
GSVIVT01013209001	VIT_02s0012g00820	VIT_202s0012g00820	VIT_202s0012g00820	537.9	-9.6432	0.1436	0.001778	0.0468638	Down
GSVIVT01016441001e5	VIT_13s0019g02630	VIT_213s0019g02630	VIT_213s0019g02630	539.3	-9.00901	0.1439	0.00179	0.0470405	Down
GSVIVT01025758001	VIT_08s0040g01160	VIT_208s0040g01160	VIT_208s0040g01160	541.3	-9.56023	0.1447	0.001808	0.0474433	Down
GSVIVT01029862001	VIT_08s0056g00450	VIT_208s0056g00450	VIT_208s0056g00450	545	-9.37207	0.1466	0.00184	0.0480961	Down
GSVIVT01029224001	VIT_11s0052g00800	VIT_211s0052g00800	VIT_211s0052g00800	546	-9.72763	0.1466	0.001848	0.0481374	Down
GSVIVT01028342001	VIT_07s0005g03430	VIT_207s0005g03430	VIT_207s0005g03430	547.7	-8.7108	0.1471	0.001863	0.0483862	Down
GSVIVT01037793001	VIT_03s0091g01240	VIT_203s0091g01240	scpl1_scpl18	547.9	-9.7371	0.1466	0.001866	0.0483934	Down
GSVIVT01026124001	VIT_18s0041g00030	VIT_218s0041g00030	WAK5	548.7	-9.84252	0.1465	0.001872	0.0484477	Down
GSVIVT01014450001	--	--	--	549.1	-9.90099	0.1462	0.001876	0.0484477	Down
GSVIVT01006217001	VIT_00s0332g00110	VIT_200s0332g00110	VIT_200s0332g00110	549.4	-9.34579	0.1458	0.001879	0.0484477	Down
GSVIVT01036018001	VIT_04s0008g07150	VIT_204s0008g07150	VIT_204s0008g07150	550.7	-9.84252	0.1454	0.001891	0.0485082	Down
GSVIVT01011435001	VIT_14s0108g01000	VIT_214s0108g01000	VIT_214s0108g01000	550.7	-9.7371	0.146	0.00189	0.0485082	Down
GSVIVT01006669001	VIT_00s0396g00050	VIT_200s0396g00050	VIT_200s0396g00050	551.3	-9.68054	0.1451	0.001895	0.0485082	Down
GSVIVT01000325001	VIT_03s0132g00050	VIT_203s0132g00050	HVA22A	551.6	-9.67118	0.1448	0.001899	0.0485406	Down
GSVIVT01027726001	VIT_05s0049g00130	VIT_205s0049g00130	VIT_205s0049g00130	554.2	-8.91266	0.1459	0.001921	0.0489621	Down
GSVIVT01014448001	--	--	--	554.9	-9.81354	0.1458	0.001928	0.0490507	Down
GSVIVT01004975001	VIT_00s0246g00170	VIT_200s0246g00170	VIT_200s0246g00170	555.1	-9.1659	0.1453	0.00193	0.0490507	Down
GSVIVT01029041001	VIT_05s0051g00480	VIT_205s0051g00480	VIT_205s0051g00480	555.7	-9.58773	0.145	0.001935	0.0491075	Down
GSVIVT01020352001	VIT_19s0027g01130	VIT_219s0027g01130	ASML2	556.7	-9.71817	0.1445	0.001945	0.0491507	Down
GSVIVT01000692001	VIT_19s0140g00180	VIT_219s0140g00180	BAG7	556.7	-8.51064	0.1451	0.001944	0.0491507	Down
GSVIVT01010924001	VIT_11s0103g00100	VIT_211s0103g00100	VIT_211s0103g00100	559.5	-9.14913	0.1458	0.00197	0.0495709	Down
GSVIVT01005244001	VIT_00s0269g00110	VIT_200s0269g00110	VIT_200s0269g00110	563.4	-9.60615	0.1479	0.002006	0.0500514	Down
GSVIVT01013771001	VIT_01s0127g00400	VIT_201s0127g00400	VIT_201s0127g00400	564.8	-9.59693	0.1481	0.002018	0.0501979	Down
GSVIVT01014010001	VIT_16s0013g01820	VIT_216s0013g01820	VIT_216s0013g01820	565.4	-7.91139	0.1479	0.002024	0.0501979	Down
GSVIVT01022502001	VIT_08s0032g00640	VIT_208s0032g00640	VIT_208s0032g00640	565.7	-9.3633	0.1475	0.002026	0.0501979	Down
GSVIVT01028647001	VIT_07s0005g06400	VIT_207s0005g06400	VIT_207s0005g06400	568.1	-9.61538	0.1486	0.002049	0.0503423	Down
GSVIVT01031769001	VIT_03s0063g00710	VIT_203s0063g00710	VIT_203s0063g00710	568.2	-9.65251	0.148	0.00205	0.0503423	Down
GSVIVT01016946001	--	--	--	569.5	-9.66184	0.1483	0.002062	0.0503423	Down
GSVIVT01013569001	VIT_05s0124g00460	VIT_205s0124g00460	VIT_205s0124g00460	569.6	-9.53289	0.1478	0.002063	0.0503423	Down
GSVIVT01028809001	VIT_16s0050g01620	VIT_216s0050g01620	VIT_216s0050g01620	572.8	-9.6432	0.1493	0.002093	0.0508648	Down
GSVIVT01016112001	VIT_09s0018g01800	VIT_209s0018g01800	VIT_209s0018g01800	575.5	-9.58773	0.1505	0.002118	0.0509632	Down
GSVIVT01003315001e3	VIT_00s0187g00010	VIT_200s0187g00010	VIT_200s0187g00010	578.2	-9.53289	0.1518	0.002144	0.0513158	Down
GSVIVT01015416001	VIT_11s0016g04190	VIT_211s0016g04190	VIT_211s0016g04190	578.9	-8.96861	0.1517	0.002151	0.0513158	Down
GSVIVT01028204001	VIT_07s0005g02220	VIT_207s0005g02220	CAB1	580.1	-9.51475	0.1519	0.002163	0.0513264	Down
GSVIVT01028886001	VIT_16s0050g00890	VIT_216s0050g00890	VIT_216s0050g00890	580.3	-9.25069	0.1514	0.002164	0.0513264	Down
GSVIVT01018468001	VIT_16s0022g02170	VIT_216s0022g02170	FUC1	580.9	-9.4162	0.1512	0.002171	0.051342	Down
GSVIVT01000955001	VIT_01s0146g00390	VIT_201s0146g00390	VIT_201s0146g00390	581.4	-9.31099	0.151	0.002176	0.051342	Down
GSVIVT01012635001	VIT_10s0116g00520	VIT_210s0116g00520	XTH8	581.6	-9.5511	0.1505	0.002177	0.051342	Down
GSVIVT01003122001	VIT_00s0179g00200	VIT_200s0179g00200	VIT_200s0179g00200	581.9	-8.90472	0.1496	0.00218	0.051342	Down
GSVIVT01032883001	VIT_14s0068g00070	VIT_214s0068g00070	FER	581.9	-8.87311	0.1501	0.00218	0.051342	Down
GSVIVT01003796001	VIT_07s0141g00300	VIT_207s0141g00300	AGD11	587.4	-8.44595	0.1526	0.002233	0.0519946	Down
GSVIVT01013805001	VIT_01s0127g00060	VIT_201s0127g00060	SEX1	588.7	-9.31966	0.1529	0.002246	0.052089	Down
GSVIVT01022165001	VIT_07s0031g01010	VIT_207s0031g01010	VIT_207s0031g01010	589.6	-9.34579	0.1529	0.002255	0.0522092	Down
GSVIVT01027182001	VIT_15s0046g00170	VIT_215s0046g00170	MYB3	590	-9.34579	0.1526	0.002259	0.0522092	Down
GSVIVT01008700001	VIT_18s0001g00370	VIT_218s0001g00370	VIT_218s0001g00370	591.4	-8.92857	0.1529	0.002273	0.0524414	Down
GSVIVT01008502001	VIT_17s0000g01750	VIT_217s0000g01750	VIT_217s0000g01750	594.2	-9.33707	0.1542	0.0023	0.0528813	Down
GSVIVT01027396001	VIT_15s0048g03000	VIT_215s0048g03000	RABA3	594.2	-9.1659	0.1537	0.002301	0.0528813	Down
GSVIVT01023693001	VIT_11s0037g00840	VIT_211s0037g00840	VIT_211s0037g00840	596	-9.31099	0.1542	0.002318	0.0532032	Down
GSVIVT01029789001	VIT_12s0055g01110	VIT_212s0055g01110	LHCB6	601.3	-8.88099	0.1572	0.002371	0.0542095	Down
GSVIVT01034920001	VIT_05s0077g00220	VIT_205s0077g00220	EXPA1	602.1	-9.11577	0.1571	0.00238	0.054344	Down
GSVIVT01035461001	VIT_04s0008g01810	VIT_204s0008g01810	MYB23_MYB4	602.4	-9.09091	0.1568	0.002383	0.054344	Down
GSVIVT01029230001	VIT_11s0052g00720	VIT_211s0052g00720	ZTL	604	-7.92393	0.1572	0.002398	0.0545849	Down
GSVIVT01020182001	VIT_01s0026g00580	VIT_201s0026g00580	VIT_201s0026g00580	604.2	-9.09918	0.1568	0.0024	0.0545849	Down
GSVIVT01035071001	VIT_05s0077g01650	VIT_205s0077g01650	MLP423	605.1	-8.90472	0.1568	0.00241	0.0545849	Down
GSVIVT01029057001	VIT_05s0051g00670	VIT_205s0051g00670	NCED6	605.7	-9.30233	0.1566	0.002416	0.0546059	Down
GSVIVT01022403001	VIT_07s0031g03000	VIT_207s0031g03000	VIT_207s0031g03000	606.4	-8.94454	0.1565	0.002423	0.0546251	Down
GSVIVT01022420001	VIT_07s0031g03130	VIT_207s0031g03130	VIT_207s0031g03130	607.7	-8.88099	0.1568	0.002436	0.0547099	Down
GSVIVT01015448001	VIT_11s0016g04480	VIT_211s0016g04480	FATB	613.9	-7.17875	0.1604	0.0025	0.0555129	Down
GSVIVT01000327001	VIT_03s0132g00080	VIT_203s0132g00080	HVA22C	616	-9.19118	0.1611	0.002522	0.0557075	Down
GSVIVT01029232001	VIT_11s0052g00710	VIT_211s0052g00710	TBL5	617.5	-9.15751	0.1616	0.002538	0.0557075	Down
GSVIVT01024434001	VIT_16s0039g02370	VIT_216s0039g02370	VIT_216s0039g02370	617.7	-8.90472	0.1611	0.00254	0.0557075	Down
GSVIVT01037188001	VIT_18s0089g00400	VIT_218s0089g00400	CXE18	618.1	-9.03342	0.1608	0.002544	0.0557265	Down
GSVIVT01016993001	VIT_09s0002g03580	VIT_209s0002g03580	PDR7	619.1	-9.12409	0.1609	0.002554	0.0558266	Down
GSVIVT01032882001	--	--	--	619.4	-9.04977	0.1606	0.002558	0.0558266	Down
GSVIVT01016934001	VIT_09s0002g02990	VIT_209s0002g02990	VIT_209s0002g02990	620.9	-9.19118	0.1609	0.002573	0.0560851	Down
GSVIVT01024123001	VIT_03s0038g01290	VIT_203s0038g01290	VIT_203s0038g01290	625.5	-9.09918	0.1634	0.002622	0.0570739	Down
GSVIVT01036241001	VIT_14s0081g00400	VIT_214s0081g00400	VIT_214s0081g00400	626.1	-9.11577	0.1632	0.002628	0.0570739	Down
GSVIVT01038307001	VIT_07s0095g00160	VIT_207s0095g00160	VIT_207s0095g00160	630.5	-8.97666	0.1656	0.002676	0.057388	Down
GSVIVT01022296001	VIT_07s0031g02160	VIT_207s0031g02160	VIT_207s0031g02160	630.7	-9.04977	0.1652	0.002678	0.057388	Down
GSVIVT01032146001	--	--	--	632.6	-8.48896	0.1659	0.002698	0.0576775	Down
GSVIVT01008728001	VIT_18s0001g00720	VIT_218s0001g00720	VIT_218s0001g00720	633.6	-8.97666	0.166	0.002709	0.057843	Down
XM002273752LOC100258414	VIT_03s0088g00810	VIT_203s0088g00810	PR1	634.5	-9.07441	0.1659	0.002718	0.0578692	Down
GSVIVT01032303001	--	--	--	634.6	-8.13008	0.1655	0.00272	0.0578692	Down
GSVIVT01010631001	VIT_16s0100g00380	VIT_216s0100g00380	DREB1A	635.2	-9.05797	0.1653	0.002726	0.0579275	Down
GSVIVT01000177001	VIT_07s0129g00670	VIT_207s0129g00670	ZFP7	636.9	-8.99281	0.1658	0.002744	0.0581708	Down
GSVIVT01004977001e3	VIT_00s0246g00220	VIT_200s0246g00220	VIT_200s0246g00220	637.8	-8.8574	0.1659	0.002754	0.0581899	Down
GSVIVT01001936001	VIT_13s0175g00100	VIT_213s0175g00100	SUN1	638	-8.54701	0.1654	0.002757	0.0581899	Down
GSVIVT01013190001	VIT_02s0012g00990	VIT_202s0012g00990	LOL1	638.6	-9.0009	0.1653	0.002763	0.0581993	Down
GSVIVT01036854001	VIT_02s0087g01010	VIT_202s0087g01010	CRK25	639.3	-8.99281	0.1652	0.002771	0.0582566	Down
GSVIVT01022560001	VIT_08s0032g00981	VIT_208s0032g00981	VIT_208s0032g00981	643.1	-8.48176	0.1671	0.002812	0.0586328	Down
GSVIVT01022323001	VIT_07s0031g02350	VIT_207s0031g02350	VIT_207s0031g02350	644.3	-8.74126	0.1673	0.002826	0.058718	Down
GSVIVT01027801001	VIT_05s0049g00920	VIT_205s0049g00920	PHT1-7	645.3	-8.94454	0.1674	0.002837	0.0587404	Down
GSVIVT01022984001	VIT_12s0034g01310	VIT_212s0034g01310	VIT_212s0034g01310	648.3	-8.38926	0.1688	0.00287	0.0592167	Down
GSVIVT01010884001	--	--	--	650	-8.67303	0.1694	0.00289	0.0595529	Down
GSVIVT01004397001e5	VIT_00s1306g00010	VIT_200s1306g00010	VIT_200s1306g00010	650.3	-8.27815	0.169	0.002893	0.0595529	Down
GSVIVT01000691001	VIT_19s0140g00160	VIT_219s0140g00160	BAG7	652.1	-7.63359	0.1697	0.002913	0.059679	Down
GSVIVT01034527001	VIT_18s0072g00640	VIT_218s0072g00640	VIT_218s0072g00640	652.7	-8.77193	0.1695	0.00292	0.059679	Down
GSVIVT01033529001	VIT_08s0007g06170	VIT_208s0007g06170	VIT_208s0007g06170	653.3	-7.85546	0.1693	0.002926	0.059679	Down
GSVIVT01017210001	VIT_09s0002g05700	VIT_209s0002g05700	VIT_209s0002g05700	654.1	-8.91266	0.1693	0.002936	0.0597458	Down
GSVIVT01003563001e5	VIT_07s0197g00140	VIT_207s0197g00140	VIT_207s0197g00140	655	-8.75657	0.1693	0.002945	0.0598528	Down
GSVIVT01017315001	VIT_09s0002g06750	VIT_209s0002g06750	SHN1	656.2	-8.7108	0.1696	0.00296	0.0598911	Down
GSVIVT01031885001	VIT_03s0063g01820	VIT_203s0063g01820	AOS	1	266.3	2.347e-08	1.321e-12	2.34676e-08	Up
GSVIVT01000068001	VIT_14s0128g00660	VIT_214s0128g00660	VIT_214s0128g00660	3	177.9	7.393e-07	8.323e-11	7.3929e-07	Up
GSVIVT01000060001	VIT_14s0128g00570	VIT_214s0128g00570	VIT_214s0128g00570	4	168.5	1.108e-06	1.871e-10	1.10794e-06	Up
GSVIVT01000095001	VIT_14s0128g00920	VIT_214s0128g00920	VIT_214s0128g00920	5	146.7	1.575e-06	3.547e-10	1.57531e-06	Up
GSVIVT01000066001	VIT_14s0128g00640	VIT_214s0128g00640	VIT_214s0128g00640	5	156.7	1.609e-06	4.529e-10	1.60915e-06	Up
GSVIVT01000062001	VIT_14s0128g00600	VIT_214s0128g00600	VIT_214s0128g00600	6	139.6	1.731e-06	6.819e-10	1.73056e-06	Up
GSVIVT01000058001	VIT_14s0128g00540	VIT_214s0128g00540	VIT_214s0128g00540	6	149.7	1.646e-06	5.561e-10	1.64652e-06	Up
GSVIVT01000070001	VIT_14s0128g00680	VIT_214s0128g00680	VIT_214s0128g00680	7	125.8	3.063e-06	1.379e-09	3.06224e-06	Up
GSVIVT01031082001	VIT_14s0060g02730	VIT_214s0060g02730	GER2	8	118.3	5.437e-06	2.755e-09	5.43806e-06	Up
GSVIVT01000063001	VIT_14s0128g00610	VIT_214s0128g00610	VIT_214s0128g00610	10	103.7	1.107e-05	6.232e-09	1.10711e-05	Up
GSVIVT01028588001	VIT_07s0005g05910	VIT_207s0005g05910	GER3	11	74.52	1.496e-05	9.264e-09	1.49614e-05	Up
GSVIVT01000098001	VIT_14s0128g00990	VIT_214s0128g00990	VIT_214s0128g00990	13	87.47	2.062e-05	1.509e-08	1.91481e-05	Up
GSVIVT01000103001	VIT_14s0128g01030	VIT_214s0128g01030	VIT_214s0128g01030	13	93.98	1.915e-05	1.293e-08	1.76693e-05	Up
GSVIVT01031079001	VIT_14s0060g02760	VIT_214s0060g02760	VIT_214s0060g02760	14	85.71	2.425e-05	1.911e-08	1.997e-05	Up
GSVIVT01000097001	VIT_14s0128g00970	VIT_214s0128g00970	VIT_214s0128g00970	15	80.91	2.614e-05	2.208e-08	2.06448e-05	Up
GSVIVT01018142001	VIT_05s0020g05040	VIT_205s0020g05040	VIT_205s0020g05040	16	74.56	3.7e-05	3.332e-08	2.81871e-05	Up
GSVIVT01000100001	VIT_14s0128g01000	VIT_214s0128g01000	VIT_214s0128g01000	18	65.42	5.272e-05	5.342e-08	3.79603e-05	Up
GSVIVT01004469001	VIT_00s1355g00020	VIT_200s1355g00020	EXLB1	18	66.35	4.893e-05	4.682e-08	3.52413e-05	Up
GSVIVT01015066001	--	--	--	20	59.86	6.927e-05	7.409e-08	5.06234e-05	Up
GSVIVT01030968001	VIT_14s0006g02440	VIT_214s0006g02440	VIT_214s0006g02440	21	51.65	8.091e-05	9.109e-08	5.99338e-05	Up
GSVIVT01028589001	VIT_07s0005g05910	VIT_207s0005g05910	GER3	22	52.7	8.363e-05	1.036e-07	6.34639e-05	Up
GSVIVT01005843001	VIT_00s0301g00120	VIT_200s0301g00120	VIT_200s0301g00120	22	56.72	8.096e-05	9.57e-08	6.07182e-05	Up
GSVIVT01011901001	VIT_01s0011g03480	VIT_201s0011g03480	VIT_201s0011g03480	23	51.94	8.517e-05	1.103e-07	6.5316e-05	Up
GSVIVT01023245001	VIT_12s0035g01000	VIT_212s0035g01000	VIT_212s0035g01000	24	47.15	0.0001051	1.419e-07	8.13179e-05	Up
GSVIVT01036069001	VIT_06s0080g01020	VIT_206s0080g01020	VIT_206s0080g01020	27	42.39	0.00014	2.049e-07	0.00010706	Up
GSVIVT01037349001	VIT_06s0009g02590	VIT_206s0009g02590	VIT_206s0009g02590	27	44.02	0.0001421	1.999e-07	0.00010706	Up
GSVIVT01015508001	VIT_11s0016g05010	VIT_211s0016g05010	VIT_211s0016g05010	30	37.91	0.0001917	2.913e-07	0.000139863	Up
GSVIVT01000067001	VIT_14s0128g00650	VIT_214s0128g00650	VIT_214s0128g00650	31	35.89	0.0002069	3.261e-07	0.000152452	Up
GSVIVT01007745001	VIT_17s0000g08450	VIT_217s0000g08450	CA2	32	35.09	0.0002146	3.503e-07	0.000159566	Up
GSVIVT01036999001	VIT_03s0088g00900	VIT_203s0088g00900	PRB1	32	36.82	0.0002203	3.721e-07	0.000161228	Up
GSVIVT01020745001	VIT_12s0028g01780	VIT_212s0028g01780	VIT_212s0028g01780	34	32.09	0.0002646	4.618e-07	0.00019533	Up
GSVIVT01005915001	VIT_00s0309g00050	VIT_200s0309g00050	EXLB1	35	32.11	0.0002645	4.764e-07	0.00019682	Up
GSVIVT01005846001	VIT_00s0301g00160	VIT_200s0301g00160	VIT_200s0301g00160	35	32.75	0.0002692	5e-07	0.000201875	Up
GSVIVT01018139001	VIT_05s0020g05020	VIT_205s0020g05020	VIT_205s0020g05020	37	29.53	0.0003175	6.077e-07	0.000239906	Up
GSVIVT01031613001	VIT_05s0062g00700	VIT_205s0062g00700	IAGLU	37	30.82	0.0003172	6.249e-07	0.000241334	Up
GSVIVT01021734001	VIT_10s0003g05550	VIT_210s0003g05550	VIT_210s0003g05550	38	29.38	0.00032	6.484e-07	0.000245081	Up
GSVIVT01035879001	VIT_04s0008g05700	VIT_204s0008g05700	VIT_204s0008g05700	40	28.18	0.00036	7.701e-07	0.000279201	Up
GSVIVT01005845001	VIT_00s0301g00150	VIT_200s0301g00150	VIT_200s0301g00150	40	29.49	0.0003637	7.574e-07	0.000279201	Up
GSVIVT01031614001	VIT_05s0062g00710	VIT_205s0062g00710	IAGLU	41	27.56	0.0003748	8.44e-07	0.000293993	Up
GSVIVT01004595001	VIT_00s1455g00010	VIT_200s1455g00010	EXLB1	41	27.97	0.0003706	8.136e-07	0.000289072	Up
GSVIVT01021739001	VIT_10s0003g05580	VIT_210s0003g05580	VIT_210s0003g05580	42	27.34	0.0003888	8.974e-07	0.000306583	Up
GSVIVT01011165001	VIT_08s0105g00380	VIT_208s0105g00380	VIT_208s0105g00380	43	25.83	0.0004235	1.025e-06	0.000337206	Up
GSVIVT01034828001	VIT_18s0075g00670	VIT_218s0075g00670	LAC14	43	26.55	0.0004138	9.783e-07	0.000327915	Up
GSVIVT01005215001	VIT_00s0265g00170	VIT_200s0265g00170	LOX3	44	25.45	0.000431	1.067e-06	0.000344197	Up
GSVIVT01007742001	VIT_17s0000g08460	VIT_217s0000g08460	CA1	44	26.09	0.0004283	1.085e-06	0.000344197	Up
GSVIVT01012933001	VIT_17s0119g00240	VIT_217s0119g00240	VIT_217s0119g00240	46	25.24	0.0004632	1.199e-06	0.000367245	Up
GSVIVT01029547001	VIT_09s0054g00880	VIT_209s0054g00880	VIT_209s0054g00880	46	25.85	0.000473	1.251e-06	0.000376678	Up
GSVIVT01030965001	VIT_14s0006g02350	VIT_214s0006g02350	VIT_214s0006g02350	47	24.35	0.0004837	1.334e-06	0.0003885	Up
GSVIVT01001225001	VIT_18s0001g00790	VIT_218s0001g00790	LAC14	47	24.4	0.0004829	1.305e-06	0.000386389	Up
AY156047PR6	VIT_05s0020g05000	VIT_205s0020g05000	VIT_205s0020g05000	50	23.16	0.0005574	1.569e-06	0.000442433	Up
GSVIVT01021745001	VIT_10s0003g05620	VIT_210s0003g05620	VIT_210s0003g05620	51	21.68	0.0006163	1.769e-06	0.000491036	Up
GSVIVT01027652001	VIT_15s0048g00510	VIT_215s0048g00510	VIT_215s0048g00510	54	20.84	0.0007282	2.131e-06	0.00057494	Up
GSVIVT01018137001	VIT_05s0020g05000	VIT_205s0020g05000	VIT_205s0020g05000	56	20.77	0.0007807	2.329e-06	0.000617533	Up
GSVIVT01019589001	VIT_02s0025g01950	VIT_202s0025g01950	CSLG3	59	19.49	0.0008918	2.711e-06	0.000691312	Up
GSVIVT01033590001	VIT_08s0007g05580	VIT_208s0007g05580	VIT_208s0007g05580	59	19.71	0.0008799	2.724e-06	0.000691312	Up
GSVIVT01034842001	VIT_18s0075g00810	VIT_218s0075g00810	LAC14	61	18.62	0.000968	3.106e-06	0.000755864	Up
GSVIVT01000967001	VIT_01s0146g00480	VIT_201s0146g00480	JAZ10	61	18.76	0.0009489	2.991e-06	0.000748382	Up
GSVIVT01005917001	VIT_00s0309g00090	VIT_200s0309g00090	EXLB1	62	18.68	0.001012	3.303e-06	0.000792943	Up
GSVIVT01017659001	VIT_05s0020g00530	VIT_205s0020g00530	VIT_205s0020g00530	65	17.81	0.001119	3.717e-06	0.000880433	Up
GSVIVT01035076001	VIT_05s0077g01690	VIT_205s0077g01690	MLP423	66	17.35	0.001152	3.891e-06	0.000909521	Up
GSVIVT01031583001	--	--	--	68	16.86	0.001245	4.275e-06	0.000986304	Up
GSVIVT01022813001	VIT_02s0033g01390	VIT_202s0033g01390	VIT_202s0033g01390	70	16.48	0.001362	4.755e-06	0.00108298	Up
GSVIVT01038241001	VIT_05s0094g01300	VIT_205s0094g01300	VIT_205s0094g01300	71	16.02	0.001386	4.993e-06	0.00110876	Up
GSVIVT01022712001	VIT_02s0033g00770	VIT_202s0033g00770	NIT4	71	16.17	0.00139	4.928e-06	0.00110818	Up
GSVIVT01000402001	VIT_12s0134g00030	VIT_212s0134g00030	TPS03	72	16.34	0.001435	5.252e-06	0.00115039	Up
GSVIVT01027068001	VIT_15s0046g01150	VIT_215s0046g01150	VIT_215s0046g01150	73	15.58	0.001453	5.481e-06	0.00116857	Up
GSVIVT01022690001	VIT_02s0033g00630	VIT_202s0033g00630	NIT4	73	15.75	0.001429	5.31e-06	0.00115039	Up
GSVIVT01028328001	VIT_07s0005g03340	VIT_207s0005g03340	MYB14	74	15.37	0.00144	5.593e-06	0.00116857	Up
XM002281212	VIT_11s0016g04160	VIT_211s0016g04160	SULTR3-5	74	15.39	0.001452	5.558e-06	0.00116857	Up
GSVIVT01006872001	VIT_00s0429g00010	VIT_200s0429g00010	CRK26	74	15.6	0.001436	5.657e-06	0.00116857	Up
GSVIVT01011239001	VIT_13s0106g00350	VIT_213s0106g00350	VIT_213s0106g00350	75	15.24	0.0015	5.995e-06	0.00121101	Up
GSVIVT01006505001	VIT_00s2634g00010	VIT_200s2634g00010	CRK4	76	15.25	0.001497	6.067e-06	0.00121101	Up
GSVIVT01011045001	VIT_07s0104g00850	VIT_207s0104g00850	VIT_207s0104g00850	77	14.73	0.001587	6.523e-06	0.00128757	Up
GSVIVT01022702001	VIT_02s0033g00670	VIT_202s0033g00670	NIT4	78	14.55	0.001602	6.762e-06	0.00130573	Up
GSVIVT01017836001	VIT_05s0020g02170	VIT_205s0020g02170	VIT_205s0020g02170	78	14.66	0.001597	6.651e-06	0.00129841	Up
GSVIVT01027772001	VIT_05s0049g00510	VIT_205s0049g00510	ERF1	79	14.45	0.00165	7.06e-06	0.00134861	Up
GSVIVT01027454001	VIT_15s0048g02430	VIT_215s0048g02430	VIT_215s0048g02430	80	14.37	0.001671	7.244e-06	0.00136904	Up
GSVIVT01038493001	VIT_03s0097g00350	VIT_203s0097g00350	XIE	81	14.29	0.001689	7.417e-06	0.00138698	Up
GSVIVT01006795001	VIT_10s0116g00560	VIT_210s0116g00560	VIT_210s0116g00560	82	14.18	0.001724	7.665e-06	0.00141842	Up
GSVIVT01024725001	VIT_06s0004g06730	VIT_206s0004g06730	FAD8	82	14.21	0.001756	7.908e-06	0.00144831	Up
GSVIVT01020890001	VIT_05s0029g01510	VIT_205s0029g01510	VIT_205s0029g01510	83	13.68	0.001797	8.196e-06	0.00147988	Up
GSVIVT01027067001	VIT_15s0046g01160	VIT_215s0046g01160	VIT_215s0046g01160	84	14.09	0.001787	8.247e-06	0.00147988	Up
GSVIVT01000126001	VIT_07s0129g00210	VIT_207s0129g00210	BT4	87	13.22	0.001971	9.211e-06	0.00162013	Up
GSVIVT01000192001	VIT_07s0129g00800	VIT_207s0129g00800	CYP81D8	89	13.02	0.002134	1.009e-05	0.00171052	Up
GSVIVT01025378001	VIT_06s0004g01140	VIT_206s0004g01140	GRIK1	89	13.1	0.002114	1.011e-05	0.00171052	Up
GSVIVT01034822001	VIT_18s0075g00590	VIT_218s0075g00590	LAC14	91	12.67	0.002222	1.076e-05	0.00177157	Up
GSVIVT01000187001	VIT_07s0129g00760	VIT_207s0129g00760	CYP81D8	91	12.75	0.0022	1.077e-05	0.00177157	Up
GSVIVT01012932001	VIT_17s0119g00230	VIT_217s0119g00230	VIT_217s0119g00230	95	12.16	0.002441	1.209e-05	0.00193494	Up
GSVIVT01016258001	VIT_13s0019g04450	VIT_213s0019g04450	SYTC	97	11.89	0.002594	1.314e-05	0.00206577	Up
GSVIVT01037344001	VIT_06s0009g02630	VIT_206s0009g02630	VIT_206s0009g02630	97	12.45	0.00258	1.292e-05	0.00204932	Up
GSVIVT01031484001	VIT_06s0061g00570	VIT_206s0061g00570	VIT_206s0061g00570	99	11.65	0.002712	1.389e-05	0.00216453	Up
GSVIVT01030588001	VIT_12s0059g02150	VIT_212s0059g02150	ACO3	99	11.76	0.002716	1.406e-05	0.00217196	Up
GSVIVT01006794001e3	VIT_10s0116g00560	VIT_210s0116g00560	VIT_210s0116g00560	103	11.23	0.002991	1.582e-05	0.0023617	Up
GSVIVT01012936001	VIT_17s0119g00280	VIT_217s0119g00280	VIT_217s0119g00280	103	11.33	0.002994	1.567e-05	0.00235913	Up
GSVIVT01029186001	VIT_11s0052g01070	VIT_211s0052g01070	VIT_211s0052g01070	104	11.09	0.003069	1.641e-05	0.00242936	Up
GSVIVT01023712001	--	--	--	106	11.04	0.003183	1.72e-05	0.00252527	Up
GSVIVT01015479001	VIT_11s0016g04750	VIT_211s0016g04750	KT1	107	10.94	0.003272	1.786e-05	0.00259109	Up
GSVIVT01012922001	VIT_17s0119g00150	VIT_217s0119g00150	VIT_217s0119g00150	108	10.87	0.003252	1.794e-05	0.00259109	Up
GSVIVT01011354001	VIT_14s0108g00100	VIT_214s0108g00100	scpl46	108	10.95	0.003267	1.821e-05	0.00260888	Up
GSVIVT01012746001	VIT_18s0117g00590	VIT_218s0117g00590	LAC14	110	10.63	0.003418	1.924e-05	0.00273439	Up
GSVIVT01027761001	VIT_05s0049g00430	VIT_205s0049g00430	VIT_205s0049g00430	112	10.55	0.003586	2.039e-05	0.00287483	Up
GSVIVT01037348001	VIT_06s0009g02600	VIT_206s0009g02600	VIT_206s0009g02600	115	10.25	0.003835	2.202e-05	0.00305614	Up
GSVIVT01032513001	VIT_14s0066g01670	VIT_214s0066g01670	DOX1	116	10.09	0.003879	2.271e-05	0.00307657	Up
GSVIVT01026428001e3	VIT_04s0044g01890	VIT_204s0044g01890	VIT_204s0044g01890	116	10.14	0.003913	2.269e-05	0.00307657	Up
GSVIVT01012666001	VIT_10s0116g00940	VIT_210s0116g00940	VIT_210s0116g00940	117	10.2	0.003904	2.307e-05	0.00308149	Up
GSVIVT01020746001	VIT_12s0028g01770	VIT_212s0028g01770	VIT_212s0028g01770	118	9.907	0.003999	2.386e-05	0.0031559	Up
GSVIVT01016487001	VIT_13s0019g02170	VIT_213s0019g02170	VIT_213s0019g02170	118	9.943	0.003993	2.405e-05	0.0031559	Up
GSVIVT01022719001	VIT_02s0033g00840	VIT_202s0033g00840	NIT4	119	9.872	0.004014	2.44e-05	0.00316399	Up
GSVIVT01034833001	VIT_18s0075g00700	VIT_218s0075g00700	LAC14	120	9.833	0.004066	2.495e-05	0.00321186	Up
GSVIVT01016489001	VIT_13s0019g02170	VIT_213s0019g02170	VIT_213s0019g02170	121	9.78	0.00412	2.551e-05	0.00326032	Up
GSVIVT01024176001	VIT_03s0038g00660	VIT_203s0038g00660	COR27	122	9.646	0.004168	2.604e-05	0.00330429	Up
GSVIVT01026494001	VIT_04s0044g01230	VIT_204s0044g01230	VIT_204s0044g01230	123	9.644	0.004248	2.678e-05	0.00335033	Up
GSVIVT01003831001	VIT_04s0210g00130	VIT_204s0210g00130	YLS2	124	9.51	0.004292	2.73e-05	0.0033915	Up
GSVIVT01017005001	VIT_09s0002g03700	VIT_209s0002g03700	VIT_209s0002g03700	126	9.468	0.004548	2.918e-05	0.00355057	Up
GSVIVT01000687001	VIT_19s0140g00120	VIT_219s0140g00120	ATGA2OX1	127	9.322	0.004588	2.97e-05	0.00356612	Up
GSVIVT01012920001	VIT_17s0119g00120	VIT_217s0119g00120	VIT_217s0119g00120	127	9.398	0.00458	2.991e-05	0.00356612	Up
GSVIVT01011406001	VIT_14s0108g00690	VIT_214s0108g00690	VIT_214s0108g00690	128	9.213	0.004653	3.064e-05	0.00358806	Up
GSVIVT01031868001	VIT_03s0063g01630	VIT_203s0063g01630	CYP82C2	128	9.228	0.004622	3.07e-05	0.00358806	Up
GSVIVT01037352001	VIT_06s0009g02560	VIT_206s0009g02560	VIT_206s0009g02560	130	9.054	0.004809	3.222e-05	0.00371796	Up
GSVIVT01011401001	VIT_14s0108g00630	VIT_214s0108g00630	VIT_214s0108g00630	130	9.088	0.004771	3.223e-05	0.00371796	Up
GSVIVT01022902001	VIT_12s0034g01950	VIT_212s0034g01950	VIT_212s0034g01950	131	8.936	0.004812	3.278e-05	0.00375343	Up
GSVIVT01008688001	VIT_18s0001g00210	VIT_218s0001g00210	VIT_218s0001g00210	131	9.028	0.004799	3.296e-05	0.00375343	Up
GSVIVT01018395001	VIT_15s0021g00330	VIT_215s0021g00330	NRT1	133	9.058	0.004969	3.44e-05	0.00387943	Up
GSVIVT01012346001	VIT_18s0122g01150	VIT_218s0122g01150	LAC14	134	8.838	0.004957	3.46e-05	0.00387943	Up
GSVIVT01025254001	VIT_06s0004g02250	VIT_206s0004g02250	VIT_206s0004g02250	134	8.874	0.004963	3.492e-05	0.00387943	Up
GSVIVT01023002001	VIT_12s0034g01140	VIT_212s0034g01140	ARPN	134	9.076	0.004927	3.494e-05	0.00387943	Up
GSVIVT01012033001	VIT_01s0011g02260	VIT_201s0011g02260	YSL7	135	8.761	0.004963	3.548e-05	0.00391492	Up
GSVIVT01006037001	VIT_00s0323g00100	VIT_200s0323g00100	BETA-VPE	135	9.369	0.004992	3.597e-05	0.00394449	Up
GSVIVT01034943001	VIT_05s0077g00500	VIT_205s0077g00500	MYB108	137	8.742	0.005104	3.706e-05	0.00403909	Up
GSVIVT01011400001	VIT_14s0108g00620	VIT_214s0108g00620	VIT_214s0108g00620	138	8.646	0.005244	3.837e-05	0.00413117	Up
GSVIVT01025391001	--	--	--	139	8.564	0.005288	3.9e-05	0.00414871	Up
GSVIVT01011405001	--	--	--	143	8.258	0.005763	4.282e-05	0.00440531	Up
GSVIVT01031161001	VIT_14s0060g01980	VIT_214s0060g01980	VIT_214s0060g01980	144	8.284	0.005781	4.328e-05	0.00440674	Up
GSVIVT01017284001	VIT_09s0002g06430	VIT_209s0002g06430	VIT_209s0002g06430	144	10.38	0.005755	4.341e-05	0.00440674	Up
GSVIVT01014771001	VIT_19s0015g01290	VIT_219s0015g01290	AAP7	145	8.175	0.005824	4.426e-05	0.00446749	Up
GSVIVT01015266001	VIT_11s0016g02800	VIT_211s0016g02800	MIOX4	146	8.093	0.00591	4.525e-05	0.0045161	Up
GSVIVT01021187001	VIT_10s0003g01020	VIT_210s0003g01020	VIT_210s0003g01020	148	8.014	0.006108	4.71e-05	0.00467448	Up
GSVIVT01012745001	VIT_18s0117g00600	VIT_218s0117g00600	LAC14	151	7.917	0.006374	4.951e-05	0.00488636	Up
GSVIVT01006023001	VIT_00s0322g00020	VIT_200s0322g00020	HHP4	152	7.791	0.006549	5.124e-05	0.00502916	Up
GSVIVT01027420001	VIT_15s0048g02760	VIT_215s0048g02760	VIT_215s0048g02760	153	7.75	0.006585	5.189e-05	0.00506498	Up
GSVIVT01029548001	VIT_09s0054g00860	VIT_209s0054g00860	VIT_209s0054g00860	156	7.571	0.006981	5.541e-05	0.00532086	Up
GSVIVT01026430001	VIT_04s0044g01870	VIT_204s0044g01870	VIT_204s0044g01870	157	7.575	0.007032	5.621e-05	0.00536866	Up
GSVIVT01031862001	VIT_03s0063g01560	VIT_203s0063g01560	CYP82C2	159	7.499	0.007251	5.836e-05	0.0055442	Up
GSVIVT01014285001	VIT_19s0014g02180	VIT_219s0014g02180	VIT_219s0014g02180	160	7.388	0.007331	5.984e-05	0.00562464	Up
GSVIVT01024655001	VIT_06s0004g07240	VIT_206s0004g07240	VIT_206s0004g07240	160	7.541	0.007278	5.9e-05	0.00557519	Up
GSVIVT01038540001	VIT_03s0097g00700	VIT_203s0097g00700	PRB1	161	7.409	0.007337	6.071e-05	0.00563391	Up
GSVIVT01017057001	VIT_09s0002g04180	VIT_209s0002g04180	VIT_209s0002g04180	161	7.804	0.00737	6.057e-05	0.00563391	Up
GSVIVT01016699001	VIT_09s0002g00680	VIT_209s0002g00680	VIT_209s0002g00680	162	7.327	0.007309	6.089e-05	0.00563391	Up
GSVIVT01008868001	VIT_18s0001g02760	VIT_218s0001g02760	VIT_218s0001g02760	164	7.23	0.007632	6.401e-05	0.00583148	Up
GSVIVT01034820001	VIT_18s0075g00540	VIT_218s0075g00540	LAC14	165	7.347	0.007733	6.529e-05	0.00589131	Up
GSVIVT01022277001	VIT_07s0031g01980	VIT_207s0031g01980	ABR1	165	7.42	0.007685	6.533e-05	0.00589131	Up
GSVIVT01012752001	VIT_18s0117g00550	VIT_218s0117g00550	LAC14	166	7.278	0.007697	6.629e-05	0.0059178	Up
GSVIVT01028040001	VIT_07s0005g00720	VIT_207s0005g00720	VIT_207s0005g00720	166	7.441	0.007713	6.599e-05	0.0059178	Up
GSVIVT01031815001	VIT_03s0063g01160	VIT_203s0063g01160	VIT_203s0063g01160	168	7.205	0.007862	6.815e-05	0.00602331	Up
GSVIVT01007118001	VIT_00s0480g00010	VIT_200s0480g00010	VIT_200s0480g00010	169	7.779	0.008032	7.008e-05	0.00613286	Up
GSVIVT01023920001	VIT_03s0038g03420	VIT_203s0038g03420	VIT_203s0038g03420	170	7.105	0.008087	7.101e-05	0.00613755	Up
GSVIVT01031820001	VIT_03s0063g01210	VIT_203s0063g01210	VIT_203s0063g01210	171	7.037	0.008101	7.159e-05	0.00614394	Up
GSVIVT01017056001	VIT_09s0002g04170	VIT_209s0002g04170	VIT_209s0002g04170	172	6.985	0.008212	7.304e-05	0.0062084	Up
GSVIVT01009430001	VIT_18s0001g09910	VIT_218s0001g09910	VIT_218s0001g09910	173	6.888	0.008283	7.414e-05	0.00624217	Up
GSVIVT01005065001	VIT_00s0253g00140	VIT_200s0253g00140	MES1	175	6.905	0.008573	7.721e-05	0.00642101	Up
GSVIVT01003988001	VIT_14s0219g00270	VIT_214s0219g00270	TEL1_TEL2	176	7.401	0.008678	7.864e-05	0.00646778	Up
GSVIVT01021977001	VIT_14s0030g00670	VIT_214s0030g00670	MEE32	178	6.812	0.008822	8.045e-05	0.006526	Up
GSVIVT01005998001	VIT_13s0320g00030	VIT_213s0320g00030	VIT_213s0320g00030	178	7.022	0.008884	8.152e-05	0.00658274	Up
GSVIVT01011888001	VIT_01s0011g03620	VIT_201s0011g03620	VIT_201s0011g03620	180	6.816	0.009037	8.343e-05	0.00667628	Up
GSVIVT01028171001	VIT_07s0005g01950	VIT_207s0005g01950	MYB78	181	6.664	0.009217	8.561e-05	0.00682001	Up
GSVIVT01008869001	VIT_18s0001g02770	VIT_218s0001g02770	VIT_218s0001g02770	182	6.626	0.009247	8.64e-05	0.00685221	Up
GSVIVT01034176001	VIT_08s0007g00310	VIT_208s0007g00310	PLL4_PLL5	186	6.81	0.00974	9.156e-05	0.00717174	Up
GSVIVT01016932001	--	--	--	186	7.213	0.009691	9.164e-05	0.00717174	Up
GSVIVT01023525001	VIT_14s0036g00520	VIT_214s0036g00520	THA1	189	6.37	0.01012	9.623e-05	0.00746518	Up
GSVIVT01017946001	VIT_05s0020g03190	VIT_205s0020g03190	VIT_205s0020g03190	192	6.337	0.01063	0.0001018	0.0077617	Up
GSVIVT01019858001	VIT_02s0025g04420	VIT_202s0025g04420	VIT_202s0025g04420	193	7.008	0.01067	0.0001027	0.00779686	Up
GSVIVT01035474001	VIT_04s0008g01960	VIT_204s0008g01960	PAA2	194	6.287	0.01077	0.0001042	0.0078106	Up
GSVIVT01008461001	VIT_17s0000g02140	VIT_217s0000g02140	VIT_217s0000g02140	195	6.228	0.01083	0.0001055	0.00787362	Up
GSVIVT01031737001	VIT_03s0063g00370	VIT_203s0063g00370	NIR1	196	6.197	0.01088	0.0001077	0.00787362	Up
GSVIVT01033317001	VIT_08s0007g08200	VIT_208s0007g08200	VIT_208s0007g08200	196	6.236	0.01093	0.0001076	0.00787362	Up
GSVIVT01005757001	VIT_00s0291g00100	VIT_200s0291g00100	TAP1	196	6.272	0.01095	0.0001073	0.00787362	Up
GSVIVT01020556001	VIT_12s0028g03580	VIT_212s0028g03580	VIT_212s0028g03580	197	6.158	0.01091	0.0001093	0.00792537	Up
GSVIVT01000056001	VIT_14s0128g00520	VIT_214s0128g00520	VIT_214s0128g00520	197	6.197	0.01096	0.0001092	0.00792537	Up
GSVIVT01014778001	VIT_19s0015g01350	VIT_219s0015g01350	SIP1	198	6.244	0.01109	0.0001117	0.00805538	Up
GSVIVT01023110001	VIT_12s0035g02100	VIT_212s0035g02100	GSTZ1	199	6.266	0.01106	0.000112	0.00805538	Up
GSVIVT01030549001	VIT_12s0059g01790	VIT_212s0059g01790	VIT_212s0059g01790	200	6.104	0.01118	0.0001139	0.00815901	Up
GSVIVT01019017001	VIT_04s0023g01290	VIT_204s0023g01290	UGT72E1	200	6.297	0.01122	0.0001149	0.00819758	Up
GSVIVT01016930001	--	--	--	201	6.836	0.01122	0.0001156	0.00821454	Up
GSVIVT01037265001	VIT_06s0009g03470	VIT_206s0009g03470	VIT_206s0009g03470	202	8.104	0.01127	0.0001168	0.00826674	Up
GSVIVT01038208001	--	--	--	207	5.929	0.01212	0.0001262	0.0088966	Up
GSVIVT01026850001	VIT_15s0046g03360	VIT_215s0046g03360	VIT_215s0046g03360	208	5.962	0.01215	0.0001272	0.00893165	Up
GSVIVT01011005001	VIT_07s0104g01260	VIT_207s0104g01260	YUC10	211	5.921	0.01261	0.0001327	0.00924477	Up
GSVIVT01014453001	VIT_19s0014g03810	VIT_219s0014g03810	VIT_219s0014g03810	213	5.813	0.01291	0.0001366	0.00947929	Up
GSVIVT01021164001	VIT_10s0003g00820	VIT_210s0003g00820	VIT_210s0003g00820	213	5.863	0.01295	0.0001378	0.00948828	Up
GSVIVT01031830001	VIT_03s0063g01290	VIT_203s0063g01290	VIT_203s0063g01290	214	5.829	0.0129	0.0001394	0.00948828	Up
GSVIVT01036879001	VIT_02s0087g00750	VIT_202s0087g00750	VIT_202s0087g00750	214	5.843	0.01294	0.0001392	0.00948828	Up
GSVIVT01031826001	VIT_03s0063g01250	VIT_203s0063g01250	VIT_203s0063g01250	214	5.868	0.0129	0.000138	0.00948828	Up
GSVIVT01004855001	VIT_07s0141g00160	VIT_207s0141g00160	NIP1-2	216	7.45	0.01306	0.0001419	0.00954617	Up
GSVIVT01004850001	VIT_07s0141g00080	VIT_207s0141g00080	NIP1-2	216	7.661	0.01304	0.0001424	0.00954617	Up
GSVIVT01029188001	VIT_11s0052g01060	VIT_211s0052g01060	VIT_211s0052g01060	217	5.703	0.01317	0.0001446	0.0095984	Up
GSVIVT01034823001	VIT_18s0075g00630	VIT_218s0075g00630	LAC14	218	5.709	0.01329	0.0001473	0.00965603	Up
GSVIVT01017307001	VIT_09s0002g06650	VIT_209s0002g06650	VIT_209s0002g06650	218	5.797	0.0133	0.0001467	0.00965232	Up
GSVIVT01011233001	VIT_13s0106g00330	VIT_213s0106g00330	VIT_213s0106g00330	220	5.73	0.0135	0.0001504	0.00978702	Up
GSVIVT01031834001	VIT_03s0063g01310	VIT_203s0063g01310	VIT_203s0063g01310	222	5.643	0.01378	0.0001551	0.00996496	Up
GSVIVT01010068001	VIT_01s0010g00240	VIT_201s0010g00240	VIT_201s0010g00240	222	5.813	0.01382	0.0001549	0.00996496	Up
GSVIVT01021089001	VIT_10s0003g00060	VIT_210s0003g00060	MBAC1	223	5.616	0.01376	0.0001565	0.00996496	Up
GSVIVT01016721001	VIT_09s0002g00890	VIT_209s0002g00890	JAZ1_TIFY10B	223	5.675	0.01383	0.0001565	0.00996496	Up
GSVIVT01008261001	VIT_17s0000g03940	VIT_217s0000g03940	FAH1	225	5.618	0.01408	0.0001609	0.0102085	Up
XR077541LOC100252661	--	--	--	228	5.535	0.01446	0.000166	0.0104574	Up
GSVIVT01019012001	VIT_04s0023g01330	VIT_204s0023g01330	HB40	232	5.465	0.01521	0.0001756	0.0109261	Up
GSVIVT01009157001	VIT_18s0001g07360	VIT_218s0001g07360	VIT_218s0001g07360	233	5.367	0.01532	0.0001776	0.0109551	Up
GSVIVT01011780001	VIT_01s0011g04680	VIT_201s0011g04680	VIT_201s0011g04680	234	5.356	0.01539	0.0001802	0.0109997	Up
GSVIVT01032734001	VIT_13s0067g02120	VIT_213s0067g02120	VIT_213s0067g02120	234	5.436	0.01538	0.0001792	0.0109997	Up
GSVIVT01000059001	VIT_14s0128g00560	VIT_214s0128g00560	VIT_214s0128g00560	234	5.889	0.01537	0.0001808	0.0109997	Up
GSVIVT01030333001	VIT_08s0058g00110	VIT_208s0058g00110	APTX	237	5.454	0.0158	0.0001867	0.0112814	Up
GSVIVT01026038001	VIT_18s0041g00940	VIT_218s0041g00940	HB1	239	5.342	0.01611	0.0001914	0.0114872	Up
GSVIVT01031875001	VIT_03s0063g01690	VIT_203s0063g01690	CYP82C4	240	5.312	0.01622	0.0001936	0.0115801	Up
GSVIVT01001129001	VIT_01s0150g00510	VIT_201s0150g00510	VIT_201s0150g00510	241	5.256	0.01628	0.0001952	0.0116367	Up
GSVIVT01017838001	VIT_05s0020g02200	VIT_205s0020g02200	VIT_205s0020g02200	241	5.33	0.01631	0.0001965	0.011675	Up
GSVIVT01032766001	VIT_13s0067g01660	VIT_213s0067g01660	SYN1	246	5.3	0.01716	0.0002086	0.0122303	Up
GSVIVT01012644001	VIT_10s0116g00710	VIT_210s0116g00710	VIT_210s0116g00710	246	5.418	0.01703	0.0002061	0.0121237	Up
GSVIVT01031900001	VIT_03s0063g01960	VIT_203s0063g01960	HB1	248	5.214	0.01722	0.0002113	0.012233	Up
GSVIVT01026045001	VIT_18s0041g00850	VIT_218s0041g00850	HB1	248	5.223	0.01728	0.0002111	0.012233	Up
GSVIVT01031585001	VIT_05s0062g00360	VIT_205s0062g00360	UGT75B2	248	5.304	0.01714	0.0002114	0.012233	Up
GSVIVT01024290001	VIT_16s0039g01070	VIT_216s0039g01070	GSTU7	254	5.085	0.01833	0.000227	0.013001	Up
GSVIVT01023939001	VIT_03s0038g03190	VIT_203s0038g03190	FMO1	254	5.104	0.01821	0.0002276	0.013001	Up
GSVIVT01016691001	VIT_09s0002g00550	VIT_209s0002g00550	GLIP1_GLIP3_GLIP4	254	5.11	0.01829	0.0002275	0.013001	Up
GSVIVT01024481001	VIT_16s0039g02750	VIT_216s0039g02750	GDH2	255	5.099	0.01834	0.0002302	0.0130939	Up
GSVIVT01009165001	VIT_18s0001g07400	VIT_218s0001g07400	BCA5	255	5.249	0.0183	0.0002307	0.0130939	Up
GSVIVT01026030001	VIT_18s0041g01030	VIT_218s0041g01030	HB1	256	5.15	0.0184	0.000233	0.0131823	Up
GSVIVT01027585001	VIT_15s0048g01180	VIT_215s0048g01180	SBTI1	258	5.003	0.01864	0.0002372	0.0133743	Up
GSVIVT01014838001	VIT_19s0015g01730	VIT_219s0015g01730	UKL4	258	5.123	0.01862	0.0002379	0.0133743	Up
GSVIVT01018019001	VIT_05s0020g03860	VIT_205s0020g03860	HMT2	261	4.977	0.01922	0.0002467	0.0137386	Up
GSVIVT01022896001	VIT_12s0034g02000	VIT_212s0034g02000	VIT_212s0034g02000	262	5.077	0.01928	0.0002496	0.0137706	Up
GSVIVT01034563001	VIT_18s0072g00260	VIT_218s0072g00260	ERF110	262	5.323	0.01928	0.0002485	0.0137706	Up
GSVIVT01036834001	VIT_18s0086g00430	VIT_218s0086g00430	VIT_218s0086g00430	268	4.916	0.02025	0.0002633	0.0144368	Up
GSVIVT01023985001	VIT_03s0038g02730	VIT_203s0038g02730	AK-LYS1	269	4.934	0.02039	0.0002663	0.0145108	Up
GSVIVT01036750001	--	--	--	269	4.939	0.02033	0.0002667	0.0145108	Up
GSVIVT01020737001	VIT_12s0028g01840	VIT_212s0028g01840	VIT_212s0028g01840	269	5.176	0.02041	0.0002688	0.0145522	Up
GSVIVT01033781001	VIT_08s0007g03900	VIT_208s0007g03900	HSFA3	270	5.345	0.02037	0.0002695	0.0145522	Up
GSVIVT01010579001	VIT_16s0100g00930	VIT_216s0100g00930	TT4	272	4.85	0.02088	0.0002774	0.0148148	Up
GSVIVT01007817001	--	--	--	272	4.943	0.0208	0.0002775	0.0148148	Up
GSVIVT01008344001	VIT_17s0000g03200	VIT_217s0000g03200	VIT_217s0000g03200	275	4.841	0.02129	0.0002852	0.0150924	Up
GSVIVT01026429001	VIT_04s0044g01880	VIT_204s0044g01880	VIT_204s0044g01880	276	4.923	0.02132	0.000288	0.0150924	Up
GSVIVT01028698001e3	VIT_16s0050g02680	VIT_216s0050g02680	HAI2	276	5.385	0.02136	0.0002874	0.0150924	Up
GSVIVT01032184001	VIT_13s0064g00240	VIT_213s0064g00240	VIT_213s0064g00240	278	4.789	0.0216	0.000293	0.0153092	Up
GSVIVT01031408001	VIT_06s0061g01210	VIT_206s0061g01210	VIT_206s0061g01210	280	4.745	0.02183	0.0002986	0.0154642	Up
XM002272843LOC100260158	VIT_01s0026g02620	VIT_201s0026g02620	EXPA1	280	4.807	0.02189	0.0002982	0.0154642	Up
GSVIVT01023938001	VIT_03s0038g03200	VIT_203s0038g03200	VIT_203s0038g03200	281	4.744	0.02184	0.0003037	0.0154642	Up
GSVIVT01000401001	VIT_12s0134g00020	VIT_212s0134g00020	TPS-CIN	281	5.034	0.02195	0.0003015	0.0154642	Up
GSVIVT01013981001	VIT_16s0013g01590	VIT_216s0013g01590	VIT_216s0013g01590	281	5.152	0.02185	0.0003026	0.0154642	Up
GSVIVT01038114001	VIT_05s0094g00250	VIT_205s0094g00250	EP3	281	5.378	0.02187	0.0003016	0.0154642	Up
GSVIVT01024475001	VIT_16s0039g02740	VIT_216s0039g02740	GDH2	283	4.733	0.02203	0.0003076	0.0155684	Up
GSVIVT01032743001	VIT_13s0067g01980	VIT_213s0067g01980	VIT_213s0067g01980	284	4.699	0.02226	0.000312	0.0156673	Up
GSVIVT01037843001	VIT_03s0091g00760	VIT_203s0091g00760	SAT32	284	4.764	0.02217	0.000312	0.0156673	Up
GSVIVT01012000001	VIT_01s0011g02530	VIT_201s0011g02530	ICME-LIKE1	285	4.716	0.02223	0.0003141	0.0157183	Up
GSVIVT01035743001	VIT_04s0008g04480	VIT_204s0008g04480	VIT_204s0008g04480	287	4.669	0.02268	0.0003218	0.0160584	Up
GSVIVT01027922001	VIT_05s0049g01980	VIT_205s0049g01980	IIL1	288	4.693	0.02267	0.0003229	0.0160681	Up
GSVIVT01026331001	VIT_04s0043g00470	VIT_204s0043g00470	VIT_204s0043g00470	290	4.737	0.02316	0.0003311	0.0163389	Up
GSVIVT01038108001	VIT_05s0094g00200	VIT_205s0094g00200	EP3	291	4.634	0.02328	0.0003341	0.0164412	Up
GSVIVT01019506001	VIT_02s0025g01230	VIT_202s0025g01230	VIT_202s0025g01230	294	4.588	0.02387	0.000344	0.0168282	Up
GSVIVT01019855001	VIT_02s0025g04390	VIT_202s0025g04390	SLK2	294	4.742	0.02386	0.0003451	0.0168282	Up
GSVIVT01030495001	VIT_12s0059g01260	VIT_212s0059g01260	VIT_212s0059g01260	295	4.625	0.02387	0.0003466	0.0168282	Up
GSVIVT01007052001	VIT_00s0471g00050	VIT_200s0471g00050	ACR1	297	4.56	0.02425	0.0003536	0.0170036	Up
GSVIVT01002341001	VIT_00s0686g00030	VIT_200s0686g00030	ACR1	297	4.589	0.0242	0.0003542	0.0170036	Up
GSVIVT01000182001	VIT_07s0129g00710	VIT_207s0129g00710	CYP81D8	298	4.587	0.02437	0.000358	0.0170964	Up
GSVIVT01038631001	VIT_16s0098g01060	VIT_216s0098g01060	HSP21	303	4.501	0.02543	0.000375	0.0177178	Up
GSVIVT01022111001	VIT_07s0031g00450	VIT_207s0031g00450	SPT	304	4.503	0.0255	0.0003789	0.0178025	Up
GSVIVT01032226001	VIT_11s0065g00100	VIT_211s0065g00100	CA1	304	5.373	0.02554	0.0003781	0.0178025	Up
GSVIVT01021274001	VIT_10s0003g01830	VIT_210s0003g01830	NIP1-2	305	4.483	0.02546	0.0003798	0.0178025	Up
GSVIVT01027584001	VIT_15s0048g01200	VIT_215s0048g01200	XSP1	307	4.469	0.02603	0.0003898	0.0181277	Up
GSVIVT01032884001	--	--	--	308	4.514	0.02603	0.0003927	0.0181675	Up
XM002273633LOC100262858	VIT_16s0050g01110	VIT_216s0050g01110	VIT_216s0050g01110	308	4.826	0.0261	0.0003922	0.0181675	Up
GSVIVT01020827001	VIT_12s0028g00980	VIT_212s0028g00980	VIT_212s0028g00980	314	4.408	0.02729	0.0004132	0.0189677	Up
GSVIVT01032094001	--	--	--	315	4.789	0.02751	0.0004181	0.0191432	Up
GSVIVT01000913001	VIT_01s0146g00060	VIT_201s0146g00060	G6PD2	317	4.411	0.02793	0.000426	0.0194547	Up
GSVIVT01000167001	VIT_07s0129g00570	VIT_207s0129g00570	VIT_207s0129g00570	321	4.36	0.02863	0.0004383	0.0198633	Up
GSVIVT01032739001	VIT_13s0067g02050	VIT_213s0067g02050	VIT_213s0067g02050	321	4.416	0.02874	0.0004416	0.0198878	Up
GSVIVT01016234001	VIT_13s0019g04660	VIT_213s0019g04660	VIT_213s0019g04660	323	4.344	0.02905	0.000448	0.0200102	Up
GSVIVT01024713001	VIT_06s0004g06830	VIT_206s0004g06830	ASN1	323	4.354	0.02896	0.0004483	0.0200102	Up
GSVIVT01018762001	VIT_04s0023g03570	VIT_204s0023g03570	OPT7	324	4.462	0.02912	0.0004525	0.0200967	Up
GSVIVT01014265001	VIT_19s0014g01950	VIT_219s0014g01950	VIT_219s0014g01950	324	4.654	0.02902	0.0004525	0.0200967	Up
GSVIVT01014772001	VIT_19s0015g01300	VIT_219s0015g01300	AAP7	326	4.325	0.02929	0.0004584	0.0202071	Up
GSVIVT01011519001	VIT_02s0109g00430	VIT_202s0109g00430	NIT4	327	4.415	0.02943	0.0004639	0.0202985	Up
GSVIVT01019646001	VIT_02s0025g02510	VIT_202s0025g02510	YSL1	327	4.667	0.02948	0.000463	0.0202985	Up
GSVIVT01034731001	VIT_13s0074g00570	VIT_213s0074g00570	VIT_213s0074g00570	329	4.252	0.02976	0.0004724	0.0205691	Up
GSVIVT01031833001	VIT_03s0063g01310	VIT_203s0063g01310	VIT_203s0063g01310	329	4.312	0.02968	0.0004694	0.0204887	Up
GSVIVT01030474001	VIT_12s0059g01060	VIT_212s0059g01060	HPL1	333	4.35	0.03048	0.0004855	0.0208836	Up
GSVIVT01008553001	VIT_17s0000g01280	VIT_217s0000g01280	WRKY75	334	4.236	0.03083	0.0004928	0.021024	Up
GSVIVT01008303001	VIT_17s0000g03560	VIT_217s0000g03560	MYB62	334	4.279	0.03074	0.0004931	0.021024	Up
GSVIVT01036483001	VIT_14s0083g00520	VIT_214s0083g00520	VIT_214s0083g00520	335	4.352	0.0308	0.0004959	0.0210758	Up
GSVIVT01008591001	VIT_17s0000g00880	VIT_217s0000g00880	VIT_217s0000g00880	337	4.293	0.03112	0.0005028	0.0212672	Up
GSVIVT01030462001	VIT_12s0059g00960	VIT_212s0059g00960	CSLB03	338	4.241	0.03142	0.0005093	0.021491	Up
GSVIVT01019800001	--	--	--	340	4.228	0.03176	0.0005167	0.0217516	Up
GSVIVT01031901001	VIT_03s0063g01970	VIT_203s0063g01970	HB1	341	4.203	0.03184	0.0005197	0.0218262	Up
GSVIVT01034938001	VIT_05s0077g00430	VIT_205s0077g00430	GolS1	343	4.231	0.03231	0.0005292	0.0221707	Up
GSVIVT01029901001	VIT_08s0056g00780	VIT_208s0056g00780	VIT_208s0056g00780	343	4.277	0.03227	0.0005304	0.0221707	Up
GSVIVT01014998001	VIT_11s0016g00280	VIT_211s0016g00280	VIT_211s0016g00280	345	4.155	0.03264	0.0005383	0.0224179	Up
GSVIVT01017283001	VIT_09s0002g06420	VIT_209s0002g06420	VIT_209s0002g06420	346	4.274	0.03263	0.00054	0.0224179	Up
GSVIVT01035178001	VIT_11s0078g00490	VIT_211s0078g00490	NIP4-1	346	5.173	0.03253	0.0005401	0.0224179	Up
GSVIVT01030467001	VIT_12s0059g00990	VIT_212s0059g00990	CSLB03_CSLB04	348	4.134	0.033	0.0005499	0.0227715	Up
GSVIVT01031824001	VIT_03s0063g01240	VIT_203s0063g01240	MES10	350	4.165	0.03342	0.0005587	0.0229386	Up
GSVIVT01014403001	VIT_19s0014g03290	VIT_219s0014g03290	RD26	351	4.196	0.03354	0.0005627	0.0230331	Up
GSVIVT01016574001	VIT_13s0019g00840	VIT_213s0019g00840	UXS5_UXS6	358	4.081	0.03536	0.0005972	0.0241056	Up
GSVIVT01033030001	VIT_14s0068g01470	VIT_214s0068g01470	VIT_214s0068g01470	358	4.334	0.03528	0.0005938	0.0240293	Up
GSVIVT01031817001	VIT_03s0063g01170	VIT_203s0063g01170	MES10	359	4.081	0.03532	0.0005984	0.0241056	Up
GSVIVT01014088001	VIT_19s0014g00280	VIT_219s0014g00280	VIT_219s0014g00280	360	4.088	0.03564	0.0006059	0.0243525	Up
GSVIVT01015759001	VIT_03s0017g01240	VIT_203s0017g01240	VIT_203s0017g01240	362	4.024	0.03613	0.0006162	0.0247106	Up
GSVIVT01017842001	VIT_05s0020g02230	VIT_205s0020g02230	VIT_205s0020g02230	363	4.028	0.03608	0.0006195	0.0247313	Up
GSVIVT01006742001	VIT_00s0409g00040	VIT_200s0409g00040	VIT_200s0409g00040	363	4.092	0.0361	0.0006177	0.024715	Up
GSVIVT01014454001	VIT_19s0014g03820	VIT_219s0014g03820	MYB102	364	4.135	0.03624	0.0006242	0.0248074	Up
GSVIVT01023836001	VIT_03s0038g04260	VIT_203s0038g04260	CLC-E	365	4.094	0.03639	0.0006288	0.0249344	Up
GSVIVT01011393001	VIT_14s0108g00540	VIT_214s0108g00540	PFK5	367	4.023	0.03683	0.0006385	0.0252627	Up
GSVIVT01004598001	VIT_00s1458g00010	VIT_200s1458g00010	CRK6	368	4.029	0.03691	0.000642	0.0253447	Up
GSVIVT01029385001	VIT_17s0053g00690	VIT_217s0053g00690	VIT_217s0053g00690	370	4	0.03743	0.0006532	0.0256728	Up
GSVIVT01015042001	VIT_11s0016g00710	VIT_211s0016g00710	JAZ1	370	4.02	0.03731	0.0006532	0.0256728	Up
GSVIVT01008396001	VIT_17s0000g02700	VIT_217s0000g02700	ALPHA	372	4.069	0.03766	0.0006613	0.0258766	Up
GSVIVT01020066001	VIT_01s0026g01690	VIT_201s0026g01690	WRI1	374	4.169	0.03809	0.0006712	0.0260916	Up
GSVIVT01023889001	VIT_03s0038g03690	VIT_203s0038g03690	VIT_203s0038g03690	375	4.008	0.03836	0.000678	0.0262984	Up
GSVIVT01035669001	VIT_04s0008g03820	VIT_204s0008g03820	VIT_204s0008g03820	378	3.942	0.03883	0.0006906	0.026609	Up
GSVIVT01016929001	VIT_09s0002g02940	VIT_209s0002g02940	MIOX1	378	3.967	0.03871	0.0006908	0.026609	Up
GSVIVT01022814001	VIT_02s0033g01400	VIT_202s0033g01400	AOX1B	378	3.982	0.03885	0.0006889	0.026609	Up
GSVIVT01028302001	VIT_07s0005g03080	VIT_207s0005g03080	VIT_207s0005g03080	381	4.53	0.03945	0.0007062	0.0270964	Up
GSVIVT01034854001	VIT_18s0075g00980	VIT_218s0075g00980	LAC14	382	3.949	0.03952	0.0007096	0.0271403	Up
GSVIVT01021498001	VIT_10s0003g03680	VIT_210s0003g03680	VIT_210s0003g03680	382	4.009	0.03944	0.0007104	0.0271403	Up
GSVIVT01032182001	--	--	--	384	3.962	0.04008	0.0007242	0.0276082	Up
GSVIVT01010232001	VIT_01s0010g01680	VIT_201s0010g01680	VIT_201s0010g01680	385	3.915	0.04005	0.0007281	0.0276382	Up
GSVIVT01016944001	VIT_09s0002g03080	VIT_209s0002g03080	VIT_209s0002g03080	385	4.145	0.04007	0.0007263	0.0276289	Up
GSVIVT01026003001	VIT_18s0041g01330	VIT_218s0041g01330	VIT_218s0041g01330	386	3.903	0.04014	0.0007344	0.0277588	Up
GSVIVT01025958001	VIT_18s0041g01750	VIT_218s0041g01750	VIT_218s0041g01750	386	4.021	0.04022	0.0007335	0.0277588	Up
GSVIVT01019913001	VIT_02s0025g04910	VIT_202s0025g04910	GRF2	388	3.95	0.0404	0.0007414	0.0279638	Up
GSVIVT01015328001	VIT_11s0016g03360	VIT_211s0016g03360	VIT_211s0016g03360	390	3.88	0.04078	0.0007506	0.0281911	Up
GSVIVT01034934001	VIT_05s0077g00370	VIT_205s0077g00370	HS1	390	3.912	0.04081	0.0007535	0.0282404	Up
GSVIVT01012447001	VIT_13s0067g01630	VIT_213s0067g01630	MYB33	391	3.934	0.04099	0.0007591	0.0283903	Up
GSVIVT01001074001	VIT_11s0149g00380	VIT_211s0149g00380	VIT_211s0149g00380	392	3.871	0.04108	0.0007631	0.0284203	Up
GSVIVT01000602001	VIT_01s0137g00080	VIT_201s0137g00080	ALDH2B7	395	3.923	0.04184	0.0007819	0.0289384	Up
GSVIVT01025164001	VIT_06s0004g03090	VIT_206s0004g03090	SYP71	395	3.953	0.04188	0.0007804	0.0289384	Up
GSVIVT01038126001	VIT_05s0094g00360	VIT_205s0094g00360	EP3	399	3.822	0.04266	0.0007997	0.0293673	Up
GSVIVT01025051001	VIT_06s0004g04010	VIT_206s0004g04010	EXO70H7	399	3.876	0.04255	0.0008001	0.0293673	Up
GSVIVT01019030001	VIT_04s0023g01150	VIT_204s0023g01150	VIT_204s0023g01150	400	3.829	0.04265	0.0008042	0.0294569	Up
GSVIVT01026433001	VIT_04s0044g01850	VIT_204s0044g01850	VIT_204s0044g01850	401	3.84	0.04303	0.0008138	0.0297472	Up
GSVIVT01003477001	VIT_00s0194g00110	VIT_200s0194g00110	PGLP2	403	3.832	0.04339	0.0008231	0.0300221	Up
GSVIVT01034191001	VIT_08s0007g00160	VIT_208s0007g00160	VIT_208s0007g00160	404	3.827	0.04351	0.0008278	0.0300344	Up
XM002283744LOC100267750	VIT_18s0001g11630	VIT_218s0001g11630	AOS	404	3.827	0.04347	0.0008295	0.0300344	Up
GSVIVT01018002001	VIT_05s0020g03680	VIT_205s0020g03680	VIT_205s0020g03680	404	3.827	0.0434	0.0008306	0.0300344	Up
GSVIVT01021309001	VIT_10s0003g02120	VIT_210s0003g02120	VIT_210s0003g02120	406	3.824	0.04373	0.0008394	0.0300859	Up
GSVIVT01031813001	VIT_03s0063g01140	VIT_203s0063g01140	MES10	406	3.876	0.0438	0.0008432	0.0301185	Up
GSVIVT01010584001	VIT_16s0100g00850	VIT_216s0100g00850	TT4	407	3.825	0.04373	0.0008443	0.0301185	Up
GSVIVT01012829001	VIT_11s0118g00230	VIT_211s0118g00230	NTMC2T2	410	3.792	0.04436	0.0008615	0.0304907	Up
GSVIVT01005552001	VIT_00s1918g00010	VIT_200s1918g00010	CAT7	410	3.809	0.04424	0.0008616	0.0304907	Up
GSVIVT01012343001	VIT_18s0122g00690	VIT_218s0122g00690	LAC14	410	3.834	0.04442	0.0008602	0.0304907	Up
GSVIVT01017634001	VIT_05s0020g00330	VIT_205s0020g00330	GolS1	414	3.759	0.04528	0.000887	0.03108	Up
GSVIVT01005168001	VIT_00s0262g00120	VIT_200s0262g00120	CRK10	414	3.791	0.04524	0.0008837	0.0310256	Up
GSVIVT01037947001	VIT_10s0092g00160	VIT_210s0092g00160	TRS120	415	5.06	0.04527	0.0008893	0.0310992	Up
GSVIVT01030167001	VIT_08s0058g01440	VIT_208s0058g01440	S6K2	416	3.75	0.04546	0.0008956	0.0311967	Up
GSVIVT01011790001	VIT_01s0011g04560	VIT_201s0011g04560	AR401	420	3.745	0.04673	0.0009232	0.0320325	Up
GSVIVT01034903001	VIT_18s0076g00360	VIT_218s0076g00360	emb1075	421	3.722	0.04671	0.0009256	0.0320532	Up
GSVIVT01021291001	VIT_10s0003g01980	VIT_210s0003g01980	VIT_210s0003g01980	423	3.766	0.04733	0.0009405	0.0325058	Up
GSVIVT01028793001	VIT_16s0050g01820	VIT_216s0050g01820	VIT_216s0050g01820	424	3.836	0.04736	0.0009438	0.0325565	Up
GSVIVT01015269001	VIT_11s0016g02830	VIT_211s0016g02830	GGT4	425	3.703	0.04757	0.0009505	0.0326808	Up
GSVIVT01032458001	VIT_14s0066g01150	VIT_214s0066g01150	VIT_214s0066g01150	426	3.703	0.04768	0.0009555	0.0326808	Up
GSVIVT01033794001	VIT_08s0007g03800	VIT_208s0007g03800	VIT_208s0007g03800	427	3.738	0.04805	0.0009657	0.03284	Up
GSVIVT01030252001	VIT_08s0058g00730	VIT_208s0058g00730	IREG1	428	3.693	0.04806	0.0009711	0.03284	Up
GSVIVT01036599001	VIT_13s0084g00240	VIT_213s0084g00240	ST2A	428	3.71	0.04798	0.0009723	0.03284	Up
GSVIVT01030691001	VIT_14s0006g00320	VIT_214s0006g00320	EMB2656	428	4.007	0.04807	0.0009687	0.03284	Up
GSVIVT01018955001	VIT_04s0023g01800	VIT_204s0023g01800	VIT_204s0023g01800	433	3.674	0.04912	0.0009981	0.0334552	Up
GSVIVT01009596001	VIT_18s0001g11450	VIT_218s0001g11450	CYP82C4	434	3.879	0.04918	0.001005	0.0334969	Up
GSVIVT01001966001	VIT_19s0177g00030	VIT_219s0177g00030	GA2OX8	434	4.085	0.0493	0.001005	0.0334969	Up
GSVIVT01035007001	VIT_05s0077g01090	VIT_205s0077g01090	CRK3_CRK42	435	3.66	0.0494	0.001012	0.0336041	Up
GSVIVT01021280001	VIT_10s0003g01880	VIT_210s0003g01880	RKF1	436	3.661	0.04955	0.001018	0.0337402	Up
GSVIVT01025599001	VIT_08s0040g02690	VIT_208s0040g02690	VIT_208s0040g02690	437	3.675	0.04981	0.001026	0.0339421	Up
GSVIVT01030458001	VIT_12s0059g00930	VIT_212s0059g00930	CSLB04	438	3.644	0.0498	0.001029	0.033978	Up
XM002274194LOC100262839	VIT_14s0066g01150	VIT_214s0066g01150	VIT_214s0066g01150	439	3.637	0.05021	0.00104	0.0342141	Up
GSVIVT01012057001	VIT_01s0011g02050	VIT_201s0011g02050	VIT_201s0011g02050	440	3.659	0.0503	0.001045	0.034315	Up
GSVIVT01018598001	VIT_16s0022g00960	VIT_216s0022g00960	VIT_216s0022g00960	441	3.647	0.05055	0.001053	0.0344504	Up
GSVIVT01003718001	VIT_11s0206g00030	VIT_211s0206g00030	VIT_211s0206g00030	442	3.63	0.05078	0.00106	0.0345539	Up
GSVIVT01026482001	VIT_04s0044g01370	VIT_204s0044g01370	SCL1	443	3.665	0.05057	0.001062	0.0345539	Up
GSVIVT01018604001	VIT_16s0022g00870	VIT_216s0022g00870	VIT_216s0022g00870	443	3.978	0.05066	0.001061	0.0345539	Up
GSVIVT01037824001	--	--	--	445	3.77	0.05123	0.001078	0.0350104	Up
GSVIVT01024846001	VIT_06s0004g05730	VIT_206s0004g05730	VIT_206s0004g05730	446	3.62	0.0514	0.001085	0.0351093	Up
AY137377Chi4C	VIT_05s0094g00360	VIT_205s0094g00360	EP3	447	3.63	0.05139	0.001088	0.0351424	Up
GSVIVT01009928001	VIT_18s0001g14480	VIT_218s0001g14480	VIT_218s0001g14480	447	4.394	0.05141	0.001091	0.0351753	Up
GSVIVT01019695001	VIT_02s0025g02960	VIT_202s0025g02960	VIT_202s0025g02960	450	3.585	0.05221	0.001111	0.0357224	Up
GSVIVT01021549001	VIT_10s0003g04080	VIT_210s0003g04080	VIT_210s0003g04080	451	3.722	0.0522	0.001114	0.0357224	Up
GSVIVT01009600001	VIT_18s0001g11480	VIT_218s0001g11480	CYP82C4	452	3.662	0.05239	0.001121	0.0358821	Up
GSVIVT01013255001	VIT_02s0012g00400	VIT_202s0012g00400	SRG1	453	3.586	0.05232	0.001131	0.0359093	Up
GSVIVT01010578001	VIT_16s0100g00940	VIT_216s0100g00940	TT4	453	3.594	0.05247	0.001128	0.0359093	Up
GSVIVT01032490001	VIT_14s0066g01430	VIT_214s0066g01430	RUS4	453	3.602	0.05252	0.001126	0.0359093	Up
GSVIVT01008852001	VIT_18s0001g02570	VIT_218s0001g02570	ILL6	453	3.639	0.05234	0.001128	0.0359093	Up
GSVIVT01025881001	VIT_18s0041g02410	VIT_218s0041g02410	AO4	454	3.576	0.05236	0.001135	0.0359093	Up
GSVIVT01013241001	VIT_02s0012g00530	VIT_202s0012g00530	VIT_202s0012g00530	454	3.58	0.0523	0.001136	0.0359093	Up
GSVIVT01012085001	--	--	--	455	3.575	0.05238	0.001141	0.0360033	Up
GSVIVT01031869001	VIT_03s0063g01640	VIT_203s0063g01640	CYP82C4	455	3.578	0.05243	0.001145	0.0360331	Up
GSVIVT01031461001	VIT_06s0061g00760	VIT_206s0061g00760	VIT_206s0061g00760	457	3.565	0.05289	0.001158	0.0362494	Up
GSVIVT01035565001	VIT_04s0008g02830	VIT_204s0008g02830	ARA1	457	3.569	0.05276	0.001158	0.0362494	Up
GSVIVT01017009001	VIT_09s0002g03730	VIT_209s0002g03730	VIT_209s0002g03730	458	3.568	0.05269	0.001163	0.0363105	Up
GSVIVT01037811001	VIT_03s0091g01050	VIT_203s0091g01050	VIT_203s0091g01050	458	4.311	0.05266	0.001159	0.0362494	Up
GSVIVT01021283001	VIT_10s0003g01900	VIT_210s0003g01900	VIT_210s0003g01900	461	3.552	0.05338	0.001181	0.0368078	Up
GSVIVT01009903001	VIT_18s0001g14280	VIT_218s0001g14280	VIT_218s0001g14280	464	3.634	0.05437	0.001206	0.0373188	Up
GSVIVT01001437001	VIT_13s0158g00100	VIT_213s0158g00100	AGL15	465	3.619	0.05421	0.001208	0.0373188	Up
GSVIVT01000176001	VIT_07s0129g00660	VIT_207s0129g00660	GH3	465	3.813	0.05432	0.001208	0.0373188	Up
GSVIVT01018684001	VIT_16s0022g00290	VIT_216s0022g00290	VIT_216s0022g00290	468	3.646	0.05494	0.001228	0.0377429	Up
GSVIVT01033957001	VIT_08s0007g02280	VIT_208s0007g02280	PLC2	469	3.576	0.05529	0.001239	0.0380153	Up
GSVIVT01022003001	VIT_14s0030g00500	VIT_214s0030g00500	BON3	470	3.514	0.05554	0.001247	0.0380592	Up
GSVIVT01034411001	--	--	--	470	3.528	0.05534	0.001249	0.0380592	Up
GSVIVT01011355001	VIT_14s0108g00110	VIT_214s0108g00110	scpl46	470	3.532	0.05542	0.001248	0.0380592	Up
GSVIVT01022912001	VIT_12s0034g01900	VIT_212s0034g01900	VIT_212s0034g01900	472	3.525	0.05576	0.001262	0.0383238	Up
GSVIVT01006308001	VIT_00s0346g00110	VIT_200s0346g00110	CAD9_ELI3-2	473	3.583	0.05586	0.001267	0.0383398	Up
GSVIVT01036751001	VIT_19s0085g00600	VIT_219s0085g00600	GAPCP-2	475	3.502	0.05631	0.001284	0.038596	Up
GSVIVT01022909001	VIT_12s0034g01930	VIT_212s0034g01930	VIT_212s0034g01930	475	3.678	0.05631	0.001281	0.0385711	Up
XM002264684LOC100255405	VIT_14s0081g00030	VIT_214s0081g00030	PR4	478	3.657	0.05693	0.001301	0.039041	Up
GSVIVT01028236001	VIT_07s0005g02490	VIT_207s0005g02490	CYP709B2	479	3.479	0.05711	0.001308	0.0391849	Up
GSVIVT01012329001	VIT_18s0122g00170	VIT_218s0122g00170	LAC14	481	3.574	0.05767	0.001325	0.0394943	Up
GSVIVT01034506001	VIT_18s0072g00830	VIT_218s0072g00830	PS1	482	3.474	0.05789	0.001333	0.0396662	Up
GSVIVT01001068001	VIT_11s0149g00350	VIT_211s0149g00350	VIT_211s0149g00350	484	3.451	0.05826	0.001345	0.0398897	Up
GSVIVT01031131001	VIT_14s0060g02300	VIT_214s0060g02300	VIT_214s0060g02300	484	3.461	0.05833	0.00135	0.0399565	Up
GSVIVT01009616001	VIT_18s0001g11630	VIT_218s0001g11630	AOS	485	3.555	0.05836	0.001353	0.0399565	Up
GSVIVT01023983001	VIT_03s0038g02750	VIT_203s0038g02750	VIT_203s0038g02750	486	3.485	0.05846	0.001359	0.0400375	Up
GSVIVT01008037001	VIT_17s0000g05880	VIT_217s0000g05880	37012	487	3.445	0.05869	0.001371	0.0402575	Up
GSVIVT01007754001	VIT_17s0000g08370	VIT_217s0000g08370	SRO2	487	3.451	0.05874	0.001369	0.0402575	Up
GSVIVT01022123001	VIT_07s0031g00570	VIT_207s0031g00570	VIT_207s0031g00570	488	3.446	0.05871	0.001375	0.0403084	Up
GSVIVT01030227001	VIT_08s0058g00930	VIT_208s0058g00930	AGT3_PYD4	489	3.468	0.059	0.001385	0.0405346	Up
GSVIVT01025695001	VIT_08s0040g01780	VIT_208s0040g01780	VIT_208s0040g01780	490	3.435	0.05923	0.001394	0.0406641	Up
GSVIVT01001281001	VIT_02s0154g00170	VIT_202s0154g00170	VIT_202s0154g00170	492	3.435	0.05966	0.001411	0.0410252	Up
GSVIVT01037210001	VIT_18s0089g00210	VIT_218s0089g00210	CEL3	492	3.524	0.05949	0.001403	0.0408595	Up
GSVIVT01001405001	VIT_18s0157g00020	VIT_218s0157g00020	GI	493	3.422	0.05966	0.001414	0.0410453	Up
GSVIVT01009156001	--	--	--	495	3.41	0.06004	0.001426	0.041269	Up
GSVIVT01030456001	VIT_12s0059g00910	VIT_212s0059g00910	CSLB04	495	3.426	0.05997	0.001431	0.041269	Up
GSVIVT01006794001e5	VIT_10s0116g00560	VIT_210s0116g00560	VIT_210s0116g00560	495	4.137	0.06009	0.001431	0.041269	Up
GSVIVT01035733001	--	--	--	497	3.412	0.06028	0.001442	0.0414041	Up
GSVIVT01009166001	VIT_18s0001g07410	VIT_218s0001g07410	VIT_218s0001g07410	498	3.418	0.06019	0.00145	0.0414041	Up
GSVIVT01026213001	VIT_10s0042g00840	VIT_210s0042g00840	TT4	498	3.432	0.06031	0.00145	0.0414041	Up
GSVIVT01029688001	VIT_12s0055g00340	VIT_212s0055g00340	WRKY9	498	3.957	0.06044	0.001449	0.0414041	Up
GSVIVT01036101001	VIT_06s0080g00680	VIT_206s0080g00680	VIT_206s0080g00680	500	3.419	0.0608	0.001468	0.0417933	Up
GSVIVT01030245001	VIT_08s0058g00790	VIT_208s0058g00790	VIT_208s0058g00790	503	3.743	0.06167	0.001493	0.0423017	Up
GSVIVT01030608001	VIT_12s0059g02350	VIT_212s0059g02350	ICL	504	3.843	0.06169	0.001497	0.0423475	Up
GSVIVT01007663001	VIT_17s0000g09150	VIT_217s0000g09150	VIT_217s0000g09150	508	3.381	0.06283	0.001531	0.0428878	Up
GSVIVT01036134001	VIT_06s0080g00360	VIT_206s0080g00360	VIT_206s0080g00360	508	3.397	0.06275	0.001533	0.0428878	Up
GSVIVT01017494001	VIT_09s0002g08430	VIT_209s0002g08430	VIT_209s0002g08430	508	3.402	0.06292	0.00153	0.0428878	Up
GSVIVT01018861001	VIT_04s0023g02610	VIT_204s0023g02610	VIT_204s0023g02610	509	3.398	0.06289	0.00154	0.0430159	Up
GSVIVT01030755001	VIT_14s0006g00740	VIT_214s0006g00740	VIT_214s0006g00740	510	3.364	0.06318	0.001551	0.0432152	Up
GSVIVT01005210001	--	--	--	513	3.354	0.0639	0.001572	0.0437036	Up
GSVIVT01021499001	VIT_10s0003g03690	VIT_210s0003g03690	VIT_210s0003g03690	515	3.392	0.06421	0.001583	0.0437909	Up
GSVIVT01010526001	VIT_01s0010g03940	VIT_201s0010g03940	DPL1	516	3.351	0.06445	0.001593	0.0439175	Up
GSVIVT01017211001	VIT_09s0002g05710	VIT_209s0002g05710	NTT1	516	3.377	0.06447	0.001597	0.0439175	Up
GSVIVT01000111001	VIT_07s0129g00060	VIT_207s0129g00060	APK	517	3.46	0.06461	0.001604	0.0440287	Up
GSVIVT01010568001	VIT_16s0100g01070	VIT_216s0100g01070	TT4	519	3.342	0.06501	0.001617	0.0442212	Up
GSVIVT01009104001	VIT_18s0001g06790	VIT_218s0001g06790	VIT_218s0001g06790	519	3.413	0.06485	0.001621	0.0442351	Up
GSVIVT01021757001	VIT_10s0003g05710	VIT_210s0003g05710	VIT_210s0003g05710	519	3.415	0.06489	0.001618	0.0442212	Up
GSVIVT01010634001	VIT_16s0100g00350	VIT_216s0100g00350	NAP8	522	3.321	0.06573	0.001647	0.044807	Up
GSVIVT01002947001	--	--	--	526	3.77	0.06694	0.001681	0.0454234	Up
GSVIVT01019034001	VIT_04s0023g01110	VIT_204s0023g01110	VIT_204s0023g01110	527	3.306	0.06698	0.001685	0.0454234	Up
GSVIVT01016692001	VIT_09s0002g00580	VIT_209s0002g00580	GLIP1	529	3.326	0.06739	0.0017	0.0457583	Up
GSVIVT01023958001	VIT_03s0038g03040	VIT_203s0038g03040	VIT_203s0038g03040	530	3.298	0.06757	0.001708	0.0458616	Up
GSVIVT01017113001	VIT_09s0002g04720	VIT_209s0002g04720	VIT_209s0002g04720	531	3.297	0.06773	0.00172	0.0460178	Up
GSVIVT01021997001	VIT_14s0030g00540	VIT_214s0030g00540	BON3	531	3.311	0.06774	0.001716	0.04598	Up
GSVIVT01015952001	VIT_09s0018g00240	VIT_209s0018g00240	WRKY40	532	3.314	0.06782	0.001726	0.0461089	Up
GSVIVT01021992001	VIT_14s0030g00570	VIT_214s0030g00570	BON3	534	3.306	0.06825	0.00174	0.0462741	Up
GSVIVT01019886001	VIT_02s0025g04660	VIT_202s0025g04660	NYE1	536	3.291	0.06879	0.001758	0.0464745	Up
GSVIVT01013162001	VIT_02s0012g01260	VIT_202s0012g01260	MSP2	539	3.313	0.0699	0.00179	0.0470405	Up
GSVIVT01031511001	VIT_06s0061g00370	VIT_206s0061g00370	VIT_206s0061g00370	544	3.276	0.07129	0.00183	0.0479498	Up
GSVIVT01008214001	VIT_17s0000g04390	VIT_217s0000g04390	RFO1	545	3.259	0.07157	0.001841	0.0480961	Up
GSVIVT01009055001	VIT_18s0001g06030	VIT_218s0001g06030	EXL2	546	3.255	0.07163	0.001847	0.0481374	Up
GSVIVT01006711001	VIT_00s0404g00040	VIT_200s0404g00040	AGD5	548	3.233	0.07209	0.001863	0.0483862	Up
GSVIVT01010341001	VIT_01s0010g02580	VIT_201s0010g02580	VIT_201s0010g02580	549	3.245	0.07247	0.001877	0.0484477	Up
GSVIVT01033325001	VIT_08s0007g08120	VIT_208s0007g08120	VIT_208s0007g08120	551	3.279	0.07283	0.001894	0.0485082	Up
GSVIVT01000120001	VIT_07s0129g00140	VIT_207s0129g00140	APK	551	3.289	0.07286	0.001891	0.0485082	Up
GSVIVT01001503001	VIT_00s0160g00180	VIT_200s0160g00180	VIT_200s0160g00180	553	3.56	0.07344	0.001914	0.0488538	Up
XM002267429LOC100266054	VIT_01s0244g00010	VIT_201s0244g00010	VIT_201s0244g00010	557	3.223	0.07442	0.001944	0.0491507	Up
GSVIVT01003207001	VIT_00s0181g00220	VIT_200s0181g00220	VIT_200s0181g00220	558	3.255	0.07479	0.001958	0.0494089	Up
GSVIVT01031422001	VIT_06s0061g01090	VIT_206s0061g01090	VIT_206s0061g01090	559	3.216	0.07482	0.001963	0.0494648	Up
GSVIVT01006092001	VIT_00s2246g00010	VIT_200s2246g00010	ULP1A	560	3.224	0.07504	0.001973	0.0495762	Up
GSVIVT01035662001	VIT_04s0008g03770	VIT_204s0008g03770	ASP3	562	3.219	0.07566	0.001993	0.0499876	Up
GSVIVT01027288001	--	--	--	562	3.227	0.07555	0.001995	0.0499876	Up
GSVIVT01012228001	VIT_01s0011g00390	VIT_201s0011g00390	VIT_201s0011g00390	563	3.191	0.07566	0.002002	0.0500514	Up
GSVIVT01022381001	VIT_07s0031g02820	VIT_207s0031g02820	MGT1_MGT4	563	3.194	0.07559	0.002004	0.0500514	Up
GSVIVT01006080001	VIT_00s2188g00010	VIT_200s2188g00010	TDT	564	3.211	0.0756	0.002009	0.0500559	Up
GSVIVT01021986001	VIT_14s0030g00600	VIT_214s0030g00600	BON3	566	3.2	0.0761	0.00203	0.0502269	Up
GSVIVT01011628001	VIT_01s0011g06010	VIT_201s0011g06010	VIT1	566	3.679	0.0761	0.002026	0.0501979	Up
GSVIVT01021286001	VIT_10s0003g01940	VIT_210s0003g01940	VIT_210s0003g01940	567	3.18	0.0762	0.002042	0.0503423	Up
GSVIVT01020204001	VIT_01s0026g00360	VIT_201s0026g00360	VIT_201s0026g00360	567	3.2	0.07625	0.002039	0.0503423	Up
GSVIVT01030481001	VIT_12s0059g01120	VIT_212s0059g01120	RTL1	568	3.217	0.07636	0.00205	0.0503423	Up
GSVIVT01026621001	VIT_04s0044g00270	VIT_204s0044g00270	VIT_204s0044g00270	569	3.184	0.07635	0.002054	0.0503423	Up
GSVIVT01014451001	VIT_19s0014g03790	VIT_219s0014g03790	DGK5	569	3.187	0.07623	0.002055	0.0503423	Up
GSVIVT01020224001	VIT_01s0026g00220	VIT_201s0026g00220	ALDH2B4_ALDH2B7	570	3.222	0.07635	0.002063	0.0503423	Up
GSVIVT01013313001	VIT_12s0121g00080	VIT_212s0121g00080	BON3	572	3.206	0.07684	0.002085	0.0507398	Up
GSVIVT01037611001	VIT_19s0090g00040	VIT_219s0090g00040	VIT_219s0090g00040	572	3.211	0.07698	0.002084	0.0507398	Up
GSVIVT01025381001	VIT_06s0004g01130	VIT_206s0004g01130	SINAT2	573	3.162	0.07717	0.002098	0.0509166	Up
GSVIVT01037614001	VIT_19s0090g00060	VIT_219s0090g00060	VIT_219s0090g00060	574	3.175	0.07715	0.002102	0.0509441	Up
GSVIVT01036162001	VIT_06s0080g00170	VIT_206s0080g00170	VIT_206s0080g00170	575	3.178	0.07728	0.00211	0.0509632	Up
GSVIVT01009958001	VIT_18s0001g14770	VIT_218s0001g14770	VIT_218s0001g14770	575	3.179	0.0774	0.002117	0.0509632	Up
GSVIVT01024450001	VIT_16s0039g02500	VIT_216s0039g02500	VIT_216s0039g02500	575	3.207	0.07725	0.002118	0.0509632	Up
GSVIVT01019704001	VIT_02s0025g03030	VIT_202s0025g03030	VIT_202s0025g03030	576	3.162	0.07702	0.00212	0.0509632	Up
GSVIVT01026708001	VIT_15s0045g00370	VIT_215s0045g00370	NPC3	576	3.191	0.07711	0.002127	0.0510624	Up
GSVIVT01020227001	VIT_01s0026g00210	VIT_201s0026g00210	ALDH2B7	576	3.203	0.07711	0.002118	0.0509632	Up
GSVIVT01025158001	VIT_06s0004g03140	VIT_206s0004g03140	IVD	577	3.185	0.07714	0.002132	0.0511133	Up
GSVIVT01027249001	--	--	--	579	3.151	0.07753	0.002152	0.0513158	Up
GSVIVT01002911001	VIT_00s0975g00010	VIT_200s0975g00010	CSLE1	579	3.211	0.07758	0.002149	0.0513158	Up
GSVIVT01030461001	VIT_12s0059g00950	VIT_212s0059g00950	CSLB03	580	3.162	0.07757	0.002157	0.0513264	Up
GSVIVT01031736001	VIT_03s0063g00360	VIT_203s0063g00360	FUT11_FUT12	580	3.17	0.07749	0.002159	0.0513264	Up
GSVIVT01010565001	VIT_16s0100g01100	VIT_216s0100g01100	TT4	582	3.162	0.07816	0.002182	0.051342	Up
GSVIVT01031432001	VIT_06s0061g01030	VIT_206s0061g01030	VIT_206s0061g01030	584	3.14	0.07878	0.002204	0.0517911	Up
GSVIVT01027541001	VIT_15s0048g01690	VIT_215s0048g01690	CYP704A2	585	3.167	0.0789	0.002212	0.0519104	Up
GSVIVT01033350001	VIT_08s0007g07870	VIT_208s0007g07870	VIT_208s0007g07870	586	3.217	0.07887	0.002215	0.0519122	Up
GSVIVT01014569001	VIT_19s0014g04930	VIT_219s0014g04930	TPS21	586	3.271	0.07897	0.002223	0.0519946	Up
GSVIVT01021407001	VIT_10s0003g02910	VIT_210s0003g02910	FLS2	587	3.13	0.07902	0.002228	0.0519946	Up
GSVIVT01022723001	VIT_02s0033g00870	VIT_202s0033g00870	NIT4	588	3.133	0.07877	0.002239	0.0519946	Up
GSVIVT0101056300e3bis	VIT_16s0100g01110	VIT_216s0100g01110	TT4	588	3.141	0.07888	0.002238	0.0519946	Up
GSVIVT01001064001	VIT_11s0149g00320	VIT_211s0149g00320	VIT_211s0149g00320	588	3.152	0.07906	0.002234	0.0519946	Up
GSVIVT01014545001	VIT_19s0014g04690	VIT_219s0014g04690	DFL1	588	3.188	0.07897	0.002236	0.0519946	Up
GSVIVT01021285001	VIT_10s0003g01920	VIT_210s0003g01920	VIT_210s0003g01920	590	3.147	0.07933	0.00226	0.0522092	Up
GSVIVT01023998001	VIT_03s0038g02620	VIT_203s0038g02620	VIT_203s0038g02620	594	3.119	0.08058	0.0023	0.0528813	Up
GSVIVT01004807001	VIT_10s0116g00130	VIT_210s0116g00130	VIT_210s0116g00130	597	3.11	0.08128	0.002324	0.0532721	Up
GSVIVT01033366001	VIT_08s0007g07730	VIT_208s0007g07730	CYP93D1	599	3.134	0.0819	0.002346	0.0537071	Up
GSVIVT01015023001	VIT_11s0016g00520	VIT_211s0016g00520	VIT_211s0016g00520	604	3.109	0.08369	0.002403	0.0545849	Up
GSVIVT01002105001	VIT_00s0615g00010	VIT_200s0615g00010	CAD9_ELI3-1_ELI3-2	605	3.104	0.08368	0.002407	0.0545849	Up
GSVIVT01025930001	VIT_18s0041g02010	VIT_218s0041g02010	OPR1	605	3.126	0.08369	0.002412	0.0545849	Up
GSVIVT01015513001	VIT_11s0016g05060	VIT_211s0016g05060	emb1187	606	3.137	0.0838	0.00242	0.0546251	Up
GSVIVT01022144001	VIT_07s0031g00790	VIT_207s0031g00790	VIT_207s0031g00790	607	3.106	0.08393	0.002428	0.0546685	Up
GSVIVT01026050001	VIT_18s0041g00800	VIT_218s0041g00800	UGT88A1	608	3.108	0.08401	0.002435	0.0547099	Up
GSVIVT01028063001	VIT_07s0005g00950	VIT_207s0005g00950	NDT1	609	3.084	0.08421	0.002446	0.0548184	Up
GSVIVT01025925001	VIT_18s0041g02060	VIT_218s0041g02060	OPR2	609	3.094	0.08408	0.002447	0.0548184	Up
GSVIVT01029073001	VIT_05s0051g00830	VIT_205s0051g00830	VIT_205s0051g00830	611	3.082	0.08461	0.002467	0.0551968	Up
GSVIVT01002452001	VIT_00s0734g00030	VIT_200s0734g00030	VIT_200s0734g00030	611	3.097	0.0847	0.002475	0.0553061	Up
XM002284632LOC100243607	VIT_19s0014g03290	VIT_219s0014g03290	RD26	613	3.073	0.08488	0.002489	0.0554794	Up
GSVIVT01027543001	VIT_15s0048g01680	VIT_215s0048g01680	CYP704A2	613	3.081	0.08495	0.002487	0.0554794	Up
GSVIVT01038486001	VIT_03s0097g00290	VIT_203s0097g00290	VIT_203s0097g00290	614	3.069	0.085	0.002498	0.0555129	Up
GSVIVT01019884001	VIT_02s0025g04660	VIT_202s0025g04660	NYE1	614	3.074	0.08484	0.002503	0.0555129	Up
GSVIVT01009067001	VIT_18s0001g06180	VIT_218s0001g06180	EXL2	614	3.087	0.08491	0.0025	0.0555129	Up
GSVIVT01022022001	VIT_14s0030g00340	VIT_214s0030g00340	VIT_214s0030g00340	616	3.096	0.08545	0.002525	0.0557075	Up
GSVIVT01038278001	VIT_05s0094g01630	VIT_205s0094g01630	APY2	617	3.056	0.08508	0.002533	0.0557075	Up
GSVIVT01005303001	VIT_00s0274g00080	VIT_200s0274g00080	VIT_200s0274g00080	617	3.059	0.08538	0.002528	0.0557075	Up
GSVIVT01034065001	VIT_08s0007g01370	VIT_208s0007g01370	VIT_208s0007g01370	617	3.061	0.08532	0.002531	0.0557075	Up
GSVIVT01009759001	VIT_18s0001g12950	VIT_218s0001g12950	VIT_218s0001g12950	617	3.137	0.08523	0.002533	0.0557075	Up
GSVIVT01016398001	VIT_13s0019g03160	VIT_213s0019g03160	VIT_213s0019g03160	618	3.055	0.08509	0.002539	0.0557075	Up
GSVIVT01035653001	VIT_04s0008g03680	VIT_204s0008g03680	VIT_204s0008g03680	620	3.047	0.0856	0.002558	0.0558266	Up
GSVIVT01017884001	VIT_05s0020g02620	VIT_205s0020g02620	VIT_205s0020g02620	626	3.045	0.08776	0.002633	0.0571126	Up
GSVIVT01019581001	VIT_02s0025g01860	VIT_202s0025g01860	CSLG3	626	3.048	0.08764	0.002625	0.0570739	Up
GSVIVT01021677001	VIT_10s0003g05120	VIT_210s0003g05120	VIT_210s0003g05120	628	3.076	0.08799	0.00265	0.0573364	Up
GSVIVT01000116001	VIT_07s0129g00110	VIT_207s0129g00110	ACA2	628	3.078	0.08795	0.002644	0.0572813	Up
GSVIVT01016761001	VIT_09s0002g01340	VIT_209s0002g01340	GER3	628	3.307	0.08792	0.002653	0.0573364	Up
GSVIVT01015589001	VIT_11s0016g05770	VIT_211s0016g05770	DIN10	630	3.024	0.08824	0.002667	0.057388	Up
GSVIVT01011007001	VIT_07s0104g01240	VIT_207s0104g01240	DEGP2	630	3.033	0.08781	0.002674	0.057388	Up
GSVIVT01033865001	VIT_08s0007g03140	VIT_208s0007g03140	VIT_208s0007g03140	630	3.042	0.088	0.00267	0.057388	Up
GSVIVT01009758001	VIT_18s0001g12940	VIT_218s0001g12940	THY-1	630	3.045	0.08814	0.002669	0.057388	Up
GSVIVT01003451001	VIT_00s0193g00010	VIT_200s0193g00010	VIT_200s0193g00010	630	3.047	0.08791	0.002672	0.057388	Up
GSVIVT01014205001	VIT_19s0014g01370	VIT_219s0014g01370	VIT_219s0014g01370	632	3.061	0.0881	0.002688	0.0575329	Up
GSVIVT01021183001	VIT_10s0003g00970	VIT_210s0003g00970	VIT_210s0003g00970	634	3.021	0.08887	0.002716	0.0578692	Up
GSVIVT01011899001	VIT_01s0011g03500	VIT_201s0011g03500	HMT-1	636	3.124	0.08935	0.002736	0.0580705	Up
GSVIVT01021886001	VIT_14s0030g01420	VIT_214s0030g01420	VIT_214s0030g01420	637	3.09	0.08956	0.002748	0.0581862	Up
GSVIVT01032393001	VIT_14s0066g00410	VIT_214s0066g00410	VIT_214s0066g00410	638	3.022	0.08975	0.002758	0.0581899	Up
GSVIVT01019610001	VIT_02s0025g02170	VIT_202s0025g02170	TRE1	639	3.019	0.08978	0.002765	0.0581993	Up
GSVIVT01004930001	VIT_01s0244g00010	VIT_201s0244g00010	VIT_201s0244g00010	640	3.031	0.09013	0.00278	0.0583767	Up
GSVIVT01013131001	VIT_02s0012g01610	VIT_202s0012g01610	BG1	641	3.012	0.0903	0.002791	0.0585385	Up
GSVIVT01016291001	VIT_13s0019g04170	VIT_213s0019g04170	emb1997	642	3.004	0.0903	0.002806	0.0586328	Up
GSVIVT01010015001	VIT_18s0001g15330	VIT_218s0001g15330	VIT_218s0001g15330	642	3.017	0.09043	0.002805	0.0586328	Up
GSVIVT01029722001	VIT_12s0055g00610	VIT_212s0055g00610	VIT_212s0055g00610	642	3.062	0.09057	0.002804	0.0586328	Up
GSVIVT01027545001	VIT_15s0048g01670	VIT_215s0048g01670	CYP704A2	643	3.018	0.09033	0.002812	0.0586328	Up
GSVIVT01026542001	VIT_04s0044g00870	VIT_204s0044g00870	CMPG2	644	2.997	0.09033	0.002817	0.0586619	Up
GSVIVT01022269001	VIT_07s0031g01930	VIT_207s0031g01930	VIT_207s0031g01930	644	3.001	0.09026	0.00282	0.0586619	Up
GSVIVT01008081001	VIT_17s0000g05480	VIT_217s0000g05480	VIT_217s0000g05480	645	2.997	0.09056	0.002834	0.0587404	Up
GSVIVT01021550001	VIT_10s0003g04090	VIT_210s0003g04090	VIT_210s0003g04090	645	3.005	0.09041	0.002835	0.0587404	Up
GSVIVT01023723001	VIT_11s0037g01100	VIT_211s0037g01100	VIT_211s0037g01100	647	2.989	0.09089	0.00286	0.059079	Up
GSVIVT01025883001	VIT_18s0041g02390	VIT_218s0041g02390	AAO3	647	3.004	0.09084	0.002853	0.059003	Up
GSVIVT01000123001	VIT_07s0129g00180	VIT_207s0129g00180	ACA2	651	3.032	0.09191	0.002897	0.0595662	Up
GSVIVT01028099001	VIT_07s0005g01240	VIT_207s0005g01240	VIT_207s0005g01240	652	2.986	0.09189	0.002907	0.0596338	Up
GSVIVT01031031001	VIT_14s0006g02930	VIT_214s0006g02930	VIT_214s0006g02930	652	3.046	0.09203	0.002906	0.0596338	Up
GSVIVT01009902001	VIT_18s0001g14270	VIT_218s0001g14270	GASA1	653	3.08	0.09215	0.002925	0.059679	Up
GSVIVT01032688001	VIT_13s0067g02790	VIT_213s0067g02790	CYP79A2	653	3.141	0.09222	0.002923	0.059679	Up
GSVIVT01011789001	VIT_01s0011g04590	VIT_201s0011g04590	VIT_201s0011g04590	654	2.973	0.09233	0.002936	0.0597458	Up
GSVIVT01031827001	VIT_03s0063g01280	VIT_203s0063g01280	VIT_203s0063g01280	655	3.028	0.09252	0.002948	0.0598528	Up
GSVIVT01011487001	VIT_14s0108g01420	VIT_214s0108g01420	DND1	656	2.978	0.09242	0.002955	0.0598581	Up
GSVIVT01001949001	VIT_13s0175g00190	VIT_213s0175g00190	VHA-A1	656	3.019	0.09255	0.002954	0.0598581	Up
GSVIVT01023833001	VIT_03s0038g04280	VIT_203s0038g04280	VIT_203s0038g04280	657	2.968	0.0926	0.002971	0.0599771	Up
GSVIVT01022002001	VIT_14s0030g00500	VIT_214s0030g00500	BON3	657	2.973	0.09261	0.002966	0.0599442	Up
GSVIVT01005278001	VIT_00s0271g00110	VIT_200s0271g00110	VIT_200s0271g00110	658	2.977	0.09284	0.002984	0.0601029	Up
GSVIVT01007748001	--	--	--	660	2.964	0.09344	0.003009	0.0605378	Up
GSVIVT01033017001	VIT_14s0068g01380	VIT_214s0068g01380	VIT_214s0068g01380	662	2.963	0.09397	0.003031	0.060814	Up
GSVIVT01009636001	VIT_18s0001g11820	VIT_218s0001g11820	DA1	663	2.96	0.09389	0.003039	0.0608657	Up
GSVIVT01033372001	VIT_08s0007g07660	VIT_208s0007g07660	VIT_208s0007g07660	663	3.029	0.09387	0.003033	0.060814	Up
GSVIVT01008625001	VIT_17s0000g00480	VIT_217s0000g00480	VIT_217s0000g00480	664	2.961	0.09402	0.003054	0.0610285	Up
GSVIVT01019346001	--	--	--	664	2.979	0.09403	0.003049	0.0609972	Up
GSVIVT01031080001	VIT_14s0060g02750	VIT_214s0060g02750	VIT_214s0060g02750	666	2.981	0.09443	0.003072	0.0612504	Up
GSVIVT01019902001	VIT_02s0025g04830	VIT_202s0025g04830	CCS	669	2.947	0.09545	0.003111	0.0616236	Up
GSVIVT01032757001	VIT_13s0067g01800	VIT_213s0067g01800	VIT_213s0067g01800	670	2.96	0.0954	0.003115	0.0616236	Up
GSVIVT01014311001	VIT_19s0014g02460	VIT_219s0014g02460	ENODL2	671	2.951	0.09566	0.003128	0.0618119	Up
GSVIVT01022354001	VIT_07s0031g02610	VIT_207s0031g02610	ATAF1	673	3.01	0.09624	0.003153	0.0622169	Up
GSVIVT01011690001	VIT_01s0011g05440	VIT_201s0011g05440	PCR2	674	3.026	0.09624	0.003158	0.0622169	Up
GSVIVT01031872001	VIT_03s0063g01680	VIT_203s0063g01680	CYP82C4	674	3.062	0.0961	0.003159	0.0622169	Up
GSVIVT01025043001	VIT_06s0004g04070	VIT_206s0004g04070	VIT_206s0004g04070	676	2.927	0.09671	0.00319	0.0625968	Up
GSVIVT01011246001	VIT_13s0106g00430	VIT_213s0106g00430	VIT_213s0106g00430	676	3.074	0.09688	0.00319	0.0625968	Up
GSVIVT01032181001	--	--	--	677	2.935	0.09685	0.0032	0.0625968	Up
GSVIVT01010696001	VIT_13s0101g00250	VIT_213s0101g00250	VIT_213s0101g00250	677	2.945	0.0968	0.003204	0.0625968	Up
GSVIVT01012830001	VIT_11s0118g00240	VIT_211s0118g00240	PAP26_PAP6	678	2.938	0.09682	0.00321	0.0625968	Up
GSVIVT01011596001	VIT_01s0011g06320	VIT_201s0011g06320	CYCJ18	680	2.936	0.09725	0.00323	0.0629177	Up
GSVIVT01024592001	VIT_06s0004g07790	VIT_206s0004g07790	LBD13_LBD15	682	2.932	0.09776	0.003258	0.0633243	Up
GSVIVT01027916001	--	--	--	682	2.976	0.09782	0.003254	0.0633158	Up
XM002266536LOC100267228	VIT_17s0000g05480	VIT_217s0000g05480	VIT_217s0000g05480	683	2.911	0.09806	0.003273	0.0634769	Up
GSVIVT01029730001	VIT_12s0055g00690	VIT_212s0055g00690	PRORP1	684	2.917	0.09819	0.003289	0.0635099	Up
GSVIVT01010556001	VIT_16s0100g01170	VIT_216s0100g01170	TT4	684	2.944	0.09834	0.003288	0.0635099	Up
GSVIVT01011679001	VIT_01s0011g05560	VIT_201s0011g05560	JAZ3	685	2.938	0.09805	0.003289	0.0635099	Up
GSVIVT01019037001	VIT_04s0023g01090	VIT_204s0023g01090	VIT_204s0023g01090	686	2.908	0.09827	0.003302	0.0636917	Up
GSVIVT01027207001	VIT_13s0047g01210	VIT_213s0047g01210	ALA1	689	2.924	0.09936	0.003345	0.0642421	Up
GSVIVT01003326001	VIT_00s0187g00130	VIT_200s0187g00130	TDT	691	2.903	0.09962	0.00337	0.0644435	Up
GSVIVT01029097001	VIT_05s0051g01070	VIT_205s0051g01070	VIT_205s0051g01070	691	2.904	0.09972	0.003362	0.0643981	Up
GSVIVT01037250001	VIT_06s0009g03640	VIT_206s0009g03640	ANNAT8	691	2.923	0.0996	0.003364	0.0643981	Up
GSVIVT01036436001	VIT_18s0001g06900	VIT_218s0001g06900	VIT_218s0001g06900	692	2.917	0.09991	0.003386	0.0646799	Up
GSVIVT01025539001	VIT_08s0040g03260	VIT_208s0040g03260	NF-YB8	694	2.918	0.1004	0.003409	0.0647856	Up
GSVIVT01011847001	VIT_01s0011g04010	VIT_201s0011g04010	VIT_201s0011g04010	695	2.986	0.1004	0.003412	0.0647856	Up
GSVIVT01022901001	VIT_12s0034g01950	VIT_212s0034g01950	VIT_212s0034g01950	696	2.891	0.1006	0.003425	0.0647856	Up
GSVIVT01025924001	VIT_18s0041g02070	VIT_218s0041g02070	OPR1	700	2.885	0.1018	0.003472	0.0655474	Up
GSVIVT01019834001	VIT_02s0025g04220	VIT_202s0025g04220	MYB3R-5	700	2.885	0.1019	0.003483	0.0656852	Up
GSVIVT01022935001	VIT_12s0034g01710	VIT_212s0034g01710	VIT_212s0034g01710	701	2.875	0.102	0.003492	0.0657851	Up
GSVIVT01005599001	VIT_00s2006g00010	VIT_200s2006g00010	VIT_200s2006g00010	703	2.875	0.1024	0.003509	0.0660354	Up
GSVIVT01025383001	VIT_06s0004g01110	VIT_206s0004g01110	VIT_206s0004g01110	703	2.876	0.1023	0.003513	0.0660407	Up
GSVIVT01013143001	--	--	--	704	2.876	0.1024	0.003521	0.0660984	Up
GSVIVT01014551001	VIT_19s0014g04750	VIT_219s0014g04750	BGLU41	704	2.904	0.1023	0.003525	0.0660984	Up
GSVIVT01029726001	VIT_12s0055g00640	VIT_212s0055g00640	VIT_212s0055g00640	705	2.904	0.1025	0.003537	0.0660984	Up
GSVIVT01021197001	--	--	--	705	3.099	0.1024	0.003541	0.0660984	Up
GSVIVT01000800001	VIT_12s0142g00340	VIT_212s0142g00340	GAUT15	706	2.874	0.1024	0.00355	0.0660984	Up
GSVIVT01018322001	VIT_15s0021g01070	VIT_215s0021g01070	CYP714A1	706	2.887	0.1025	0.003548	0.0660984	Up
GSVIVT01022906001	VIT_12s0034g01930	VIT_212s0034g01930	VIT_212s0034g01930	706	2.916	0.1024	0.003556	0.0660984	Up
GSVIVT01031319001	VIT_14s0060g00420	VIT_214s0060g00420	PDK	709	2.872	0.1033	0.003593	0.0665771	Up
XM002270878LOC100241460	VIT_15s0046g03180	VIT_215s0046g03180	VIT_215s0046g03180	712	2.854	0.1041	0.003628	0.066839	Up
GSVIVT01008681001	VIT_18s0001g00130	VIT_218s0001g00130	VIT_218s0001g00130	713	2.848	0.1041	0.003639	0.066839	Up
GSVIVT01010102001	VIT_01s0010g00560	VIT_201s0010g00560	VIT_201s0010g00560	713	2.884	0.1042	0.003638	0.066839	Up
GSVIVT01029829001	VIT_08s0056g00100	VIT_208s0056g00100	VIT_208s0056g00100	715	2.955	0.1048	0.00367	0.0671447	Up
GSVIVT01037176001	VIT_18s0089g00520	VIT_218s0089g00520	VIT_218s0089g00520	716	2.861	0.1049	0.00368	0.0672584	Up
GSVIVT01038236001	VIT_05s0094g01260	VIT_205s0094g01260	VIT_205s0094g01260	718	2.847	0.1055	0.003707	0.0676128	Up
GSVIVT01031580001	VIT_05s0062g00270	VIT_205s0062g00270	IAGLU	719	2.847	0.1056	0.003716	0.0677074	Up
GSVIVT01024916001	VIT_06s0004g05120	VIT_206s0004g05120	PCL1	720	2.843	0.1058	0.003728	0.0678234	Up
GSVIVT01008130001	VIT_17s0000g05050	VIT_217s0000g05050	IRX6	723	2.852	0.1069	0.003772	0.0684315	Up
GSVIVT01020116001	VIT_01s0026g01190	VIT_201s0026g01190	CW14	724	2.833	0.1068	0.003775	0.0684315	Up
GSVIVT01016551001	VIT_13s0019g01230	VIT_213s0019g01230	VIT_213s0019g01230	726	2.847	0.1076	0.003811	0.0690137	Up
GSVIVT01032885001	--	--	--	727	2.866	0.1078	0.003822	0.0691082	Up
GSVIVT01013903001	VIT_16s0013g00890	VIT_216s0013g00890	ERF-1	728	2.831	0.1078	0.003828	0.0691102	Up
GSVIVT01029844001	VIT_08s0056g00220	VIT_208s0056g00220	TOPP4	729	2.823	0.108	0.00385	0.0691579	Up
GSVIVT01016184001	VIT_13s0019g05150	VIT_213s0019g05150	VIT_213s0019g05150	729	2.832	0.1082	0.003849	0.0691579	Up
GSVIVT01007788001	VIT_17s0000g08020	VIT_217s0000g08020	VIT_217s0000g08020	730	2.821	0.1079	0.003853	0.0691579	Up
GSVIVT01015571001	VIT_11s0016g05620	VIT_211s0016g05620	WSIP2	730	2.847	0.1076	0.003854	0.0691579	Up
GSVIVT01033374001	VIT_08s0007g07640	VIT_208s0007g07640	ANAC087	730	2.86	0.1078	0.003853	0.0691579	Up
GSVIVT01022907001	VIT_12s0034g01930	VIT_212s0034g01930	VIT_212s0034g01930	733	2.819	0.1086	0.003893	0.0696467	Up
GSVIVT01013617001	VIT_00s0125g00190	VIT_200s0125g00190	KT1	733	2.826	0.1085	0.003898	0.069666	Up
GSVIVT01008997001	VIT_18s0001g05060	VIT_218s0001g05060	VIT_218s0001g05060	734	2.828	0.1086	0.003907	0.0697566	Up
GSVIVT01012828001	VIT_11s0118g00220	VIT_211s0118g00220	VIT_211s0118g00220	735	2.82	0.1089	0.003923	0.069833	Up
GSVIVT01014681001	VIT_19s0015g00500	VIT_219s0015g00500	BAM4	736	2.814	0.1089	0.003931	0.0698342	Up
GSVIVT01027677001	VIT_15s0048g00310	VIT_215s0048g00310	VIT_215s0048g00310	737	2.813	0.1093	0.003951	0.0701194	Up
GSVIVT01019071001	VIT_04s0023g00730	VIT_204s0023g00730	VIT_204s0023g00730	739	2.813	0.1099	0.003978	0.0702876	Up
GSVIVT01034402001	VIT_10s0071g00460	VIT_210s0071g00460	VIT_210s0071g00460	740	2.806	0.1101	0.003992	0.0702876	Up
GSVIVT01019403001	VIT_02s0025g00240	VIT_202s0025g00240	BETA-OHASE	740	2.984	0.11	0.003995	0.0702876	Up
GSVIVT01019681001	--	--	--	741	2.8	0.1099	0.004003	0.0702876	Up
GSVIVT01021101001	--	--	--	741	2.806	0.1098	0.004004	0.0702876	Up
GSVIVT01005305001	VIT_00s0274g00090	VIT_200s0274g00090	VIT_200s0274g00090	741	2.808	0.1101	0.004002	0.0702876	Up
GSVIVT01023099001	VIT_12s0035g02210	VIT_212s0035g02210	VIT_212s0035g02210	746	2.791	0.1115	0.004073	0.0709556	Up
GSVIVT01031077001	VIT_14s0006g03290	VIT_214s0006g03290	STP1	746	2.798	0.1114	0.004075	0.0709556	Up
GSVIVT01010583001	VIT_16s0100g00860	VIT_216s0100g00860	TT4	749	2.794	0.1123	0.004115	0.0712321	Up
GSVIVT01014309001	VIT_19s0014g02450	VIT_219s0014g02450	ALF5	749	2.855	0.1122	0.004117	0.0712321	Up
GSVIVT01000827001	VIT_13s0019g00700	VIT_213s0019g00700	VIT_213s0019g00700	751	2.79	0.1126	0.004138	0.0712321	Up
GSVIVT01031818001	VIT_03s0063g01180	VIT_203s0063g01180	VIT_203s0063g01180	752	2.806	0.1128	0.004153	0.0713693	Up
GSVIVT01003715001	VIT_07s0205g00010	VIT_207s0205g00010	VIT_207s0205g00010	754	2.784	0.1133	0.004178	0.0715739	Up
GSVIVT01037170001	VIT_18s0089g00560	VIT_218s0089g00560	VIT_218s0089g00560	756	2.777	0.1138	0.004203	0.0718636	Up
GSVIVT01037164001	VIT_18s0089g00590	VIT_218s0089g00590	VIT_218s0089g00590	756	2.792	0.1138	0.00421	0.0719141	Up
GSVIVT01010561001	VIT_16s0100g01140	VIT_216s0100g01140	TT4	757	2.774	0.1139	0.00422	0.0719806	Up
GSVIVT01017883001	VIT_05s0020g02610	VIT_205s0020g02610	VIT_205s0020g02610	757	2.782	0.1138	0.004222	0.0719806	Up
GSVIVT01005092001	VIT_07s0255g00120	VIT_207s0255g00120	VIT_207s0255g00120	758	2.769	0.114	0.004237	0.0721671	Up
GSVIVT01020739001	VIT_12s0028g01820	VIT_212s0028g01820	ASP1	761	2.77	0.1149	0.00428	0.0725856	Up
GSVIVT01016997001	VIT_09s0002g03620	VIT_209s0002g03620	NADP-ME4	761	2.776	0.115	0.004279	0.0725856	Up
XM002282003LDOX	VIT_02s0025g04720	VIT_202s0025g04720	LDOX	762	2.765	0.1147	0.004289	0.072635	Up
GSVIVT01021317001	VIT_10s0003g02190	VIT_210s0003g02190	VIT_210s0003g02190	762	2.812	0.1147	0.004282	0.0725856	Up
GSVIVT01034089001	VIT_08s0007g01150	VIT_208s0007g01150	VIT_208s0007g01150	765	2.762	0.1158	0.004333	0.0732215	Up
GSVIVT01017926001	VIT_05s0020g03030	VIT_205s0020g03030	VIT_205s0020g03030	767	2.758	0.1161	0.004361	0.0734947	Up
GSVIVT01031814001	VIT_03s0063g01150	VIT_203s0063g01150	VIT_203s0063g01150	767	2.761	0.1161	0.004354	0.0734557	Up
GSVIVT01011268001	VIT_13s0106g00610	VIT_213s0106g00610	VIT_213s0106g00610	768	2.758	0.1161	0.004377	0.0734947	Up
GSVIVT01030475001	VIT_12s0059g01070	VIT_212s0059g01070	VIT_212s0059g01070	768	2.765	0.1161	0.004365	0.0734947	Up
GSVIVT01025003001	VIT_06s0004g04390	VIT_206s0004g04390	UXS6	768	2.783	0.1161	0.004372	0.0734947	Up
GSVIVT01011418001	VIT_14s0108g00840	VIT_214s0108g00840	VIT_214s0108g00840	771	2.749	0.1167	0.004409	0.0738923	Up
GSVIVT01008677001	VIT_18s0001g00110	VIT_218s0001g00110	VIT_218s0001g00110	772	2.753	0.1171	0.004431	0.0740515	Up
GSVIVT01018682001	VIT_16s0022g00310	VIT_216s0022g00310	VIT_216s0022g00310	773	2.758	0.1172	0.004442	0.0740959	Up
GSVIVT01022721001	VIT_02s0033g00850	VIT_202s0033g00850	NIT4	775	2.743	0.1178	0.004468	0.0743713	Up
GSVIVT01027172001	VIT_15s0046g00240	VIT_215s0046g00240	LBD11	775	2.746	0.1178	0.004476	0.0743713	Up
GSVIVT01025394001	--	--	--	776	2.746	0.1176	0.004488	0.0743713	Up
GSVIVT01029458001	VIT_09s0054g01620	VIT_209s0054g01620	VIT_209s0054g01620	776	2.748	0.1177	0.004478	0.0743713	Up
GSVIVT01035013001	VIT_05s0077g01150	VIT_205s0077g01150	VIT_205s0077g01150	776	2.766	0.1177	0.004487	0.0743713	Up
GSVIVT01028789001	VIT_16s0050g01860	VIT_216s0050g01860	SLAH3	778	2.743	0.1181	0.004513	0.0745799	Up
GSVIVT01001357001	VIT_13s0156g00170	VIT_213s0156g00170	CNX2	778	2.743	0.118	0.004518	0.0745932	Up
GSVIVT01021090001	VIT_10s0003g00070	VIT_210s0003g00070	DEG15	780	2.736	0.1184	0.00454	0.0747775	Up
GSVIVT01022699001	VIT_02s0033g00660	VIT_202s0033g00660	NIT4	780	2.737	0.1184	0.004544	0.0747775	Up
GSVIVT01032632001	VIT_13s0067g03620	VIT_213s0067g03620	VIT_213s0067g03620	780	2.74	0.1182	0.004546	0.0747775	Up
GSVIVT01000009001	VIT_14s0128g00100	VIT_214s0128g00100	VIT_214s0128g00100	781	2.735	0.1184	0.004559	0.074922	Up
GSVIVT01008612001	VIT_17s0000g00640	VIT_217s0000g00640	VIT_217s0000g00640	784	2.754	0.1193	0.0046	0.0754561	Up
GSVIVT01015230001	VIT_11s0016g02470	VIT_211s0016g02470	VIT_211s0016g02470	785	2.728	0.1194	0.004609	0.0754644	Up
GSVIVT01007799001	VIT_17s0000g07930	VIT_217s0000g07930	VIT_217s0000g07930	787	2.736	0.1199	0.004638	0.0758605	Up
GSVIVT01009467001	VIT_18s0001g10270	VIT_218s0001g10270	SPT	787	2.738	0.12	0.004646	0.0758605	Up
GSVIVT01012712001	VIT_10s0116g01650	VIT_210s0116g01650	37712	792	2.721	0.1218	0.004725	0.0767273	Up
GSVIVT01027394001	VIT_13s0047g00010	VIT_213s0047g00010	ZIFL1	793	2.718	0.1217	0.004725	0.0767273	Up
GSVIVT01028861001	VIT_16s0050g01110	VIT_216s0050g01110	VIT_216s0050g01110	795	2.718	0.1223	0.004758	0.0769817	Up
GSVIVT01033765001	VIT_08s0007g04020	VIT_208s0007g04020	AHL1	796	2.71	0.1225	0.00477	0.0771056	Up
GSVIVT01033074001	VIT_14s0068g01860	VIT_214s0068g01860	VIT_214s0068g01860	799	2.703	0.1234	0.004819	0.0775957	Up
GSVIVT01030250001	VIT_08s0058g00740	VIT_208s0058g00740	IREG1_IREG2	799	2.705	0.1233	0.004822	0.0775957	Up
GSVIVT01028243001	VIT_07s0005g02560	VIT_207s0005g02560	VIT_207s0005g02560	799	2.713	0.1234	0.004815	0.0775957	Up
GSVIVT01016115001	VIT_09s0018g01820	VIT_209s0018g01820	MKK5	800	2.696	0.1233	0.004839	0.0775957	Up
GSVIVT01022914001	VIT_12s0034g01890	VIT_212s0034g01890	VIT_212s0034g01890	800	2.707	0.1232	0.004828	0.0775957	Up
GSVIVT01033365001	VIT_08s0007g07740	VIT_208s0007g07740	CYP93D1	801	2.7	0.1233	0.004844	0.0775957	Up
GSVIVT01034178001	VIT_08s0007g00290	VIT_208s0007g00290	VIT_208s0007g00290	802	2.703	0.1236	0.004865	0.077668	Up
GSVIVT01009075001	VIT_18s0001g06320	VIT_218s0001g06320	VIT_218s0001g06320	804	2.713	0.1243	0.004896	0.0779368	Up
GSVIVT01014243001	VIT_19s0014g01740	VIT_219s0014g01740	VIT_219s0014g01740	805	2.697	0.1244	0.00491	0.0780897	Up
GSVIVT01034380001	VIT_10s0071g00670	VIT_210s0071g00670	VIT_210s0071g00670	806	2.695	0.1246	0.004924	0.0782423	Up
GSVIVT01014240001	VIT_19s0014g01710	VIT_219s0014g01710	VIT_219s0014g01710	808	2.697	0.1251	0.004951	0.0784608	Up
GSVIVT01027904001	VIT_05s0049g01780	VIT_205s0049g01780	ATS1	810	2.703	0.1257	0.00498	0.0787812	Up
GSVIVT01014571001	VIT_19s0014g04960	VIT_219s0014g04960	VIT_219s0014g04960	811	2.688	0.1258	0.004993	0.0787812	Up
GSVIVT01027391001	VIT_13s0047g00040	VIT_213s0047g00040	ZIFL1	811	2.688	0.1254	0.005005	0.0787812	Up
GSVIVT01011364001	VIT_14s0108g00180	VIT_214s0108g00180	VIT_214s0108g00180	811	2.691	0.1255	0.005002	0.0787812	Up
GSVIVT01017337001	VIT_09s0002g06950	VIT_209s0002g06950	PDR12	811	2.698	0.1256	0.004999	0.0787812	Up
GSVIVT01005704001	VIT_00s0286g00020	VIT_200s0286g00020	VIT_200s0286g00020	811	2.71	0.1257	0.004995	0.0787812	Up
GSVIVT01032821001	VIT_13s0067g00860	VIT_213s0067g00860	ELF4	812	2.681	0.1255	0.005016	0.0787812	Up
GSVIVT01010452001	VIT_01s0010g03390	VIT_201s0010g03390	VIT_201s0010g03390	815	2.683	0.1263	0.005055	0.0791905	Up
GSVIVT01005610001	VIT_00s2038g00010	VIT_200s2038g00010	TOM1	819	2.672	0.1278	0.005122	0.0798257	Up
GSVIVT01033667001	VIT_08s0007g04860	VIT_208s0007g04860	VIT_208s0007g04860	820	2.67	0.128	0.005139	0.0799425	Up
GSVIVT01018949001	VIT_04s0023g01860	VIT_204s0023g01860	VIT_204s0023g01860	821	2.682	0.1281	0.005147	0.0799969	Up
GSVIVT01030147001	VIT_12s0057g01540	VIT_212s0057g01540	VIT_212s0057g01540	824	2.705	0.1292	0.0052	0.0806091	Up
GSVIVT01030706001	VIT_14s0006g00430	VIT_214s0006g00430	PCME	825	2.662	0.1292	0.005208	0.0806627	Up
GSVIVT01018628001	VIT_16s0022g00660	VIT_216s0022g00660	ATTPPA	825	2.669	0.1293	0.005219	0.0807627	Up
GSVIVT01025008001	VIT_06s0004g04350	VIT_206s0004g04350	VIT_206s0004g04350	827	2.664	0.1297	0.005243	0.0809893	Up
GSVIVT01006315001	VIT_00s0347g00060	VIT_200s0347g00060	VIT_200s0347g00060	828	2.66	0.1298	0.005252	0.0809893	Up
GSVIVT01037165001	VIT_18s0089g00590	VIT_218s0089g00590	VIT_218s0089g00590	828	2.66	0.1297	0.005255	0.0809893	Up
GSVIVT01035514001	VIT_04s0008g02340	VIT_204s0008g02340	EXO70G1	828	2.677	0.1296	0.005261	0.0809893	Up
GSVIVT01005147001	VIT_00s0260g00050	VIT_200s0260g00050	VIT_200s0260g00050	829	2.654	0.1299	0.005279	0.0811217	Up
GSVIVT01027520001	VIT_15s0048g01870	VIT_215s0048g01870	RSP35	830	2.658	0.13	0.005297	0.0811217	Up
GSVIVT01009747001	VIT_18s0001g12840	VIT_218s0001g12840	APL2	830	2.662	0.1299	0.005285	0.0811217	Up
GSVIVT01022929001	VIT_12s0034g01750	VIT_212s0034g01750	VIT_212s0034g01750	831	2.661	0.13	0.005305	0.0811721	Up
GSVIVT01022899001	VIT_12s0034g01970	VIT_212s0034g01970	VIT_212s0034g01970	832	2.653	0.1301	0.005323	0.0812398	Up
GSVIVT01014286001	VIT_19s0014g02190	VIT_219s0014g02190	VIT_219s0014g02190	832	2.661	0.13	0.005314	0.0811721	Up
GSVIVT01004634001	VIT_00s1490g00010	VIT_200s1490g00010	36982	834	2.644	0.1305	0.005347	0.081341	Up
GSVIVT01030268001	VIT_08s0058g00590	VIT_208s0058g00590	VIT_208s0058g00590	834	2.656	0.1305	0.005353	0.081341	Up
GSVIVT01016497001	VIT_13s0019g02080	VIT_213s0019g02080	AHL20	835	2.651	0.1307	0.00537	0.081341	Up
GSVIVT01028335001	VIT_07s0005g03380	VIT_207s0005g03380	TIM44-2	835	2.653	0.1306	0.005373	0.081341	Up
GSVIVT01026431001	VIT_04s0044g01850	VIT_204s0044g01850	VIT_204s0044g01850	835	2.664	0.1304	0.005374	0.081341	Up
GSVIVT01006656001	VIT_00s0394g00040	VIT_200s0394g00040	TAA1	836	2.675	0.1304	0.00538	0.081341	Up
GSVIVT01029517001	VIT_09s0054g01170	VIT_209s0054g01170	CAMS1	836	2.694	0.1302	0.00538	0.081341	Up
GSVIVT01009691001	VIT_18s0001g12310	VIT_218s0001g12310	OFP7	837	2.644	0.1305	0.005397	0.0815198	Up
GSVIVT01028056001	VIT_07s0005g00880	VIT_207s0005g00880	FUM1	837	2.65	0.1304	0.005401	0.0815198	Up
GSVIVT01022900001	VIT_12s0034g01960	VIT_212s0034g01960	VIT_212s0034g01960	838	2.65	0.1306	0.00542	0.0816108	Up
GSVIVT01017928001	VIT_05s0020g03050	VIT_205s0020g03050	VIT_205s0020g03050	839	2.65	0.1307	0.005428	0.0816108	Up
GSVIVT01013270001	VIT_02s0012g00190	VIT_202s0012g00190	VIT_202s0012g00190	840	2.658	0.1309	0.005447	0.081773	Up
GSVIVT01014691001	VIT_19s0015g00600	VIT_219s0015g00600	NMNAT	841	2.647	0.131	0.005456	0.081794	Up
GSVIVT01007982001	VIT_17s0000g06400	VIT_217s0000g06400	NAC100	841	2.678	0.1311	0.005469	0.0819106	Up
GSVIVT01037858001	VIT_03s0091g00620	VIT_203s0091g00620	VIT_203s0091g00620	842	2.64	0.131	0.005473	0.0819106	Up
GSVIVT01026088001	VIT_18s0041g00330	VIT_218s0041g00330	VIT_218s0041g00330	842	2.642	0.131	0.00548	0.0819463	Up
GSVIVT01011047001	VIT_07s0104g00830	VIT_207s0104g00830	VIT_207s0104g00830	843	2.637	0.1314	0.005502	0.0820439	Up
GSVIVT01011059001	VIT_07s0104g00760	VIT_207s0104g00760	VIT_207s0104g00760	844	2.636	0.1313	0.005505	0.0820439	Up
GSVIVT01038634001	VIT_16s0098g01030	VIT_216s0098g01030	VIT_216s0098g01030	844	2.645	0.1313	0.005513	0.0820943	Up
GSVIVT01024849001	VIT_06s0004g05700	VIT_206s0004g05700	GSTU7	845	2.687	0.1316	0.005533	0.0822652	Up
GSVIVT01015245001	VIT_11s0016g02600	VIT_211s0016g02600	VIT_211s0016g02600	846	2.639	0.1314	0.005541	0.0822652	Up
GSVIVT01022130001	VIT_07s0031g00640	VIT_207s0031g00640	VIT_207s0031g00640	846	2.64	0.1315	0.005538	0.0822652	Up
GSVIVT01022963001	VIT_12s0034g01470	VIT_212s0034g01470	VIT_212s0034g01470	854	2.619	0.1341	0.005662	0.0835427	Up
GSVIVT01002028001	VIT_00s0585g00030	VIT_200s0585g00030	CGL1	855	2.616	0.1346	0.005692	0.0839157	Up
GSVIVT01022284001	VIT_07s0031g02050	VIT_207s0031g02050	RP1	857	2.612	0.1349	0.005718	0.0841562	Up
GSVIVT01016553001	VIT_13s0019g01180	VIT_213s0019g01180	VIT_213s0019g01180	857	2.62	0.135	0.005713	0.0841554	Up
GSVIVT01037427001	VIT_06s0009g01840	VIT_206s0009g01840	CIPK3	858	2.617	0.1351	0.005732	0.0841562	Up
GSVIVT01029116001	VIT_11s0052g01700	VIT_211s0052g01700	CIPK21	858	2.618	0.1351	0.005742	0.0842334	Up
GSVIVT01021841001	--	--	--	859	2.622	0.1353	0.005756	0.0842995	Up
GSVIVT01001272001	VIT_02s0154g00090	VIT_202s0154g00090	ATBETAFRUCT4	860	2.608	0.1354	0.005772	0.0843473	Up
GSVIVT01017870001	VIT_05s0020g02500	VIT_205s0020g02500	VIT_205s0020g02500	861	2.611	0.1355	0.00578	0.0843473	Up
GSVIVT01009978001	VIT_18s0001g14980	VIT_218s0001g14980	VIT_218s0001g14980	861	2.615	0.1353	0.005783	0.0843473	Up
GSVIVT01009009001	VIT_18s0001g05270	VIT_218s0001g05270	VIT_218s0001g05270	863	2.614	0.1361	0.005821	0.0845544	Up
GSVIVT01011242001	VIT_13s0106g00380	VIT_213s0106g00380	DRT101	865	2.599	0.1366	0.005853	0.0847855	Up
GSVIVT01015082001	VIT_11s0016g01120	VIT_211s0016g01120	VIT_211s0016g01120	865	2.607	0.1365	0.005856	0.0847855	Up
GSVIVT01032677001	VIT_13s0067g02970	VIT_213s0067g02970	VIT_213s0067g02970	866	2.601	0.1365	0.005872	0.084874	Up
GSVIVT01028000001	VIT_07s0005g00340	VIT_207s0005g00340	EID1	866	2.605	0.1365	0.005863	0.0848177	Up
GSVIVT01034390001	VIT_10s0071g00570	VIT_210s0071g00570	ZFWD1	867	2.597	0.1365	0.005884	0.084874	Up
GSVIVT01007373001	VIT_00s0540g00050	VIT_200s0540g00050	VIT_200s0540g00050	867	2.609	0.1365	0.005878	0.084874	Up
GSVIVT01022009001	VIT_14s0030g00490	VIT_214s0030g00490	VIT_214s0030g00490	867	2.61	0.1363	0.005886	0.084874	Up
GSVIVT01017942001	VIT_05s0020g03160	VIT_205s0020g03160	VIT_205s0020g03160	868	2.606	0.1363	0.005892	0.0848916	Up
GSVIVT01027604001	VIT_15s0048g00970	VIT_215s0048g00970	SEC1A	868	2.792	0.1363	0.0059	0.084938	Up
GSVIVT01030044001	VIT_12s0057g00520	VIT_212s0057g00520	VIT_212s0057g00520	869	2.597	0.1364	0.005911	0.0850223	Up
GSVIVT01036758001	VIT_19s0085g00550	VIT_219s0085g00550	VIT_219s0085g00550	869	2.598	0.1363	0.005917	0.0850223	Up
GSVIVT01017937001	VIT_05s0020g03140	VIT_205s0020g03140	MSS1	871	2.597	0.1368	0.005947	0.0852004	Up
GSVIVT01016975001	VIT_09s0002g03440	VIT_209s0002g03440	VIT_209s0002g03440	873	2.593	0.1374	0.005988	0.0854202	Up
GSVIVT01007888001	VIT_17s0000g07140	VIT_217s0000g07140	VIT_217s0000g07140	873	2.604	0.1375	0.005981	0.0854202	Up
GSVIVT01021790001	VIT_14s0030g02200	VIT_214s0030g02200	BZO2H3	874	2.596	0.1371	0.006006	0.0854256	Up
GSVIVT01032975001	VIT_14s0068g00980	VIT_214s0068g00980	VIT_214s0068g00980	874	2.599	0.1373	0.005996	0.0854202	Up
GSVIVT01034716001	VIT_13s0074g00470	VIT_213s0074g00470	VIT_213s0074g00470	874	2.602	0.1373	0.006004	0.0854256	Up
GSVIVT01014659001	VIT_19s0015g00280	VIT_219s0015g00280	ATSPO11-1	874	2.616	0.1374	0.005994	0.0854202	Up
GSVIVT01028355001	VIT_07s0005g03620	VIT_207s0005g03620	VIT_207s0005g03620	878	2.606	0.1383	0.006065	0.0861958	Up
GSVIVT01035849001	VIT_04s0008g05410	VIT_204s0008g05410	CXE17	881	2.582	0.1393	0.006118	0.0867408	Up
GSVIVT01007227001	VIT_00s0510g00050	VIT_200s0510g00050	VIT_200s0510g00050	881	2.585	0.1393	0.006123	0.0867425	Up
GSVIVT01034394001	VIT_10s0071g00520	VIT_210s0071g00520	ZFWD1	882	2.585	0.1392	0.00613	0.0867725	Up
GSVIVT01009943001	VIT_18s0001g14630	VIT_218s0001g14630	SYTB	883	2.576	0.1395	0.006146	0.0869297	Up
GSVIVT01036567001	VIT_14s0083g01170	VIT_214s0083g01170	VIT_214s0083g01170	886	2.582	0.1405	0.0062	0.0874151	Up
GSVIVT01038136001	VIT_05s0094g00430	VIT_205s0094g00430	VIT_205s0094g00430	887	2.582	0.1406	0.006212	0.0875148	Up
GSVIVT01022715001	VIT_02s0033g00800	VIT_202s0033g00800	NIT4	887	2.583	0.1406	0.006219	0.087544	Up
GSVIVT01030482001	VIT_12s0059g01130	VIT_212s0059g01130	CERK1	888	2.572	0.1406	0.006229	0.087546	Up
GSVIVT01015174001	VIT_11s0016g01930	VIT_211s0016g01930	TAG1	889	2.566	0.1407	0.006257	0.0877191	Up
GSVIVT01019965001	VIT_01s0026g02620	VIT_201s0026g02620	EXPA1	889	2.573	0.141	0.006253	0.0877191	Up
GSVIVT01017409001	VIT_09s0002g07760	VIT_209s0002g07760	VIT_209s0002g07760	889	2.582	0.1408	0.006255	0.0877191	Up
GSVIVT01007772001	VIT_17s0000g08150	VIT_217s0000g08150	VIT_217s0000g08150	890	2.586	0.1407	0.006266	0.0877191	Up
GSVIVT01033751001	VIT_08s0007g04140	VIT_208s0007g04140	KDTA	891	2.565	0.1411	0.00629	0.0879857	Up
GSVIVT01035129001	VIT_05s0077g02150	VIT_205s0077g02150	VIT_205s0077g02150	893	2.568	0.1416	0.00632	0.0881423	Up
GSVIVT01029499001	VIT_09s0054g01300	VIT_209s0054g01300	XIK	893	2.573	0.1415	0.006323	0.0881423	Up
GSVIVT01034081001	VIT_08s0007g01200	VIT_208s0007g01200	VIT_208s0007g01200	895	2.571	0.1422	0.006363	0.0884096	Up
GSVIVT01011745001	VIT_01s0011g04970	VIT_201s0011g04970	STL2P	896	2.561	0.1421	0.006366	0.0884096	Up
GSVIVT01033674001	VIT_08s0007g04790	VIT_208s0007g04790	VIT_208s0007g04790	896	2.571	0.142	0.00637	0.0884096	Up
GSVIVT01015960001	VIT_09s0018g00310	VIT_209s0018g00310	MRP11	897	2.575	0.1421	0.006385	0.0884096	Up
GSVIVT01021874001	VIT_14s0030g01520	VIT_214s0030g01520	OASA1	898	2.561	0.1425	0.006408	0.088659	Up
GSVIVT01020478001	VIT_19s0027g00230	VIT_219s0027g00230	NAC1	898	2.562	0.1425	0.006416	0.0886739	Up
GSVIVT01011749001	VIT_01s0011g04920	VIT_201s0011g04920	MPK9	899	2.588	0.1425	0.006426	0.0886739	Up
GSVIVT01024563001	VIT_06s0004g08060	VIT_206s0004g08060	LTP3	900	2.568	0.1429	0.006452	0.0886739	Up
GSVIVT01009271001	VIT_18s0001g08360	VIT_218s0001g08360	VIT_218s0001g08360	901	2.562	0.1428	0.006454	0.0886739	Up
GSVIVT01015162001	VIT_11s0016g01830	VIT_211s0016g01830	VIT_211s0016g01830	905	2.55	0.144	0.006523	0.0891393	Up
GSVIVT01036331001	VIT_18s0001g04530	VIT_218s0001g04530	TPS21	905	2.563	0.1441	0.006522	0.0891393	Up
GSVIVT01027687001	VIT_15s0048g00180	VIT_215s0048g00180	VIT_215s0048g00180	908	2.556	0.1452	0.006589	0.0896962	Up
GSVIVT01015381001	VIT_11s0016g03860	VIT_211s0016g03860	RSY3	909	2.55	0.1452	0.006596	0.0897228	Up
GSVIVT01020637001	VIT_12s0028g02830	VIT_212s0028g02830	VIT_212s0028g02830	910	2.811	0.1457	0.006626	0.0899913	Up
GSVIVT01004800001	VIT_10s0116g00020	VIT_210s0116g00020	TOM1	911	2.546	0.1455	0.006636	0.0899913	Up
GSVIVT01016259001	VIT_13s0019g04440	VIT_213s0019g04440	VIT_213s0019g04440	911	2.547	0.1456	0.006633	0.0899913	Up
GSVIVT01002511001	VIT_00s0762g00010	VIT_200s0762g00010	VIT_200s0762g00010	913	2.543	0.1461	0.00667	0.0901489	Up
GSVIVT01026870001	VIT_15s0046g03170	VIT_215s0046g03170	VIT_215s0046g03170	913	2.547	0.146	0.006673	0.0901489	Up
GSVIVT01033258001	VIT_08s0007g08730	VIT_208s0007g08730	ABCA1	915	2.538	0.1465	0.006703	0.0902112	Up
XM002276665LOC100267123	VIT_15s0046g02230	VIT_215s0046g02230	VIT_215s0046g02230	915	2.543	0.1462	0.006709	0.0902236	Up
GSVIVT01029114001	VIT_11s0052g01710	VIT_211s0052g01710	VIT_211s0052g01710	915	2.544	0.1463	0.006703	0.0902112	Up
GSVIVT01028068001	VIT_07s0005g01000	VIT_207s0005g01000	SYP41	916	2.541	0.1463	0.006719	0.0902618	Up
GSVIVT01022301001	VIT_07s0031g02200	VIT_207s0031g02200	VIT_207s0031g02200	917	2.54	0.1465	0.006736	0.0903815	Up
GSVIVT01029411001	VIT_17s0053g00990	VIT_217s0053g00990	EXPA15	918	2.537	0.1467	0.006753	0.0904181	Up
GSVIVT01037291001	VIT_06s0009g03190	VIT_206s0009g03190	CLT1	918	2.537	0.1465	0.006762	0.0904546	Up
GSVIVT01025628001	VIT_08s0040g02410	VIT_208s0040g02410	VIT_208s0040g02410	918	2.562	0.1465	0.006754	0.0904181	Up
GSVIVT01007818001	VIT_17s0000g07760	VIT_217s0000g07760	VIT_217s0000g07760	919	2.533	0.1463	0.006772	0.0904546	Up
XM002284881LOC100263992	VIT_03s0063g01290	VIT_203s0063g01290	VIT_203s0063g01290	919	2.539	0.1465	0.00677	0.0904546	Up
GSVIVT01007041001	VIT_00s0469g00040	VIT_200s0469g00040	CSLE1	920	2.592	0.1465	0.006785	0.0905601	Up
GSVIVT01015599001	VIT_11s0016g05860	VIT_211s0016g05860	VIT_211s0016g05860	920	2.627	0.1465	0.006793	0.0905682	Up
GSVIVT01023031001	VIT_12s0034g00820	VIT_212s0034g00820	VIT_212s0034g00820	921	2.539	0.1466	0.006806	0.0905682	Up
GSVIVT01008809001	VIT_18s0001g01810	VIT_218s0001g01810	MEI1	922	2.543	0.1471	0.006838	0.09079	Up
GSVIVT01027002001	VIT_15s0046g01820	VIT_215s0046g01820	RHB1A	924	2.524	0.1472	0.00687	0.0910109	Up
GSVIVT01027173001	VIT_15s0046g00230	VIT_215s0046g00230	LBD1	924	2.53	0.1472	0.006863	0.090986	Up
GSVIVT01024219001	VIT_03s0038g00170	VIT_203s0038g00170	VIT_203s0038g00170	924	2.531	0.1473	0.006857	0.0909743	Up
GSVIVT01021877001	VIT_14s0030g01490	VIT_214s0030g01490	OASA1	925	2.523	0.1472	0.006879	0.0910622	Up
GSVIVT01008874001	VIT_18s0001g02820	VIT_218s0001g02820	NEDD1	927	2.526	0.1481	0.006926	0.0914119	Up
GSVIVT01009918001	VIT_18s0001g14390	VIT_218s0001g14390	VIT_218s0001g14390	930	2.516	0.1489	0.006974	0.0917442	Up
GSVIVT01017295001	VIT_09s0002g06510	VIT_209s0002g06510	VIT_209s0002g06510	936	2.507	0.1507	0.007075	0.0924172	Up
GSVIVT01006316001	VIT_00s0347g00070	VIT_200s0347g00070	VIT_200s0347g00070	936	2.517	0.1509	0.007075	0.0924172	Up
GSVIVT01036884001	VIT_02s0087g00720	VIT_202s0087g00720	VIT_202s0087g00720	938	2.527	0.1513	0.007113	0.0925185	Up
GSVIVT01030630001	VIT_12s0059g02520	VIT_212s0059g02520	VIT_212s0059g02520	941	2.503	0.1523	0.007169	0.0928937	Up
GSVIVT01010629001	VIT_16s0100g00400	VIT_216s0100g00400	VIT_216s0100g00400	942	2.526	0.1527	0.007195	0.0930948	Up
GSVIVT01011913001	VIT_01s0011g03370	VIT_201s0011g03370	VIT_201s0011g03370	944	2.502	0.1533	0.00723	0.0933437	Up
GSVIVT01021995001	VIT_14s0030g00550	VIT_214s0030g00550	BON3	944	2.508	0.1531	0.00723	0.0933437	Up
GSVIVT01024656001	VIT_06s0004g07230	VIT_206s0004g07230	VIT_206s0004g07230	947	2.5	0.1542	0.00729	0.0939265	Up
GSVIVT01011444001	VIT_14s0108g01060	VIT_214s0108g01060	VIT_214s0108g01060	948	2.502	0.1542	0.007298	0.0939283	Up
GSVIVT01035402001	VIT_04s0008g01260	VIT_204s0008g01260	ZIP4	951	2.494	0.1552	0.007357	0.0944343	Up
GSVIVT01033062001	VIT_14s0068g01760	VIT_214s0068g01760	VIT_214s0068g01760	952	2.494	0.1552	0.007374	0.094516	Up
GSVIVT01017086001	VIT_09s0002g04480	VIT_209s0002g04480	VIT_209s0002g04480	952	2.495	0.1552	0.007382	0.0945503	Up
GSVIVT01030570001	VIT_12s0059g01980	VIT_212s0059g01980	ULT1	952	2.496	0.1553	0.007371	0.094516	Up
GSVIVT01018666001	VIT_16s0022g00440	VIT_216s0022g00440	VIT_216s0022g00440	953	2.488	0.1553	0.007403	0.0946827	Up
GSVIVT01021650001	VIT_10s0003g04880	VIT_210s0003g04880	RFNR2	953	2.49	0.1554	0.007401	0.0946827	Up
GSVIVT01033842001	VIT_08s0007g03330	VIT_208s0007g03330	VIT_208s0007g03330	956	2.487	0.1564	0.007464	0.0951924	Up
GSVIVT01012725001	VIT_10s0116g01760	VIT_210s0116g01760	CPC	957	2.486	0.1563	0.007469	0.0951924	Up
GSVIVT01001098001	VIT_01s0150g00190	VIT_201s0150g00190	VIT_201s0150g00190	957	2.486	0.1562	0.007475	0.0951924	Up
GSVIVT01026228001	VIT_10s0042g00960	VIT_210s0042g00960	VIT_210s0042g00960	958	2.489	0.1565	0.007496	0.0953914	Up
GSVIVT01023888001	VIT_03s0038g03690	VIT_203s0038g03690	VIT_203s0038g03690	959	2.483	0.1566	0.007509	0.0954885	Up
GSVIVT01023515001	VIT_14s0036g00590	VIT_214s0036g00590	VIT_214s0036g00590	960	2.442	0.1569	0.007534	0.0957378	Up
GSVIVT01033368001	VIT_08s0007g07710	VIT_208s0007g07710	CYP93D1	961	2.527	0.1569	0.007544	0.0957964	Up
GSVIVT01008046001	VIT_17s0000g05810	VIT_217s0000g05810	WRKY72	964	2.508	0.1579	0.007598	0.0961385	Up
GSVIVT01018163001	VIT_15s0021g02700	VIT_215s0021g02700	EXPB2	965	2.509	0.1582	0.007624	0.0963988	Up
GSVIVT01009490001	VIT_18s0001g10480	VIT_218s0001g10480	COR27	966	2.474	0.1584	0.007641	0.0964764	Up
GSVIVT01019508001	VIT_02s0025g01240	VIT_202s0025g01240	GT72B1	966	2.476	0.1584	0.007653	0.0965412	Up
GSVIVT01023098001	VIT_12s0035g02270	VIT_212s0035g02270	VIT_212s0035g02270	967	2.473	0.1583	0.007657	0.0965412	Up
GSVIVT01015089001	VIT_11s0016g01190	VIT_211s0016g01190	VIT_211s0016g01190	970	2.469	0.1595	0.007729	0.0970358	Up
GSVIVT01006761001	VIT_00s0414g00020	VIT_200s0414g00020	CSLE1	970	2.472	0.1595	0.007723	0.0970291	Up
GSVIVT01011009001	VIT_07s0104g01220	VIT_207s0104g01220	VIT_207s0104g01220	972	2.472	0.1599	0.007759	0.097275	Up
GSVIVT01019879001	VIT_02s0025g04620	VIT_202s0025g04620	PLDBETA1	973	2.459	0.1598	0.007782	0.0973572	Up
GSVIVT01001504001	VIT_00s0160g00210	VIT_200s0160g00210	XIK	973	2.467	0.1602	0.00778	0.0973572	Up
GSVIVT01009190001	VIT_18s0001g07680	VIT_218s0001g07680	RGTA1	973	2.483	0.16	0.007781	0.0973572	Up
GSVIVT01022720001	VIT_02s0033g00850	VIT_202s0033g00850	NIT4	974	2.466	0.1601	0.007806	0.0974765	Up
GSVIVT01022265001	VIT_07s0031g01880	VIT_207s0031g01880	UBP27	975	2.468	0.16	0.007808	0.0974765	Up
GSVIVT01013615001	VIT_00s0125g00180	VIT_200s0125g00180	VIT_200s0125g00180	976	2.465	0.1602	0.007827	0.0976451	Up
GSVIVT01037687001	VIT_19s0090g00850	VIT_219s0090g00850	VIT_219s0090g00850	977	2.468	0.1607	0.00786	0.0978507	Up
GSVIVT01023834001	VIT_03s0038g04280	VIT_203s0038g04280	VIT_203s0038g04280	978	2.458	0.1609	0.007878	0.0980061	Up
GSVIVT01035560001	VIT_04s0008g02780	VIT_204s0008g02780	RBR1	979	2.475	0.1611	0.0079	0.0980861	Up
GSVIVT01005212001	VIT_00s0265g00120	VIT_200s0265g00120	VIT_200s0265g00120	982	2.456	0.1619	0.007956	0.0983813	Up
GSVIVT01038550001	VIT_16s0098g01860	VIT_216s0098g01860	CLPX	982	2.458	0.1617	0.007957	0.0983813	Up
GSVIVT01036372001	VIT_18s0001g05450	VIT_218s0001g05450	TPS21	982	2.466	0.162	0.007951	0.0983813	Up
GSVIVT01024770001	VIT_06s0004g06320	VIT_206s0004g06320	ASA2	984	2.454	0.1622	0.007988	0.0985834	Up
GSVIVT01013014001	VIT_02s0012g02590	VIT_202s0012g02590	VIT_202s0012g02590	984	2.49	0.1621	0.007991	0.0985834	Up
GSVIVT01008459001	VIT_17s0000g02160	VIT_217s0000g02160	VIT_217s0000g02160	986	2.452	0.1627	0.008033	0.0986264	Up
GSVIVT01016240001	VIT_13s0019g04600	VIT_213s0019g04600	VIT_213s0019g04600	986	2.455	0.1626	0.008038	0.0986264	Up
GSVIVT01023314001	--	--	--	987	2.461	0.1626	0.008043	0.0986264	Up
GSVIVT01031920001	VIT_03s0063g02120	VIT_203s0063g02120	VIT_203s0063g02120	991	2.446	0.1642	0.008135	0.0993936	Up
GSVIVT01032380001	VIT_14s0066g00290	VIT_214s0066g00290	RGLG2	996	2.439	0.166	0.008232	0.100178	Up
GSVIVT01000264001	VIT_07s0130g00400	VIT_207s0130g00400	CLC-C	996	2.439	0.1658	0.008233	0.100178	Up
GSVIVT01024233001	VIT_16s0039g00210	VIT_216s0039g00210	DOT4	997	2.45	0.1659	0.008247	0.100227	Up
GSVIVT01029053001	VIT_05s0051g00640	VIT_205s0051g00640	PAP23	998	2.437	0.1661	0.008274	0.100289	Up
GSVIVT01003677001	VIT_00s0203g00180	VIT_200s0203g00180	VIT_200s0203g00180	998	2.44	0.166	0.008262	0.100256	Up
GSVIVT01033734001	VIT_08s0007g04290	VIT_208s0007g04290	UPL7	999	2.436	0.166	0.008279	0.100289	Up
GSVIVT01002470001	VIT_00s0743g00010	VIT_200s0743g00010	VIT_200s0743g00010	999	2.44	0.166	0.008288	0.100289	Up
GSVIVT01033978001	VIT_08s0007g02100	VIT_208s0007g02100	VIT_208s0007g02100	1001	2.455	0.1668	0.008335	0.100524	Up
GSVIVT01001825001	VIT_14s0171g00280	VIT_214s0171g00280	TPLATE	1002	2.449	0.1667	0.008344	0.100564	Up
GSVIVT01015433001	VIT_11s0016g04340	VIT_211s0016g04340	VIT_211s0016g04340	1003	2.432	0.1669	0.008363	0.100725	Up
GSVIVT01000947001	VIT_01s0146g00330	VIT_201s0146g00330	VIT_201s0146g00330	1003	2.433	0.1669	0.008372	0.100765	Up
GSVIVT01032860001	VIT_13s0067g00230	VIT_213s0067g00230	EPC1	1006	2.426	0.1677	0.008428	0.101132	Up
GSVIVT01024939001	VIT_06s0004g04910	VIT_206s0004g04910	VIT_206s0004g04910	1006	2.427	0.1675	0.008429	0.101132	Up
GSVIVT01017007001	VIT_09s0002g03720	VIT_209s0002g03720	VIT_209s0002g03720	1006	2.428	0.1674	0.008431	0.101132	Up
GSVIVT01038710001	VIT_16s0098g00330	VIT_216s0098g00330	ORG1	1006	2.43	0.1677	0.008423	0.101132	Up
GSVIVT01023990001	VIT_03s0038g02680	VIT_203s0038g02680	PDS3	1011	2.424	0.1691	0.008528	0.101931	Up
GSVIVT01004073001	VIT_00s0225g00010	VIT_200s0225g00010	VIT_200s0225g00010	1011	2.428	0.169	0.008532	0.101931	Up
GSVIVT01013229001	VIT_02s0012g00620	VIT_202s0012g00620	DRT101	1013	2.414	0.1693	0.008567	0.102143	Up
GSVIVT01011959001	VIT_01s0011g02950	VIT_201s0011g02950	VIT_201s0011g02950	1013	2.42	0.1693	0.008559	0.102116	Up
GSVIVT01001463001	VIT_13s0158g00340	VIT_213s0158g00340	GPDHC1	1015	2.423	0.1698	0.0086	0.102399	Up

## Sheet: T6 (I vs M)
Table S2. Data set of gene differentially expressed genes (DEGs). Genes modulated at 6 hpi in grapevine tolerant (T) genotype are reported.
Genes significantly modulated in the inoculated versus mock were considered as differentially expressed for each sample.
SystematicName	GeneID_V1	GeneID_V2	GeneName	RP Statistics	Fold Change	FDR	p-value	adjusted p-val	Regulation
GSVIVT01027142001	VIT_15s0046g00520	VIT_215s0046g00520	VIT_215s0046g00520	1	-211.64	3.169e-09	1.784e-13	3.16928e-09	Down
GSVIVT01027129001	VIT_15s0046g00660	VIT_215s0046g00660	VIT_215s0046g00660	2.289	-121.271	1.157e-07	1.302e-11	1.1565e-07	Down
GSVIVT01027135001	VIT_15s0046g00590	VIT_215s0046g00590	VIT_215s0046g00590	2.621	-105.708	1.432e-07	2.418e-11	1.43186e-07	Down
GSVIVT01000230001	VIT_07s0130g00030	VIT_207s0130g00030	PDF2	4.932	-36.4166	1.575e-06	3.547e-10	1.54319e-06	Down
GSVIVT01030403001	--	--	--	5.313	-33.3667	1.699e-06	4.782e-10	1.54319e-06	Down
GSVIVT01018539001	VIT_16s0022g01570	VIT_216s0022g01570	KCS5	5.429	-33.0688	1.543e-06	5.212e-10	1.54319e-06	Down
GSVIVT01026343001	--	--	--	8.243	-21.925	6.745e-06	2.658e-09	5.90242e-06	Down
GSVIVT01029967001	VIT_08s0056g01530	VIT_208s0056g01530	VIT_208s0056g01530	11.48	-19.0331	2.057e-05	9.264e-09	1.53909e-05	Down
GSVIVT01035559001	VIT_04s0008g02770	VIT_204s0008g02770	SYP111	11.57	-18.7161	1.881e-05	9.53e-09	1.53909e-05	Down
GSVIVT01022346001	VIT_07s0031g02550	VIT_207s0031g02550	VIT_207s0031g02550	11.92	-17.5932	1.895e-05	1.067e-08	1.5796e-05	Down
GSVIVT01009432001	VIT_18s0001g09920	VIT_218s0001g09920	CYCD3-1	16.21	-14.5328	5.33e-05	3.3e-08	4.16885e-05	Down
GSVIVT01032906001	VIT_14s0068g00270	VIT_214s0068g00270	VIT_214s0068g00270	16.49	-14.3885	5.211e-05	3.52e-08	4.16885e-05	Down
GSVIVT01016856001	VIT_09s0002g02210	VIT_209s0002g02210	HTH	16.99	-13.9665	5.352e-05	3.916e-08	4.34798e-05	Down
GSVIVT01003175001	VIT_03s0180g00040	VIT_203s0180g00040	CYCD3-2	17.4	-14.7973	5.42e-05	4.271e-08	4.40473e-05	Down
GSVIVT01019860001	VIT_02s0025g04460	VIT_202s0025g04460	ddf2	17.61	-14.1543	5.286e-05	4.463e-08	4.40473e-05	Down
GSVIVT01007740001	VIT_17s0000g08480	VIT_217s0000g08480	MYB66	18.02	-14.537	5.389e-05	4.853e-08	4.53756e-05	Down
GSVIVT01032545001	VIT_14s0066g01960	VIT_214s0066g01960	MMP	18.76	-13.3672	5.864e-05	5.611e-08	4.98397e-05	Down
GSVIVT01035140001	VIT_05s0077g02280	VIT_205s0077g02280	VIT_205s0077g02280	20.89	-12.7992	8.168e-05	8.276e-08	6.68287e-05	Down
GSVIVT01026582001	VIT_04s0044g00560	VIT_204s0044g00560	VIT_204s0044g00560	22.12	-12.4347	9.491e-05	1.015e-07	7.64635e-05	Down
AF532965Tl3	VIT_02s0025g04310	VIT_202s0025g04310	OSM34	22.22	-12.9853	9.176e-05	1.033e-07	7.64635e-05	Down
GSVIVT01012922001	VIT_17s0119g00150	VIT_217s0119g00150	VIT_217s0119g00150	23.03	-12.3747	9.934e-05	1.174e-07	8.14457e-05	Down
GSVIVT01036999001	VIT_03s0088g00900	VIT_203s0088g00900	PRB1	23.13	-12.1036	9.627e-05	1.192e-07	8.14457e-05	Down
GSVIVT01021314001	VIT_10s0003g02170	VIT_210s0003g02170	VIT_210s0003g02170	24.9	-11.534	0.0001199	1.552e-07	0.000102116	Down
GSVIVT01021320001	VIT_10s0003g02220	VIT_210s0003g02220	VIT_210s0003g02220	26.93	-11.2701	0.0001513	2.044e-07	0.000129685	Down
GSVIVT01029126001	VIT_11s0052g01600	VIT_211s0052g01600	UGT78D2	27.92	-11.1	0.0001644	2.314e-07	0.000139025	Down
GSVIVT01036094001	VIT_06s0080g00760	VIT_206s0080g00760	VIT_206s0080g00760	28.05	-11.0327	0.0001608	2.353e-07	0.000139025	Down
GSVIVT01001503001	VIT_00s0160g00180	VIT_200s0160g00180	VIT_200s0160g00180	28.31	-11.0072	0.0001597	2.426e-07	0.000139025	Down
GSVIVT01001215001	VIT_07s0151g00020	VIT_207s0151g00020	VIT_207s0151g00020	30.15	-10.5619	0.000191	3.011e-07	0.000167158	Down
GSVIVT01026341001	VIT_04s0043g00620	VIT_204s0043g00620	VIT_204s0043g00620	31.61	-10.433	0.0002166	3.535e-07	0.000186585	Down
GSVIVT01001119001	VIT_01s0150g00390	VIT_201s0150g00390	MCM2	32.36	-10.2543	0.0002269	3.831e-07	0.000194451	Down
GSVIVT01027131001	VIT_15s0046g00640	VIT_215s0046g00640	VIT_215s0046g00640	32.86	-10.1327	0.0002312	4.035e-07	0.000197051	Down
GSVIVT01010385001	VIT_01s0010g03020	VIT_201s0010g03020	CML38	33.29	-10.0929	0.000234	4.215e-07	0.000197051	Down
GSVIVT01014068001	VIT_19s0014g00090	VIT_219s0014g00090	VIT_219s0014g00090	34.15	-10.1286	0.0002472	4.591e-07	0.000209126	Down
GSVIVT01004413001	--	--	--	38.77	-9.44287	0.0003668	7.02e-07	0.000304171	Down
GSVIVT01008423001	VIT_17s0000g02470	VIT_217s0000g02470	ATLP-1	39.36	-9.28505	0.0003747	7.382e-07	0.000312241	Down
GSVIVT01009779001	VIT_18s0001g13130	VIT_218s0001g13130	BLH11	40.09	-9.04159	0.0003872	7.847e-07	0.000324191	Down
XM002283856LOC100241461	VIT_08s0040g00390	VIT_208s0040g00390	CRD1	42.06	-8.92061	0.0004413	9.191e-07	0.000366472	Down
GSVIVT01035074001	VIT_05s0077g01670	VIT_205s0077g01670	VIT_205s0077g01670	42.19	-9.0009	0.000434	9.283e-07	0.000366472	Down
GSVIVT01010387001	VIT_01s0010g03040	VIT_201s0010g03040	CML38	43.15	-8.93655	0.0004553	9.996e-07	0.000386041	Down
GSVIVT01026803001	VIT_15s0045g01490	VIT_215s0045g01490	VIT_215s0045g01490	44.98	-8.76424	0.0005091	1.146e-06	0.000424139	Down
GSVIVT01029796001	VIT_12s0055g01140	VIT_212s0055g01140	VIT_212s0055g01140	46.85	-8.4317	0.0005673	1.309e-06	0.000474579	Down
GSVIVT01038540001	VIT_03s0097g00700	VIT_203s0097g00700	PRB1	48.85	-8.35422	0.0006345	1.5e-06	0.00053295	Down
GSVIVT01012932001	VIT_17s0119g00230	VIT_217s0119g00230	VIT_217s0119g00230	49.91	-8.18331	0.0006646	1.609e-06	0.000556864	Down
GSVIVT01015508001	VIT_11s0016g05010	VIT_211s0016g05010	VIT_211s0016g05010	50.12	-8.21018	0.0006582	1.63e-06	0.000556864	Down
GSVIVT01011034001	VIT_07s0104g00960	VIT_207s0104g00960	GAMMA-H2AX	51.82	-8.07103	0.0007171	1.817e-06	0.000609038	Down
XM002274755	VIT_08s0007g02240	VIT_208s0007g02240	CAX3	54.01	-7.89889	0.0008018	2.076e-06	0.000682176	Down
GSVIVT01023002001	VIT_12s0034g01140	VIT_212s0034g01140	ARPN	54.3	-7.93021	0.0007982	2.112e-06	0.000682176	Down
GSVIVT01019913001	VIT_02s0025g04910	VIT_202s0025g04910	GRF2	55.3	-7.78816	0.0008291	2.24e-06	0.000686097	Down
GSVIVT01019848001	VIT_02s0025g04330	VIT_202s0025g04330	OSM34	56.49	-7.76398	0.0008694	2.398e-06	0.000722042	Down
GSVIVT01014798001	VIT_19s0015g01500	VIT_219s0015g01500	VIT_219s0015g01500	57.41	-7.71605	0.0008975	2.526e-06	0.000747906	Down
GSVIVT01010384001	VIT_01s0010g03010	VIT_201s0010g03010	CML38	58.16	-7.66871	0.0009174	2.634e-06	0.000767099	Down
GSVIVT01012936001	VIT_17s0119g00280	VIT_217s0119g00280	VIT_217s0119g00280	59.04	-7.50751	0.0009436	2.762e-06	0.000784198	Down
AF003007VVTL1	VIT_02s0025g04330	VIT_202s0025g04330	OSM34	59.16	-7.65697	0.000932	2.781e-06	0.000784198	Down
GSVIVT01019841001	VIT_02s0025g04280	VIT_202s0025g04280	OSM34	62.43	-7.3046	0.001086	3.302e-06	0.000902462	Down
GSVIVT01003548001	VIT_07s0197g00040	VIT_207s0197g00040	ASL1	63.52	-7.19424	0.001126	3.487e-06	0.000938584	Down
GSVIVT01033962001	VIT_08s0007g02240	VIT_208s0007g02240	CAX3	65.3	-7.13776	0.001208	3.808e-06	0.00100969	Down
GSVIVT01015359001	VIT_11s0016g03640	VIT_211s0016g03640	ROP9	66.42	-7.08717	0.001252	4.018e-06	0.0010497	Down
GSVIVT01005101001	VIT_00s0256g00040	VIT_200s0256g00040	VIT_200s0256g00040	68.58	-7.27273	0.001362	4.446e-06	0.00112066	Down
GSVIVT01011382001	VIT_14s0108g00440	VIT_214s0108g00440	TUA2	68.8	-6.97837	0.001352	4.491e-06	0.00112066	Down
GSVIVT01028986001	VIT_16s0050g00020	VIT_216s0050g00020	VIT_216s0050g00020	68.9	-6.94927	0.001336	4.511e-06	0.00112066	Down
GSVIVT01033391001	VIT_08s0007g07490	VIT_208s0007g07490	VIT_208s0007g07490	70.97	-6.8306	0.001442	4.952e-06	0.00118881	Down
GSVIVT01034166001	VIT_08s0007g00410	VIT_208s0007g00410	AS1	72.04	-6.75219	0.001487	5.191e-06	0.00122298	Down
GSVIVT01027138001	VIT_15s0046g00550	VIT_215s0046g00550	VIT_215s0046g00550	72.22	-6.84463	0.001475	5.232e-06	0.00122298	Down
GSVIVT01017307001	VIT_09s0002g06650	VIT_209s0002g06650	VIT_209s0002g06650	73.26	-6.68449	0.001519	5.472e-06	0.00126247	Down
GSVIVT01014291001	VIT_19s0014g02240	VIT_219s0014g02240	ERF4	73.74	-6.67111	0.001527	5.586e-06	0.00127225	Down
GSVIVT01025318001	VIT_06s0004g01690	VIT_206s0004g01690	VIT_206s0004g01690	75.73	-6.64452	0.001634	6.072e-06	0.00133281	Down
GSVIVT01036671001	VIT_13s0084g00820	VIT_213s0084g00820	VIT_213s0084g00820	75.75	-6.52316	0.001611	6.077e-06	0.00133281	Down
GSVIVT01018782001	VIT_04s0023g03360	VIT_204s0023g03360	VIT_204s0023g03360	76.22	-6.54879	0.001619	6.197e-06	0.00134256	Down
GSVIVT01008862001	VIT_18s0001g02700	VIT_218s0001g02700	CH1	79.57	-6.45995	0.001825	7.09e-06	0.00151752	Down
GSVIVT01014205001	VIT_19s0014g01370	VIT_219s0014g01370	VIT_219s0014g01370	82.14	-6.28931	0.001986	7.826e-06	0.00165511	Down
GSVIVT01015266001	VIT_11s0016g02800	VIT_211s0016g02800	MIOX4	83.31	-6.30915	0.002047	8.179e-06	0.00170941	Down
GSVIVT01030190001	VIT_08s0058g01210	VIT_208s0058g01210	LP1	85.11	-6.19579	0.002157	8.742e-06	0.00178508	Down
GSVIVT01014396001	VIT_19s0014g03220	VIT_219s0014g03220	EPF1	85.58	-6.20732	0.002164	8.892e-06	0.00179507	Down
GSVIVT01000167001	VIT_07s0129g00570	VIT_207s0129g00570	VIT_207s0129g00570	89.05	-6.06796	0.002414	1.006e-05	0.00197898	Down
GSVIVT01000128001	VIT_07s0129g00230	VIT_207s0129g00230	VIT_207s0129g00230	89.43	-6.08643	0.002413	1.019e-05	0.00197898	Down
GSVIVT01034361001	VIT_10s0071g00870	VIT_210s0071g00870	HMGB6	89.91	-6.21118	0.002421	1.036e-05	0.00197898	Down
GSVIVT01024713001	VIT_06s0004g06830	VIT_206s0004g06830	ASN1	91.1	-5.97372	0.002489	1.079e-05	0.0020392	Down
GSVIVT01031290001	VIT_14s0060g00680	VIT_214s0060g00680	VIT_214s0060g00680	93.19	-5.97729	0.002636	1.157e-05	0.00216359	Down
GSVIVT01019671001	--	--	--	93.78	-5.97372	0.002653	1.18e-05	0.00218361	Down
GSVIVT01024207001	VIT_03s0038g00300	VIT_203s0038g00300	MCM4	95.3	-5.93824	0.002753	1.24e-05	0.00227099	Down
GSVIVT01031576001	VIT_05s0062g00240	VIT_205s0062g00240	XTH15	99.69	-6.0024	0.003122	1.424e-05	0.00254039	Down
GSVIVT01006470001	VIT_00s0373g00010	VIT_200s0373g00010	TUA6	99.82	-5.69476	0.003097	1.43e-05	0.00254039	Down
GSVIVT01024997001	VIT_06s0004g04440	VIT_206s0004g04440	VIT_206s0004g04440	102.9	-5.58971	0.00336	1.57e-05	0.00273442	Down
GSVIVT01037651001	VIT_19s0090g00400	VIT_219s0090g00400	VIT_219s0090g00400	103.3	-5.61482	0.003359	1.588e-05	0.00273891	Down
GSVIVT01029824001	VIT_08s0056g00050	VIT_208s0056g00050	SCR	104.5	-5.58347	0.003441	1.646e-05	0.00281165	Down
GSVIVT01033912001	VIT_08s0007g02700	VIT_208s0007g02700	ABA2	105.1	-5.55864	0.003455	1.673e-05	0.00281584	Down
GSVIVT01030642001	VIT_12s0059g02670	VIT_212s0059g02670	BAM5	105.5	-5.53403	0.003461	1.695e-05	0.00281584	Down
GSVIVT01002019001	VIT_00s0583g00020	VIT_200s0583g00020	VIT_200s0583g00020	105.6	-5.66572	0.003424	1.696e-05	0.00281584	Down
GSVIVT01000440001	VIT_12s0134g00400	VIT_212s0134g00400	VIT_212s0134g00400	106.2	-5.49753	0.003454	1.73e-05	0.00284569	Down
GSVIVT01034510001	VIT_18s0072g00800	VIT_218s0072g00800	VIT_218s0072g00800	106.7	-5.48546	0.003463	1.755e-05	0.00286033	Down
GSVIVT01024113001	VIT_03s0038g01410	VIT_203s0038g01410	PIP1C	108.2	-5.45852	0.003571	1.829e-05	0.00295384	Down
GSVIVT01031486001	VIT_06s0061g00550	VIT_206s0061g00550	XTH32	114.4	-5.32765	0.004189	2.169e-05	0.00347138	Down
GSVIVT01000579001	VIT_01s0137g00360	VIT_201s0137g00360	VIT_201s0137g00360	115	-5.39665	0.004204	2.201e-05	0.00349114	Down
GSVIVT01015283001	VIT_11s0016g02970	VIT_211s0016g02970	MKK6	119.6	-5.20562	0.004686	2.479e-05	0.0038709	Down
GSVIVT01017252001	VIT_09s0002g06110	VIT_209s0002g06110	VIT_209s0002g06110	119.7	-5.16262	0.004644	2.484e-05	0.0038709	Down
GSVIVT01012003001	VIT_01s0011g02510	VIT_201s0011g02510	VIT_201s0011g02510	123.4	-5.10204	0.005038	2.723e-05	0.00417018	Down
GSVIVT01028435001	VIT_07s0005g04410	VIT_207s0005g04410	SDD1	124.1	-5.09165	0.005073	2.77e-05	0.0041955	Down
GSVIVT01028071001	VIT_07s0005g01030	VIT_207s0005g01030	CSLD5	124.9	-5.15996	0.005119	2.824e-05	0.0041955	Down
GSVIVT01005303001	VIT_00s0274g00080	VIT_200s0274g00080	VIT_200s0274g00080	125	-5.15996	0.005086	2.834e-05	0.0041955	Down
GSVIVT01008134001	VIT_17s0000g05020	VIT_217s0000g05020	VIT_217s0000g05020	127.5	-5.08388	0.005341	3.006e-05	0.00434881	Down
GSVIVT01005100001	VIT_00s0256g00030	VIT_200s0256g00030	VIT_200s0256g00030	127.6	-5.02765	0.005297	3.011e-05	0.00434881	Down
GSVIVT01029844001	VIT_08s0056g00220	VIT_208s0056g00220	TOPP4	128.5	-5.08388	0.005368	3.082e-05	0.00438062	Down
GSVIVT01001269001	VIT_02s0154g00070	VIT_202s0154g00070	AFO	128.9	-4.99251	0.005359	3.107e-05	0.00438062	Down
GSVIVT01035972001	VIT_04s0008g06670	VIT_204s0008g06670	ENODL15	131.2	-4.91884	0.005596	3.276e-05	0.00455922	Down
GSVIVT01033090001	VIT_14s0068g02000	VIT_214s0068g02000	TSO2	131.3	-4.95295	0.005558	3.285e-05	0.00455922	Down
GSVIVT01014323001	VIT_19s0014g02550	VIT_219s0014g02550	TPS21	131.9	-5	0.00558	3.329e-05	0.00458447	Down
GSVIVT01030300001	--	--	--	137	-4.86855	0.006204	3.736e-05	0.00484453	Down
GSVIVT01009497001	VIT_18s0001g10540	VIT_218s0001g10540	VIT_218s0001g10540	137.7	-4.93827	0.006234	3.79e-05	0.00487894	Down
GSVIVT01009477001	VIT_18s0001g10380	VIT_218s0001g10380	HSFB4	140.1	-4.73934	0.006507	3.992e-05	0.0049432	Down
GSVIVT01020636001	VIT_12s0028g02830	VIT_212s0028g02830	VIT_212s0028g02830	140.6	-4.83092	0.00652	4.037e-05	0.0049432	Down
GSVIVT01020751001	VIT_12s0028g01710	VIT_212s0028g01710	VIT_212s0028g01710	141.2	-4.73261	0.006541	4.087e-05	0.0049432	Down
GSVIVT01005278001	VIT_00s0271g00110	VIT_200s0271g00110	VIT_200s0271g00110	141.5	-4.77555	0.006517	4.109e-05	0.0049432	Down
GSVIVT01000846001	VIT_13s0019g01210	VIT_213s0019g01210	VIT_213s0019g01210	141.6	-4.7824	0.00648	4.122e-05	0.0049432	Down
GSVIVT01009066001	VIT_18s0001g06170	VIT_218s0001g06170	EXO	141.9	-4.83092	0.006404	4.146e-05	0.0049432	Down
GSVIVT01027429001	VIT_15s0048g02680	VIT_215s0048g02680	iqd17	141.9	-4.78698	0.006458	4.144e-05	0.0049432	Down
GSVIVT01020737001	VIT_12s0028g01840	VIT_212s0028g01840	VIT_212s0028g01840	143.5	-4.80538	0.00656	4.284e-05	0.00507368	Down
GSVIVT01016504001	VIT_13s0019g02020	VIT_213s0019g02020	VIT_213s0019g02020	144.2	-4.84027	0.006602	4.348e-05	0.00511538	Down
GSVIVT01031860001	VIT_03s0063g01530	VIT_203s0063g01530	CYP82C4	146.1	-4.71032	0.006812	4.525e-05	0.00519398	Down
GSVIVT01019584001e5	VIT_02s0025g01890	VIT_202s0025g01890	CSLG3	146.5	-4.90196	0.00681	4.561e-05	0.00519398	Down
GSVIVT01032909001	VIT_14s0068g00310	VIT_214s0068g00310	VIT_214s0068g00310	147.2	-4.61681	0.006842	4.622e-05	0.00522993	Down
GSVIVT01019481001	VIT_02s0025g01020	VIT_202s0025g01020	GBF3	148.3	-4.61894	0.006947	4.732e-05	0.00532051	Down
GSVIVT01009928001	VIT_18s0001g14480	VIT_218s0001g14480	VIT_218s0001g14480	150.2	-4.74158	0.00716	4.917e-05	0.00549374	Down
GSVIVT01031801001	VIT_03s0063g01040	VIT_203s0063g01040	VIT_203s0063g01040	151.2	-4.59137	0.007239	5.012e-05	0.00556489	Down
GSVIVT01029244001	VIT_11s0052g00620	VIT_211s0052g00620	HA2	152.6	-4.56413	0.007377	5.149e-05	0.00568149	Down
GSVIVT01016682001	VIT_09s0002g00450	VIT_209s0002g00450	VIT_209s0002g00450	155.3	-4.49236	0.007707	5.423e-05	0.00593547	Down
GSVIVT01016691001	VIT_09s0002g00550	VIT_209s0002g00550	GLIP1_GLIP3_GLIP4	155.5	-4.53721	0.007679	5.446e-05	0.00593547	Down
GSVIVT01017537001	VIT_09s0002g08760	VIT_209s0002g08760	VIT_209s0002g08760	155.9	-4.68384	0.007677	5.488e-05	0.00594478	Down
GSVIVT01010383001	VIT_01s0010g03000	VIT_201s0010g03000	CML38	157.2	-4.49438	0.007813	5.629e-05	0.00602405	Down
XM002277318	VIT_19s0093g00550	VIT_219s0093g00550	NCED3	158	-4.54339	0.007857	5.705e-05	0.00606882	Down
GSVIVT01000793001	VIT_12s0142g00240	VIT_212s0142g00240	PDF1	162.8	-4.54545	0.008521	6.236e-05	0.00653125	Down
GSVIVT01023724001	VIT_11s0037g01110	VIT_211s0037g01110	VIT_211s0037g01110	166.5	-4.40335	0.009044	6.669e-05	0.00689013	Down
GSVIVT01005108001	--	--	--	166.5	-4.37828	0.008978	6.671e-05	0.00689013	Down
GSVIVT01001124001	VIT_01s0150g00460	VIT_201s0150g00460	XTH5	172	-4.29369	0.009803	7.339e-05	0.00736595	Down
GSVIVT01013440001	VIT_18s0122g00550	VIT_218s0122g00550	CDKB2-1_CDKB2-2	173.4	-4.31965	0.00997	7.52e-05	0.00750521	Down
GSVIVT01014778001	VIT_19s0015g01350	VIT_219s0015g01350	SIP1	175	-4.2337	0.01016	7.724e-05	0.00766575	Down
GSVIVT01023095001	VIT_12s0034g00030	VIT_212s0034g00030	HYR1	175.4	-4.42478	0.01015	7.774e-05	0.00767251	Down
GSVIVT01035663001	VIT_04s0008g03780	VIT_204s0008g03780	PC-MYB1	176.4	-4.23729	0.01025	7.908e-05	0.0077137	Down
GSVIVT01007183001	VIT_00s0499g00020	VIT_200s0499g00020	VIT_200s0499g00020	178.5	-4.43066	0.01054	8.185e-05	0.0079011	Down
GSVIVT01031900001	VIT_03s0063g01960	VIT_203s0063g01960	HB1	180.5	-4.26257	0.01081	8.459e-05	0.00797451	Down
GSVIVT01038080001	VIT_19s0093g00550	VIT_219s0093g00550	NCED3	181.5	-4.2123	0.01091	8.595e-05	0.00803633	Down
GSVIVT01014802001	VIT_19s0015g01530	VIT_219s0015g01530	VIT_219s0015g01530	182.8	-4.22476	0.01105	8.773e-05	0.00815981	Down
GSVIVT01005102001	VIT_00s0256g00050	VIT_200s0256g00050	VIT_200s0256g00050	185.2	-4.29923	0.0114	9.114e-05	0.00838913	Down
GSVIVT01019669001	VIT_02s0025g02700	VIT_202s0025g02700	VIT_202s0025g02700	185.9	-4.30108	0.01146	9.225e-05	0.00842152	Down
GSVIVT01032851001	VIT_13s0067g00400	VIT_213s0067g00400	ASA1	186.1	-4.13907	0.0114	9.244e-05	0.00842152	Down
GSVIVT01036601001	VIT_13s0084g00250	VIT_213s0084g00250	ST2A	186.6	-4.1425	0.01142	9.324e-05	0.00845106	Down
GSVIVT01025671001	VIT_08s0040g01970	VIT_208s0040g01970	FLA11	192.2	-4.14079	0.01237	0.0001017	0.00912475	Down
GSVIVT01015370001	VIT_11s0016g03750	VIT_211s0016g03750	PC-MYB1	194.5	-4.12541	0.01271	0.0001052	0.00936146	Down
GSVIVT01031543001	VIT_06s0061g00120	VIT_206s0061g00120	BG3	195.4	-4.06009	0.01279	0.0001066	0.00936146	Down
GSVIVT01009444001	VIT_18s0001g10070	VIT_218s0001g10070	VIT_218s0001g10070	195.7	-4.07166	0.01277	0.0001071	0.00936146	Down
GSVIVT01029832001	--	--	--	195.9	-4.04858	0.01273	0.0001075	0.00936146	Down
GSVIVT01016702001	VIT_09s0002g00710	VIT_209s0002g00710	ACP4	196.7	-4.10341	0.01278	0.0001087	0.00937406	Down
GSVIVT01006642001	VIT_00s0392g00060	VIT_200s0392g00060	TPS03	198	-4.14422	0.01295	0.0001108	0.00950005	Down
GSVIVT01022916001	VIT_12s0034g01870	VIT_212s0034g01870	VIT_212s0034g01870	198.3	-4.25713	0.01293	0.0001113	0.00950005	Down
GSVIVT01036751001	VIT_19s0085g00600	VIT_219s0085g00600	GAPCP-2	204.1	-3.99042	0.01396	0.000121	0.0100447	Down
GSVIVT01015378001	VIT_11s0016g03830	VIT_211s0016g03830	VIT_211s0016g03830	206.5	-4.25894	0.01435	0.0001252	0.0102971	Down
GSVIVT01038630001	VIT_16s0098g01070	VIT_216s0098g01070	IQD18	206.9	-3.94945	0.01435	0.000126	0.0103152	Down
GSVIVT01025038001	VIT_06s0004g04120	VIT_206s0004g04120	TIP1-3	207.4	-3.96511	0.01435	0.0001268	0.010333	Down
GSVIVT01005224001	--	--	--	208.8	-3.93391	0.01455	0.0001294	0.0104814	Down
GSVIVT01007192001	VIT_04s0008g00140	VIT_204s0008g00140	HCHIB	209	-3.94789	0.0145	0.0001298	0.0104814	Down
GSVIVT01020625001	VIT_12s0028g02900	VIT_212s0028g02900	VIT_212s0028g02900	209.7	-3.94789	0.01453	0.0001309	0.0105223	Down
GSVIVT01012490001	VIT_01s0113g00500	VIT_201s0113g00500	39295	211.7	-3.9604	0.01486	0.0001347	0.0107307	Down
GSVIVT01024050001	VIT_03s0038g02170	VIT_203s0038g02170	VIT_203s0038g02170	213.2	-3.90472	0.01507	0.0001375	0.0108319	Down
GSVIVT01016950001	VIT_09s0002g03140	VIT_209s0002g03140	VIT_209s0002g03140	213.4	-3.8956	0.01501	0.0001377	0.0108319	Down
GSVIVT01006231001	VIT_00s0333g00050	VIT_200s0333g00050	DIR1	215.5	-4.18235	0.01536	0.0001418	0.0110486	Down
XM002283206LOC100258292	VIT_14s0083g00120	VIT_214s0083g00120	AS1	216.5	-4.09668	0.01547	0.0001437	0.0111477	Down
GSVIVT01019750001	VIT_02s0025g03450	VIT_202s0025g03450	GL3	217.3	-3.88199	0.01553	0.0001451	0.0112074	Down
GSVIVT01022111001	VIT_07s0031g00450	VIT_207s0031g00450	SPT	218.7	-3.85951	0.01574	0.0001479	0.0113742	Down
GSVIVT01006628001	VIT_00s0391g00030	VIT_200s0391g00030	VIT_200s0391g00030	220.4	-3.94789	0.01599	0.0001512	0.0115434	Down
GSVIVT01024221001	VIT_03s0038g00150	VIT_203s0038g00150	BGAL3	220.5	-3.85356	0.01591	0.0001514	0.0115434	Down
GSVIVT01011083001	VIT_07s0104g00500	VIT_207s0104g00500	VIT_207s0104g00500	222.4	-3.92773	0.01621	0.0001552	0.0117778	Down
GSVIVT01028236001	VIT_07s0005g02490	VIT_207s0005g02490	CYP709B2	222.7	-3.82555	0.01618	0.0001558	0.0117778	Down
GSVIVT01020645001	VIT_12s0028g02710	VIT_212s0028g02710	VIT_212s0028g02710	224.3	-3.92773	0.01644	0.0001592	0.0119838	Down
GSVIVT01027648001	VIT_15s0048g00550	VIT_215s0048g00550	AFO	230.6	-3.75235	0.01769	0.0001723	0.0127009	Down
GSVIVT01035957001	VIT_04s0008g06530	VIT_204s0008g06530	VIT_204s0008g06530	231.1	-3.83289	0.01771	0.0001735	0.0127365	Down
GSVIVT01033047001	VIT_14s0068g01620	VIT_214s0068g01620	VIT_214s0068g01620	231.6	-3.82117	0.0177	0.0001744	0.0127499	Down
GSVIVT01027717001	VIT_05s0049g00040	VIT_205s0049g00040	CSLG3 CSLG2	232	-3.81971	0.01769	0.0001752	0.0127559	Down
GSVIVT01015435001	VIT_11s0016g04350	VIT_211s0016g04350	VIT_211s0016g04350	233.1	-3.74953	0.01784	0.0001777	0.0128471	Down
GSVIVT01032218001	VIT_11s0065g00040	VIT_211s0065g00040	CYP716A1	233.2	-3.78501	0.01776	0.0001779	0.0128471	Down
GSVIVT01017528001	VIT_09s0002g08700	VIT_209s0002g08700	VIT_209s0002g08700	235.5	-3.74813	0.01816	0.000183	0.0131518	Down
GSVIVT01000818001	VIT_12s0142g00630	VIT_212s0142g00630	VIT_212s0142g00630	235.7	-3.82263	0.01812	0.0001836	0.0131518	Down
GSVIVT01016234001	VIT_13s0019g04660	VIT_213s0019g04660	VIT_213s0019g04660	236.9	-3.79219	0.01827	0.0001861	0.0132748	Down
GSVIVT01012149001	VIT_01s0011g01200	VIT_201s0011g01200	MYB113	237.7	-3.74672	0.01834	0.0001879	0.0132748	Down
GSVIVT01003105001	VIT_00s0179g00030	VIT_200s0179g00030	VIT_200s0179g00030	238.3	-3.81098	0.01839	0.0001894	0.0132748	Down
GSVIVT01009786001	VIT_18s0001g13200	VIT_218s0001g13200	CKX5	239.2	-3.72301	0.01848	0.0001914	0.0133168	Down
GSVIVT01016997001	VIT_09s0002g03620	VIT_209s0002g03620	NADP-ME4	240.1	-3.73413	0.01859	0.0001936	0.0133825	Down
GSVIVT01015548001	VIT_11s0016g05410	VIT_211s0016g05410	EBF1	241.6	-3.72856	0.01872	0.000197	0.0134604	Down
GSVIVT01029044001	VIT_05s0051g00540	VIT_205s0051g00540	VIT_205s0051g00540	241.6	-3.71195	0.01882	0.000197	0.0134604	Down
GSVIVT01001746001	VIT_10s0116g01370	VIT_210s0116g01370	VIT_210s0116g01370	243.1	-3.78788	0.01894	0.0002005	0.013595	Down
GSVIVT01016095001	VIT_09s0018g01630	VIT_209s0018g01630	TLP8	243.5	-3.90472	0.01894	0.0002015	0.0136108	Down
XM002281822DFR	VIT_18s0001g12800	VIT_218s0001g12800	DFR	245.4	-3.78215	0.01926	0.000206	0.0137629	Down
GSVIVT01015248001	VIT_11s0016g02620	VIT_211s0016g02620	HAG2	246.2	-3.7092	0.01934	0.0002079	0.0137629	Down
GSVIVT01007726001	VIT_17s0000g08590	VIT_217s0000g08590	VIT_217s0000g08590	246.4	-3.71333	0.01928	0.0002084	0.0137629	Down
GSVIVT01018919001	VIT_04s0023g02170	VIT_204s0023g02170	VIT_204s0023g02170	247.5	-3.82555	0.01942	0.0002109	0.0137776	Down
GSVIVT01025913001	VIT_18s0041g02160	VIT_218s0041g02160	VIT_218s0041g02160	247.8	-3.65097	0.01938	0.0002117	0.0137776	Down
GSVIVT01010463001	VIT_01s0010g03460	VIT_201s0010g03460	CCOAMT	248.1	-3.67107	0.01935	0.0002125	0.0137776	Down
GSVIVT01000223001	VIT_07s0129g01080	VIT_207s0129g01080	EB1C	250.7	-3.72301	0.01984	0.0002189	0.0140517	Down
XM002284632LOC100243607	VIT_19s0014g03290	VIT_219s0014g03290	RD26	250.8	-3.66569	0.01976	0.0002191	0.0140517	Down
GSVIVT01030681001	VIT_14s0006g00250	VIT_214s0006g00250	PDLP7	251.3	-3.64697	0.01978	0.0002205	0.0140592	Down
GSVIVT01031869001	VIT_03s0063g01640	VIT_203s0063g01640	CYP82C4	251.4	-3.62582	0.01971	0.0002208	0.0140592	Down
GSVIVT01037742001	--	--	--	253.1	-3.62188	0.01999	0.0002251	0.014231	Down
GSVIVT01019838001	VIT_02s0025g04260	VIT_202s0025g04260	OSM34	253.6	-3.65364	0.02	0.0002263	0.0142561	Down
GSVIVT01001064001	VIT_11s0149g00320	VIT_211s0149g00320	VIT_211s0149g00320	254.5	-3.61141	0.02009	0.0002284	0.0143375	Down
GSVIVT01014782001	VIT_19s0015g01370	VIT_219s0015g01370	VIT_219s0015g01370	255	-3.61141	0.02012	0.0002299	0.0143491	Down
GSVIVT01021727001	VIT_10s0003g05480	VIT_210s0003g05480	VIT_210s0003g05480	256.2	-3.59583	0.02029	0.000233	0.0144729	Down
GSVIVT01000606001	VIT_01s0137g00050	VIT_201s0137g00050	VIT_201s0137g00050	257.7	-3.63901	0.02053	0.0002369	0.0146129	Down
GSVIVT01011220001	VIT_13s0106g00250	VIT_213s0106g00250	VIT_213s0106g00250	258.5	-3.64033	0.0206	0.0002389	0.0146853	Down
GSVIVT01028042001	VIT_07s0005g00740	VIT_207s0005g00740	GH9B13	259.4	-3.57526	0.02071	0.0002413	0.0147817	Down
GSVIVT01023653001	VIT_11s0037g00590	VIT_211s0037g00590	SHT	260	-3.56506	0.02076	0.000243	0.0148347	Down
GSVIVT01001327001	VIT_02s0154g00600	VIT_202s0154g00600	VIT_202s0154g00600	261.7	-3.5791	0.02102	0.0002473	0.0150455	Down
GSVIVT01015291001	VIT_11s0016g03030	VIT_211s0016g03030	IQD26	262.5	-3.59195	0.02112	0.0002497	0.0150732	Down
GSVIVT01017734001	VIT_05s0020g01270	VIT_205s0020g01270	VIT_205s0020g01270	262.8	-3.74813	0.02107	0.0002503	0.0150732	Down
GSVIVT01019646001	VIT_02s0025g02510	VIT_202s0025g02510	YSL1	265.1	-3.53357	0.02152	0.0002568	0.0152577	Down
GSVIVT01014216001	VIT_19s0014g01470	VIT_219s0014g01470	TTL1	268.1	-3.62319	0.0221	0.000265	0.0154312	Down
GSVIVT01014834001	--	--	--	268.3	-3.59195	0.02205	0.0002656	0.0154312	Down
GSVIVT01019871001	VIT_02s0025g04550	VIT_202s0025g04550	VIT_202s0025g04550	268.4	-3.52237	0.02197	0.0002658	0.0154312	Down
GSVIVT01035686001	VIT_04s0008g03980	VIT_204s0008g03980	RD22	269.2	-3.50263	0.02205	0.0002681	0.015514	Down
GSVIVT01019653001	VIT_02s0025g02570	VIT_202s0025g02570	CYP78A6	272.4	-3.61664	0.0227	0.0002772	0.0158177	Down
GSVIVT01010379001	VIT_01s0010g02950	VIT_201s0010g02950	CML38	272.6	-3.52485	0.02264	0.0002778	0.0158177	Down
GSVIVT01032871001	VIT_13s0067g00110	VIT_213s0067g00110	CYP714A1	273.4	-3.50754	0.02272	0.0002801	0.0158977	Down
GSVIVT01000048001	VIT_14s0128g00440	VIT_214s0128g00440	ATN	274.2	-3.50877	0.02281	0.0002825	0.0159828	Down
GSVIVT01037542001	VIT_06s0009g00810	VIT_206s0009g00810	VIT_206s0009g00810	274.8	-3.52237	0.02286	0.0002843	0.0160336	Down
GSVIVT01033538001	VIT_08s0007g06060	VIT_208s0007g06060	BG3	277.1	-3.52237	0.02329	0.0002911	0.0162622	Down
GSVIVT01029801001	VIT_12s0055g01180	VIT_212s0055g01180	XYL4	277.8	-3.50877	0.02334	0.000293	0.0163171	Down
GSVIVT01018414001	VIT_15s0021g00140	VIT_215s0021g00140	VIT_215s0021g00140	278.6	-3.5014	0.02344	0.0002955	0.0164049	Down
GSVIVT01023137001	VIT_12s0035g01880	VIT_212s0035g01880	HB21	280.9	-3.48797	0.02389	0.0003026	0.016643	Down
GSVIVT01028750001	VIT_16s0050g02230	VIT_216s0050g02230	CHIA	281.9	-3.48675	0.02401	0.0003054	0.0167452	Down
GSVIVT01038093001	VIT_05s0094g00050	VIT_205s0094g00050	VIT_205s0094g00050	282.9	-3.45066	0.02415	0.0003086	0.0168686	Down
GSVIVT01011165001	VIT_08s0105g00380	VIT_208s0105g00380	VIT_208s0105g00380	285.9	-3.43525	0.02477	0.0003179	0.0172706	Down
GSVIVT01031677001	VIT_05s0062g01260	VIT_205s0062g01260	DIR1	287.2	-3.67377	0.02497	0.0003219	0.0173195	Down
GSVIVT01015460001	VIT_11s0016g04570	VIT_211s0016g04570	VIT_211s0016g04570	287.3	-3.44947	0.02491	0.0003225	0.0173195	Down
GSVIVT01029843001	VIT_08s0056g00210	VIT_208s0056g00210	CDKB1-2	287.4	-3.43407	0.02482	0.0003227	0.0173195	Down
GSVIVT01008677001	VIT_18s0001g00110	VIT_218s0001g00110	VIT_218s0001g00110	289.2	-3.45781	0.02514	0.0003283	0.017567	Down
GSVIVT01033332001	VIT_08s0007g08050	VIT_208s0007g08050	VIT_208s0007g08050	291.3	-3.42114	0.02554	0.000335	0.017765	Down
GSVIVT01037336001	VIT_06s0009g02710	VIT_206s0009g02710	DUT1	291.8	-3.59971	0.02557	0.0003368	0.0178073	Down
GSVIVT01002260001	VIT_00s0662g00020	VIT_200s0662g00020	VIT_200s0662g00020	293.3	-3.4459	0.02584	0.0003418	0.0179647	Down
GSVIVT01006751001	VIT_00s0411g00030	VIT_200s0411g00030	VIT_200s0411g00030	294.9	-3.39674	0.02612	0.000347	0.0181308	Down
GSVIVT01013705001	VIT_18s0001g02580	VIT_218s0001g02580	VIT_218s0001g02580	295.6	-3.38868	0.02617	0.0003492	0.0181922	Down
GSVIVT01020734001	VIT_12s0028g01880	VIT_212s0028g01880	VIT_212s0028g01880	296.7	-3.51865	0.02635	0.000353	0.0183364	Down
GSVIVT01010325001	VIT_01s0010g02430	VIT_201s0010g02430	MAD2	297.4	-3.42231	0.02641	0.0003553	0.0184021	Down
GSVIVT01002751001	VIT_00s0872g00020	VIT_200s0872g00020	VIT_200s0872g00020	298.3	-3.4002	0.02651	0.0003581	0.0184932	Down
GSVIVT01027391001	VIT_13s0047g00040	VIT_213s0047g00040	ZIFL1	301.2	-3.43643	0.02715	0.0003683	0.0188013	Down
GSVIVT01026030001	VIT_18s0041g01030	VIT_218s0041g01030	HB1	302	-3.35458	0.02723	0.000371	0.018852	Down
GSVIVT01023084001	VIT_12s0034g00140	VIT_212s0034g00140	HYR1	303.1	-3.35683	0.02738	0.0003746	0.018852	Down
GSVIVT01030588001	VIT_12s0059g02150	VIT_212s0059g02150	ACO3	306.5	-3.33	0.02813	0.0003864	0.0193363	Down
GSVIVT01000689001	VIT_19s0140g00140	VIT_219s0140g00140	ATGA2OX1	309.3	-3.34336	0.02863	0.0003965	0.0195907	Down
GSVIVT01018205001	VIT_15s0021g02290	VIT_215s0021g02290	SPL2	309.3	-3.31455	0.02875	0.0003965	0.0195907	Down
GSVIVT01023889001	VIT_03s0038g03690	VIT_203s0038g03690	VIT_203s0038g03690	309.7	-3.32779	0.02863	0.0003981	0.0195907	Down
GSVIVT01004079001	VIT_00s0225g00090	VIT_200s0225g00090	VIT_200s0225g00090	312	-3.30142	0.0291	0.0004062	0.0199183	Down
GSVIVT01022541001	VIT_08s0032g00890	VIT_208s0032g00890	XYL4	312.8	-3.33222	0.02919	0.0004092	0.019971	Down
GSVIVT01021426001	VIT_10s0003g03080	VIT_210s0003g03080	MCM3	315.3	-3.36247	0.02974	0.0004185	0.0202579	Down
GSVIVT01022914001	VIT_12s0034g01890	VIT_212s0034g01890	VIT_212s0034g01890	320.7	-3.30579	0.03105	0.0004387	0.0210635	Down
GSVIVT01005088001	VIT_07s0255g00090	VIT_207s0255g00090	CYP82C4	321.9	-3.30469	0.03127	0.0004435	0.0211751	Down
GSVIVT01031593001	VIT_05s0062g00480	VIT_205s0062g00480	XTH15_XTH16	322	-3.29707	0.03117	0.0004439	0.0211751	Down
GSVIVT01025702001	--	--	--	322.2	-3.26691	0.03109	0.0004446	0.0211751	Down
GSVIVT01025226001	VIT_06s0004g02520	VIT_206s0004g02520	TRFL6	322.5	-3.28515	0.03106	0.0004458	0.0211755	Down
GSVIVT01030543001	VIT_12s0059g01730	VIT_212s0059g01730	EPF1	325	-3.25839	0.03161	0.0004555	0.0215786	Down
GSVIVT01022489001	VIT_08s0032g00496	VIT_208s0032g00496	VIT_208s0032g00496	326.5	-3.26477	0.0319	0.0004614	0.0217316	Down
GSVIVT01010939001	VIT_07s0104g01830	VIT_207s0104g01830	GSTF8	326.7	-3.25839	0.03181	0.000462	0.0217316	Down
GSVIVT01015897001	VIT_03s0017g02270	VIT_203s0017g02270	VIT_203s0017g02270	326.8	-3.28839	0.03172	0.0004624	0.0217316	Down
GSVIVT01027013001	VIT_15s0046g01700	VIT_215s0046g01700	CHIA	329.1	-3.25521	0.03221	0.0004714	0.0220961	Down
GSVIVT01036062001	VIT_06s0080g01090	VIT_206s0080g01090	VIT_206s0080g01090	331.7	-3.27869	0.0327	0.0004822	0.0222018	Down
GSVIVT01012615001	VIT_10s0116g00080	VIT_210s0116g00080	SDG35	331.7	-3.23625	0.0328	0.0004819	0.0222018	Down
GSVIVT01013424001	VIT_18s0122g00720	VIT_218s0122g00720	VIT_218s0122g00720	331.9	-3.24675	0.03261	0.0004828	0.0222018	Down
GSVIVT01022113001	VIT_07s0031g00470	VIT_207s0031g00470	ICU2	332.1	-3.2457	0.03253	0.0004834	0.0222018	Down
GSVIVT01010940001	VIT_07s0104g01810	VIT_207s0104g01810	ATGSTF13	333	-3.22893	0.03265	0.0004871	0.0222018	Down
XM002275018	VIT_15s0046g02410	VIT_215s0046g02410	PIP1B	333.2	-3.22061	0.03259	0.0004879	0.0222018	Down
GSVIVT01023978001	VIT_03s0038g02800	VIT_203s0038g02800	CYCB2-4	333.9	-3.22581	0.03267	0.0004909	0.0222018	Down
GSVIVT01007554001	VIT_17s0000g10060	VIT_217s0000g10060	VIT_217s0000g10060	334.2	-3.21543	0.03263	0.0004922	0.0222018	Down
GSVIVT01023525001	VIT_14s0036g00520	VIT_214s0036g00520	THA1	334.8	-3.26052	0.03267	0.0004947	0.0222018	Down
GSVIVT01016692001	VIT_09s0002g00580	VIT_209s0002g00580	GLIP1	335.1	-3.23729	0.03262	0.0004958	0.0222018	Down
GSVIVT01025508001	VIT_06s0004g00090	VIT_206s0004g00090	emb1011	335.4	-3.23206	0.0326	0.0004973	0.0222018	Down
GSVIVT01026038001	VIT_18s0041g00940	VIT_218s0041g00940	HB1	337.1	-3.2113	0.03292	0.000504	0.0222725	Down
GSVIVT01019840001	--	--	--	337.7	-3.20102	0.03296	0.0005065	0.0222839	Down
XM002270125	VIT_02s0087g00930	VIT_202s0087g00930	NCED4	338.2	-3.25839	0.03298	0.0005086	0.0222839	Down
GSVIVT01008396001	VIT_17s0000g02700	VIT_217s0000g02700	ALPHA	338.6	-3.20616	0.03297	0.0005104	0.0222839	Down
GSVIVT01026045001	VIT_18s0041g00850	VIT_218s0041g00850	HB1	339.1	-3.19183	0.03299	0.0005125	0.0222839	Down
GSVIVT01035662001	VIT_04s0008g03770	VIT_204s0008g03770	ASP3	339.6	-3.23311	0.033	0.0005145	0.0222839	Down
GSVIVT01010468001	VIT_01s0010g03490	VIT_201s0010g03490	CCOAMT	339.7	-3.22061	0.03291	0.000515	0.0222839	Down
GSVIVT01034077001	VIT_08s0007g01250	VIT_208s0007g01250	LCD1_RER1	340.1	-3.21234	0.03289	0.0005165	0.0222839	Down
GSVIVT01038114001	VIT_05s0094g00250	VIT_205s0094g00250	EP3	341.1	-3.23729	0.03304	0.0005208	0.0223737	Down
GSVIVT01008978001	VIT_18s0001g04790	VIT_218s0001g04790	VIT_218s0001g04790	341.8	-3.19081	0.03313	0.0005241	0.0223737	Down
GSVIVT01013453001	VIT_18s0122g00360	VIT_218s0122g00360	VIT_218s0122g00360	342.2	-3.20205	0.03311	0.0005255	0.0223737	Down
GSVIVT01017730001	VIT_05s0020g01240	VIT_205s0020g01240	GGPS1	342.5	-3.19693	0.03306	0.0005267	0.0223737	Down
GSVIVT01015469001	VIT_11s0016g04670	VIT_211s0016g04670	VIT_211s0016g04670	342.6	-3.20102	0.03298	0.0005272	0.0223737	Down
GSVIVT01025681001	VIT_08s0040g01890	VIT_208s0040g01890	PIP2-4_PIP2-5	346.4	-3.18979	0.03387	0.0005434	0.0228413	Down
GSVIVT01027014001	VIT_15s0046g01690	VIT_215s0046g01690	CHIA	346.7	-3.19081	0.03384	0.0005448	0.0228413	Down
GSVIVT01006456001	VIT_00s0371g00020	VIT_200s0371g00020	CAD9	347.6	-3.29489	0.03398	0.0005489	0.0228413	Down
GSVIVT01033751001	VIT_08s0007g04140	VIT_208s0007g04140	KDTA	347.8	-3.18471	0.0339	0.0005496	0.0228413	Down
GSVIVT01028338001	VIT_07s0005g03410	VIT_207s0005g03410	VIT_207s0005g03410	347.9	-3.21958	0.03381	0.0005501	0.0228413	Down
GSVIVT01015589001	VIT_11s0016g05770	VIT_211s0016g05770	DIN10	348.4	-3.16256	0.03382	0.0005521	0.0228626	Down
GSVIVT01021407001	VIT_10s0003g02910	VIT_210s0003g02910	FLS2	349.7	-3.15259	0.03408	0.0005582	0.022967	Down
GSVIVT01030616001	VIT_12s0059g02420	VIT_212s0059g02420	RCI3	349.8	-3.17058	0.03398	0.0005585	0.022967	Down
GSVIVT01010131001	VIT_01s0010g00760	VIT_201s0010g00760	VIT_201s0010g00760	350.1	-3.15756	0.03395	0.0005599	0.0229714	Down
GSVIVT01014682001	VIT_19s0015g00510	VIT_219s0015g00510	VIT_219s0015g00510	350.7	-3.16656	0.03399	0.0005625	0.0230249	Down
GSVIVT01024656001	VIT_06s0004g07230	VIT_206s0004g07230	VIT_206s0004g07230	351.4	-3.15756	0.03407	0.0005658	0.0230742	Down
GSVIVT01027772001	VIT_05s0049g00510	VIT_205s0049g00510	ERF1	351.7	-3.15657	0.03403	0.000567	0.0230742	Down
GSVIVT01019836001	--	--	--	352.1	-3.16056	0.03391	0.0005689	0.0230742	Down
XM002285110ERF3bLOC100243603	VIT_19s0014g02240	VIT_219s0014g02240	ERF4	352.1	-3.14861	0.03402	0.0005687	0.0230742	Down
GSVIVT01019771001	VIT_02s0025g03660	VIT_202s0025g03660	VIT_202s0025g03660	354.6	-3.14268	0.03446	0.0005799	0.0233792	Down
GSVIVT01010583001	VIT_16s0100g00860	VIT_216s0100g00860	TT4	355.1	-3.18167	0.03435	0.0005821	0.0233792	Down
GSVIVT01027898001	--	--	--	355.1	-3.15657	0.03447	0.0005821	0.0233792	Down
GSVIVT01021019001	VIT_05s0029g00480	VIT_205s0029g00480	VIT_205s0029g00480	355.3	-3.26797	0.03429	0.000583	0.0233792	Down
GSVIVT01015366001	VIT_11s0016g03710	VIT_211s0016g03710	ABIL1_ABIL2	358.6	-3.11333	0.03508	0.0005983	0.0237528	Down
GSVIVT01025768001	VIT_08s0040g01070	VIT_208s0040g01070	scpl46	358.8	-3.12695	0.035	0.000599	0.0237528	Down
GSVIVT01038031001	VIT_19s0093g00110	VIT_219s0093g00110	GSTU25	359.7	-3.13676	0.03514	0.0006032	0.0238295	Down
GSVIVT01011246001	VIT_13s0106g00430	VIT_213s0106g00430	VIT_213s0106g00430	360.4	-3.13676	0.0352	0.0006063	0.0238295	Down
GSVIVT01001297001	VIT_02s0154g00300	VIT_202s0154g00300	VIT_202s0154g00300	362.2	-3.12012	0.03557	0.0006148	0.0241102	Down
GSVIVT01001272001	VIT_02s0154g00090	VIT_202s0154g00090	ATBETAFRUCT4	363	-3.11333	0.03567	0.0006184	0.024198	Down
GSVIVT01028753001	VIT_16s0050g02210	VIT_216s0050g02210	CHIA	365.5	-3.1027	0.03623	0.0006301	0.0246016	Down
GSVIVT01020630001	VIT_12s0028g02870	VIT_212s0028g02870	VIT_212s0028g02870	367.3	-3.11721	0.03663	0.0006391	0.0248052	Down
GSVIVT01001270001	VIT_02s0154g00080	VIT_202s0154g00080	SKU5	367.5	-3.09023	0.03656	0.00064	0.0248052	Down
GSVIVT01032138001	VIT_13s0064g00560	VIT_213s0064g00560	TOPII	370.9	-3.22997	0.03736	0.0006562	0.025247	Down
GSVIVT01028752001	VIT_16s0050g02220	VIT_216s0050g02220	CHIA	371.8	-3.07977	0.0375	0.0006607	0.025296	Down
GSVIVT01015449001	VIT_11s0016g04490	VIT_211s0016g04490	AXR3_IAA7	372.8	-3.07409	0.03766	0.0006657	0.0254326	Down
GSVIVT01031536001	VIT_06s0061g00160	VIT_206s0061g00160	VIT_206s0061g00160	374.1	-3.07598	0.03789	0.0006719	0.025596	Down
GSVIVT01014471001	VIT_19s0014g03960	VIT_219s0014g03960	VIT_219s0014g03960	374.4	-3.07409	0.03785	0.0006732	0.025596	Down
GSVIVT01020834001	VIT_12s0028g00860	VIT_212s0028g00860	NAC042	375.1	-3.08737	0.03793	0.0006768	0.0256232	Down
GSVIVT01033207001	VIT_04s0069g01120	VIT_204s0069g01120	AAE5	375.3	-3.06843	0.03787	0.0006779	0.0256232	Down
GSVIVT01001089001	VIT_01s0150g00120	VIT_201s0150g00120	VIT_201s0150g00120	377.3	-3.16656	0.0383	0.0006878	0.025778	Down
GSVIVT01011508001	VIT_14s0108g01630	VIT_214s0108g01630	VIT_214s0108g01630	378.9	-3.05998	0.03864	0.0006959	0.0260168	Down
GSVIVT01004823001	VIT_02s0236g00010	VIT_202s0236g00010	VIT_202s0236g00010	379.2	-3.07409	0.03858	0.0006971	0.0260168	Down
GSVIVT01034648001	VIT_13s0073g00150	VIT_213s0073g00150	VIT_213s0073g00150	382.6	-3.04321	0.03942	0.0007145	0.0266103	Down
GSVIVT01008239001	VIT_17s0000g04140	VIT_217s0000g04140	VIT_217s0000g04140	383.8	-3.07031	0.03963	0.0007205	0.026618	Down
GSVIVT01018012001	VIT_05s0020g03770	VIT_205s0020g03770	CVL1	383.8	-3.05998	0.03951	0.0007205	0.026618	Down
GSVIVT01009081001	--	--	--	386.5	-3.07125	0.04017	0.0007348	0.0269705	Down
GSVIVT01009705001	VIT_18s0001g12430	VIT_218s0001g12430	VIT_218s0001g12430	387.9	-3.02572	0.04042	0.0007417	0.0271373	Down
GSVIVT01018624001	VIT_16s0022g00680	VIT_216s0022g00680	SKU5	388	-3.03767	0.04033	0.0007424	0.0271373	Down
GSVIVT01001196001	VIT_07s0151g00410	VIT_207s0151g00410	SULTR3-1	389.4	-3.08452	0.04061	0.0007499	0.0272991	Down
GSVIVT01010958001	VIT_07s0104g01650	VIT_207s0104g01650	HAK5	391.1	-3.02297	0.04096	0.0007586	0.0274753	Down
GSVIVT01014488001	VIT_19s0014g04110	VIT_219s0014g04110	VIT_219s0014g04110	393.5	-3.00571	0.04153	0.0007715	0.0274753	Down
XM002267429LOC100266054	VIT_01s0244g00010	VIT_201s0244g00010	VIT_201s0244g00010	393.7	-3.01841	0.04147	0.0007727	0.0274753	Down
GSVIVT01015556001	VIT_11s0016g05490	VIT_211s0016g05490	ARP6	393.8	-3.00842	0.04125	0.0007733	0.0274753	Down
GSVIVT01030154001	VIT_12s0057g01570	VIT_212s0057g01570	VIT_212s0057g01570	393.8	-2.80584	0.04136	0.000773	0.0274753	Down
GSVIVT01018699001	VIT_16s0022g00180	VIT_216s0022g00180	ATSMC2	394.6	-3.02939	0.04135	0.0007775	0.0275694	Down
GSVIVT01013401001	VIT_18s0122g00980	VIT_218s0122g00980	VIT_218s0122g00980	397.6	-2.9994	0.0421	0.0007939	0.027928	Down
GSVIVT01013347001	VIT_12s0121g00380	VIT_212s0121g00380	XYL4	401.2	-2.99581	0.043	0.0008133	0.0283299	Down
GSVIVT01028118001	VIT_07s0005g01430	VIT_207s0005g01430	PRL	403.5	-3.01568	0.04354	0.0008259	0.0286565	Down
GSVIVT01033343001	VIT_08s0007g07930	VIT_208s0007g07930	VIT_208s0007g07930	407.4	-2.97619	0.04457	0.000848	0.0293088	Down
GSVIVT01020241001	VIT_01s0026g00030	VIT_201s0026g00030	VIT_201s0026g00030	410.6	-2.97885	0.04539	0.0008661	0.0297444	Down
GSVIVT01019775001	VIT_02s0025g03680	VIT_202s0025g03680	TUB8	412.5	-3.01841	0.04584	0.0008774	0.029975	Down
GSVIVT01022729001	VIT_02s0033g00900	VIT_202s0033g00900	VIT_202s0033g00900	412.9	-2.95159	0.04581	0.0008794	0.0299857	Down
GSVIVT01009972001	VIT_18s0001g14910	VIT_218s0001g14910	CAD9	413.5	-2.9577	0.04586	0.0008828	0.030044	Down
GSVIVT01003360001	VIT_00s0188g00030	VIT_200s0188g00030	VIT_200s0188g00030	415.9	-2.95596	0.04644	0.0008966	0.0303971	Down
GSVIVT01018744001	VIT_04s0023g03720	VIT_204s0023g03720	VIT_204s0023g03720	416.6	-2.97177	0.04654	0.0009012	0.0304369	Down
GSVIVT01017836001	VIT_05s0020g02170	VIT_205s0020g02170	VIT_205s0020g02170	421.2	-2.97974	0.04779	0.0009281	0.0312267	Down
GSVIVT01017343001	VIT_09s0002g07020	VIT_209s0002g07020	WSIP2	422.3	-2.92141	0.048	0.0009348	0.0313927	Down
GSVIVT01008424001	VIT_17s0000g02460	VIT_217s0000g02460	WOX1	424	-2.936	0.04836	0.0009447	0.0315696	Down
GSVIVT01010326001	VIT_01s0010g02440	VIT_201s0010g02440	MRP3	430	-2.91206	0.0501	0.0009815	0.0326564	Down
GSVIVT01026390001	VIT_04s0043g00940	VIT_204s0043g00940	MP	430.1	-2.90951	0.04998	0.0009819	0.0326564	Down
GSVIVT01004003001	VIT_00s0220g00110	VIT_200s0220g00110	VAT1	431.6	-2.89352	0.05031	0.0009912	0.0327299	Down
GSVIVT01001299001	VIT_02s0154g00320	VIT_202s0154g00320	VIT_202s0154g00320	434.3	-2.92141	0.05103	0.001008	0.0328442	Down
GSVIVT01010466001	VIT_01s0010g03470	VIT_201s0010g03470	CCOAMT	434.8	-2.89855	0.05104	0.001011	0.0328442	Down
GSVIVT01032905001	VIT_14s0068g00260	VIT_214s0068g00260	scpl25	435.1	-2.89687	0.05098	0.001013	0.0328442	Down
GSVIVT01029445001	VIT_09s0054g01750	VIT_209s0054g01750	UP6	435.4	-2.92227	0.05093	0.001015	0.0328442	Down
GSVIVT01011682001	VIT_01s0011g05500	VIT_201s0011g05500	VIT_201s0011g05500	437.8	-2.89017	0.05155	0.00103	0.0328509	Down
GSVIVT01022899001	VIT_12s0034g01970	VIT_212s0034g01970	VIT_212s0034g01970	437.8	-2.88517	0.05142	0.00103	0.0328509	Down
GSVIVT01018823001	VIT_04s0023g02980	VIT_204s0023g02980	VIT_204s0023g02980	438.5	-2.92654	0.05147	0.001034	0.0328605	Down
GSVIVT01029073001	VIT_05s0051g00830	VIT_205s0051g00830	VIT_205s0051g00830	439	-3.003	0.05148	0.001037	0.032897	Down
GSVIVT01015479001	VIT_11s0016g04750	VIT_211s0016g04750	KT1	440.1	-2.89352	0.0517	0.001045	0.0330688	Down
GSVIVT01023622001	VIT_11s0037g00320	VIT_211s0037g00320	BRS1	440.6	-2.88351	0.05171	0.001048	0.0330688	Down
GSVIVT01005054001	VIT_00s0253g00040	VIT_200s0253g00040	sks17	441.4	-2.87191	0.05184	0.001053	0.0331676	Down
GSVIVT01007190001	VIT_04s0008g00120	VIT_204s0008g00120	HCHIB	442.3	-2.88184	0.05195	0.001059	0.0332976	Down
GSVIVT01037046001	VIT_03s0088g00380	VIT_203s0088g00380	TUA2	443.1	-2.94291	0.05206	0.001064	0.0333957	Down
GSVIVT01028106001	--	--	--	443.6	-2.87604	0.05208	0.001067	0.0334308	Down
GSVIVT01009696001	VIT_18s0001g12360	VIT_218s0001g12360	DUT1	444.7	-2.87191	0.05229	0.001074	0.0335909	Down
GSVIVT01009865001	VIT_18s0001g13930	VIT_218s0001g13930	MP	446.4	-2.86862	0.0527	0.001086	0.0338782	Down
GSVIVT01006634001	VIT_00s0391g00070	VIT_200s0391g00070	DHS1	447.4	-2.85714	0.05286	0.001092	0.0338925	Down
GSVIVT01022910001	VIT_12s0034g01930	VIT_212s0034g01930	VIT_212s0034g01930	447.6	-2.86123	0.05277	0.001093	0.0338925	Down
GSVIVT01025800001	VIT_08s0040g00780	VIT_208s0040g00780	CYP98A3	448.1	-2.86451	0.05279	0.001097	0.0338925	Down
GSVIVT01036483001	VIT_14s0083g00520	VIT_214s0083g00520	VIT_214s0083g00520	448.1	-2.86205	0.05265	0.001097	0.0338925	Down
GSVIVT01013247001	VIT_02s0012g00480	VIT_202s0012g00480	LBA1	448.2	-2.8885	0.05254	0.001097	0.0338925	Down
GSVIVT01025177001	VIT_06s0004g02950	VIT_206s0004g02950	CPUORF47	449	-2.85633	0.05264	0.001102	0.0339652	Down
GSVIVT01019729001	VIT_02s0025g03260	VIT_202s0025g03260	NIP5-1	449.7	-2.85633	0.05273	0.001107	0.0339652	Down
GSVIVT01011372001	VIT_14s0108g00290	VIT_214s0108g00290	FH8	450.4	-2.91545	0.05281	0.001112	0.0340598	Down
GSVIVT01013547001	VIT_05s0124g00100	VIT_205s0124g00100	VIT_205s0124g00100	451.3	-2.95683	0.05294	0.001118	0.0341052	Down
GSVIVT01026967001	VIT_15s0046g02170	VIT_215s0046g02170	KPHMT1	451.7	-2.86779	0.05293	0.00112	0.0341052	Down
GSVIVT01028864001	VIT_16s0050g01090	VIT_216s0050g01090	BETA-OHASE	452.2	-2.84576	0.05293	0.001123	0.0341052	Down
GSVIVT01026428001e3	VIT_04s0044g01890	VIT_204s0044g01890	VIT_204s0044g01890	452.4	-2.85633	0.05287	0.001125	0.0341052	Down
GSVIVT01007727001	VIT_17s0000g08580	VIT_217s0000g08580	SKIP16	453.5	-2.84414	0.05308	0.001132	0.0342589	Down
GSVIVT01014403001	VIT_19s0014g03290	VIT_219s0014g03290	RD26	459.8	-2.83607	0.05492	0.001175	0.0354998	Down
XM002270369LOC100248356	VIT_19s0140g00140	VIT_219s0140g00140	ATGA2OX1	461.7	-2.93427	0.05539	0.001188	0.0358316	Down
GSVIVT01031464001	VIT_06s0061g00730	VIT_206s0061g00730	TIP1-3	462.8	-2.82805	0.05558	0.001195	0.0359817	Down
GSVIVT01014184001	VIT_19s0014g01180	VIT_219s0014g01180	VIT_219s0014g01180	463.2	-2.8401	0.05558	0.001198	0.0360109	Down
GSVIVT01034614001	VIT_13s0073g00520	VIT_213s0073g00520	VIT_213s0073g00520	470.2	-2.80584	0.0577	0.001247	0.0371369	Down
GSVIVT01034237001	VIT_09s0070g00210	VIT_209s0070g00210	NRAMP6	471.2	-2.79955	0.05786	0.001254	0.037253	Down
GSVIVT01009581001	VIT_18s0001g11300	VIT_218s0001g11300	VIT_218s0001g11300	471.9	-2.80426	0.05796	0.001259	0.0373065	Down
GSVIVT01016082001	VIT_09s0018g01480	VIT_209s0018g01480	VIT_209s0018g01480	472	-2.79642	0.05782	0.00126	0.0373065	Down
GSVIVT01022901001	VIT_12s0034g01950	VIT_212s0034g01950	VIT_212s0034g01950	472.8	-2.79564	0.05796	0.001266	0.0374218	Down
GSVIVT01029765001	VIT_12s0055g00930	VIT_212s0055g00930	VIT_212s0055g00930	473.9	-2.79955	0.05814	0.001273	0.0375662	Down
GSVIVT01009287001	VIT_18s0001g08550	VIT_218s0001g08550	XF1	474.3	-2.80899	0.05814	0.001276	0.0375889	Down
GSVIVT01024541001	VIT_06s0004g08230	VIT_206s0004g08230	RPT2	474.5	-2.80034	0.05805	0.001278	0.0375889	Down
GSVIVT01037535001	VIT_06s0009g00870	VIT_206s0009g00870	VIT_206s0009g00870	475.6	-2.8177	0.05825	0.001285	0.0377323	Down
GSVIVT01016352001	VIT_13s0019g03550	VIT_213s0019g03550	RAP2	477.9	-2.78862	0.05886	0.001302	0.0380428	Down
GSVIVT01036514001	VIT_14s0083g00750	VIT_214s0083g00750	VIT_214s0083g00750	479.6	-2.78087	0.05928	0.001315	0.0383167	Down
GSVIVT01031405001	VIT_06s0061g01230	VIT_206s0061g01230	CSLA02	479.9	-2.89939	0.05922	0.001317	0.0383167	Down
GSVIVT01006458001	VIT_00s0371g00050	VIT_200s0371g00050	ELI3-2	480.4	-2.77855	0.05922	0.00132	0.0383167	Down
GSVIVT01009805001	VIT_18s0001g13360	VIT_218s0001g13360	WAT1	482.2	-2.77701	0.05968	0.001334	0.0385969	Down
GSVIVT01036535001	VIT_14s0083g00940	VIT_214s0083g00940	VIT_214s0083g00940	482.3	-2.76625	0.05954	0.001334	0.0385969	Down
GSVIVT01003718001	VIT_11s0206g00030	VIT_211s0206g00030	VIT_211s0206g00030	485.3	-2.76932	0.06039	0.001356	0.0390427	Down
GSVIVT01010033001	VIT_18s0001g15550	VIT_218s0001g15550	scpl42	485.7	-2.76396	0.06039	0.00136	0.0390945	Down
GSVIVT01011840001	VIT_01s0011g04080	VIT_201s0011g04080	VIT_201s0011g04080	488.4	-2.76778	0.06112	0.00138	0.0392864	Down
GSVIVT01032884001	--	--	--	489.4	-2.75634	0.06114	0.001387	0.0392864	Down
GSVIVT01009442001	VIT_18s0001g10040	VIT_218s0001g10040	VIT_218s0001g10040	489.4	-2.74801	0.06129	0.001387	0.0392864	Down
GSVIVT01000961001	VIT_01s0146g00440	VIT_201s0146g00440	VIT_201s0146g00440	489.9	-2.77316	0.06115	0.001391	0.0392864	Down
GSVIVT01016749001	VIT_09s0002g01150	VIT_209s0002g01150	RSH3	490.9	-2.76472	0.06135	0.001399	0.0394496	Down
GSVIVT01013470001	VIT_18s0122g00140	VIT_218s0122g00140	VIT_218s0122g00140	494	-2.74499	0.0622	0.001422	0.0399712	Down
GSVIVT01024542001	VIT_06s0004g08230	VIT_206s0004g08230	RPT2	495.8	-2.74801	0.06266	0.001436	0.0401741	Down
GSVIVT01006876001	VIT_00s0429g00040	VIT_200s0429g00040	VIT_200s0429g00040	495.9	-2.96648	0.06253	0.001436	0.0401741	Down
GSVIVT01025314001	VIT_06s0004g01730	VIT_206s0004g01730	VIT_206s0004g01730	496.2	-2.74123	0.06249	0.001439	0.0401947	Down
GSVIVT01025763001	VIT_08s0040g01130	VIT_208s0040g01130	scpl46	498.4	-2.74574	0.06305	0.001455	0.0404786	Down
GSVIVT01025830001	--	--	--	498.5	-2.73748	0.06294	0.001456	0.0404786	Down
GSVIVT01033884001	VIT_08s0007g02950	VIT_208s0007g02950	VIT_208s0007g02950	498.8	-2.74123	0.0629	0.001459	0.0404986	Down
GSVIVT01036093001	VIT_06s0080g00770	VIT_206s0080g00770	CSY2	499.4	-2.73898	0.06295	0.001463	0.0405463	Down
GSVIVT01035474001	VIT_04s0008g01960	VIT_204s0008g01960	PAA2	499.8	-2.74348	0.06292	0.001466	0.0405662	Down
GSVIVT01000126001	VIT_07s0129g00210	VIT_207s0129g00210	BT4	504	-2.72702	0.06416	0.001499	0.0411588	Down
GSVIVT01019810001	VIT_02s0025g04000	VIT_202s0025g04000	VIT_202s0025g04000	504.6	-2.73075	0.06407	0.001504	0.0411688	Down
GSVIVT01013328001	VIT_12s0121g00230	VIT_212s0121g00230	XYL4	504.6	-2.72777	0.06422	0.001504	0.0411688	Down
GSVIVT01020227001	VIT_01s0026g00210	VIT_201s0026g00210	ALDH2B7	506.3	-2.72405	0.06449	0.001517	0.0412975	Down
GSVIVT01019886001	VIT_02s0025g04660	VIT_202s0025g04660	NYE1	507.2	-2.72702	0.06464	0.001525	0.0413613	Down
GSVIVT01024946001	VIT_06s0004g04860	VIT_206s0004g04860	EXPA4	509.6	-2.7248	0.06528	0.001543	0.0417857	Down
GSVIVT01031605001	VIT_05s0062g00640	VIT_205s0062g00640	IAGLU	512.1	-2.70929	0.06596	0.001563	0.0422629	Down
GSVIVT01007873001	VIT_17s0000g07260	VIT_217s0000g07260	PDCB3	512.7	-2.7027	0.06601	0.001568	0.0423336	Down
GSVIVT01018057001	VIT_05s0020g04210	VIT_205s0020g04210	APS1	513.6	-2.70929	0.06615	0.001575	0.0423938	Down
GSVIVT01000397001	VIT_17s0000g01010	VIT_217s0000g01010	VIT_217s0000g01010	515	-2.7027	0.06649	0.001587	0.0424862	Down
GSVIVT01007771001	VIT_17s0000g08160	VIT_217s0000g08160	PG2	515.2	-2.70124	0.06639	0.001588	0.0424862	Down
GSVIVT01037609001	VIT_19s0090g00020	VIT_219s0090g00020	TOR1	515.5	-2.74273	0.06633	0.001591	0.042492	Down
XM002282189LOC100258862	VIT_08s0007g07550	VIT_208s0007g07550	GATA9	515.7	-2.72257	0.06626	0.001593	0.042492	Down
GSVIVT01014994001	VIT_11s0016g00190	VIT_211s0016g00190	VIT_211s0016g00190	516.7	-2.75179	0.06645	0.001601	0.0425775	Down
GSVIVT01005212001	VIT_00s0265g00120	VIT_200s0265g00120	VIT_200s0265g00120	519.5	-2.70051	0.06721	0.001623	0.0430225	Down
GSVIVT01033091001	VIT_14s0068g02010	VIT_214s0068g02010	VIT_214s0068g02010	521.9	-2.71739	0.06787	0.001643	0.0434344	Down
GSVIVT01004833001	VIT_02s0236g00080	VIT_202s0236g00080	VIT_202s0236g00080	525.2	-2.6824	0.06885	0.00167	0.0438361	Down
GSVIVT01033035001	VIT_14s0068g01520	VIT_214s0068g01520	DRB5	525.3	-2.77316	0.06857	0.001671	0.0438361	Down
GSVIVT01026942001	VIT_15s0046g02410	VIT_215s0046g02410	PIP1B	525.3	-2.6824	0.06871	0.001671	0.0438361	Down
GSVIVT01028402001	VIT_07s0005g04110	VIT_207s0005g04110	CESA4	525.5	-2.67308	0.06847	0.001673	0.0438361	Down
GSVIVT01025747001	VIT_08s0040g01240	VIT_208s0040g01240	VIT_208s0040g01240	526.2	-2.79799	0.06856	0.001679	0.0439161	Down
XM002284713LOC100246815	VIT_06s0004g03590	VIT_206s0004g03590	RAP2	526.5	-2.67594	0.0685	0.001681	0.0439161	Down
GSVIVT01015354001	VIT_11s0016g03580	VIT_211s0016g03580	VIT_211s0016g03580	528.5	-2.6824	0.06903	0.001698	0.0440117	Down
GSVIVT01019483001	VIT_02s0025g01040	VIT_202s0025g01040	VIT_202s0025g01040	529.4	-2.67308	0.06917	0.001705	0.0440252	Down
GSVIVT01003201001	VIT_00s0181g00180	VIT_200s0181g00180	LHCB3	531.8	-2.67237	0.06983	0.001726	0.0445027	Down
GSVIVT01028074001	VIT_07s0005g01060	VIT_207s0005g01060	VIT_207s0005g01060	532.8	-2.67523	0.07002	0.001734	0.0445409	Down
GSVIVT01035010001	VIT_05s0077g01130	VIT_205s0077g01130	VIT_205s0077g01130	532.9	-2.68601	0.0699	0.001735	0.0445409	Down
GSVIVT01028371001	VIT_07s0005g03780	VIT_207s0005g03780	VIT_207s0005g03780	533.4	-2.66383	0.0699	0.001739	0.0445661	Down
GSVIVT01017892001	VIT_05s0020g02700	VIT_205s0020g02700	MUTE	533.6	-2.7248	0.06983	0.001741	0.0445661	Down
GSVIVT01027047001	VIT_15s0046g01380	VIT_215s0046g01380	PDV1	537.1	-2.65957	0.07088	0.001771	0.0450742	Down
GSVIVT01013071001	VIT_02s0012g02060	VIT_202s0012g02060	VIT_202s0012g02060	540.2	-2.66809	0.07179	0.001798	0.0455656	Down
GSVIVT01031338001	VIT_14s0060g00260	VIT_214s0060g00260	PIF3	541.8	-2.6455	0.07216	0.001812	0.045855	Down
GSVIVT01001317001	VIT_02s0154g00500	VIT_202s0154g00500	PVA12	543.8	-2.64971	0.0727	0.001829	0.0461537	Down
GSVIVT01002093001	VIT_00s0607g00010	VIT_200s0607g00010	VIT_200s0607g00010	544.9	-2.69978	0.07294	0.001839	0.0462746	Down
GSVIVT01019743001	VIT_02s0025g03390	VIT_202s0025g03390	PIP1B	546.1	-2.6448	0.07317	0.001849	0.0463948	Down
GSVIVT01006165001	VIT_00s2574g00010	VIT_200s2574g00010	VIT_200s2574g00010	547.5	-2.64061	0.07352	0.001862	0.0465238	Down
GSVIVT01032673001	VIT_13s0067g03020	VIT_213s0067g03020	VIT_213s0067g03020	548.3	-2.63366	0.07362	0.001869	0.0466331	Down
GSVIVT01021055001	VIT_05s0029g00190	VIT_205s0029g00190	VIT_205s0029g00190	549.8	-2.67809	0.07398	0.001882	0.046826	Down
GSVIVT01031578001	VIT_05s0062g00250	VIT_205s0062g00250	XTH15	550.9	-2.63366	0.0742	0.001892	0.0470089	Down
GSVIVT01015759001	VIT_03s0017g01240	VIT_203s0017g01240	VIT_203s0017g01240	551.3	-2.63089	0.07419	0.001896	0.0470425	Down
GSVIVT01004664001	VIT_00s1536g00010	VIT_200s1536g00010	VIT_200s1536g00010	552.4	-2.62674	0.0744	0.001905	0.0470773	Down
GSVIVT01036255001	VIT_14s0081g00270	VIT_214s0081g00270	VIT_214s0081g00270	552.5	-2.62812	0.07427	0.001907	0.0470773	Down
GSVIVT01000416001	VIT_12s0134g00160	VIT_212s0134g00160	XTH9	552.7	-2.62398	0.07417	0.001908	0.0470773	Down
GSVIVT01016306001	VIT_13s0019g04040	VIT_213s0019g04040	scpl28	554.7	-2.65675	0.07471	0.001926	0.0474555	Down
GSVIVT01008044001	VIT_17s0000g05830	VIT_217s0000g05830	VIT_217s0000g05830	556	-2.61712	0.07501	0.001938	0.047685	Down
GSVIVT01021020001	--	--	--	557.5	-2.63644	0.07538	0.001952	0.0479459	Down
GSVIVT01004775001	VIT_00s0233g00030	VIT_200s0233g00030	VIT_200s0233g00030	558.2	-2.61301	0.07544	0.001958	0.0479509	Down
GSVIVT01010469001	VIT_01s0010g03510	VIT_201s0010g03510	CCOAMT	558.6	-2.60892	0.07541	0.001961	0.0479509	Down
GSVIVT01010528001	VIT_01s0010g03960	VIT_201s0010g03960	VIT_201s0010g03960	558.9	-2.61301	0.07538	0.001964	0.0479509	Down
GSVIVT01037740001	--	--	--	560.2	-2.61165	0.07565	0.001976	0.0481531	Down
GSVIVT01018946001	VIT_04s0023g01890	VIT_204s0023g01890	VIT_204s0023g01890	560.6	-2.63089	0.07562	0.001979	0.0481602	Down
GSVIVT01014730001	VIT_19s0015g00930	VIT_219s0015g00930	VIT_219s0015g00930	561.4	-2.61028	0.07559	0.001987	0.0482228	Down
GSVIVT01009678001	VIT_18s0001g12210	VIT_218s0001g12210	CYP721A1	561.4	-2.60552	0.07575	0.001987	0.0482228	Down
GSVIVT01012920001	VIT_17s0119g00120	VIT_217s0119g00120	VIT_217s0119g00120	561.9	-2.60688	0.07561	0.001992	0.0482781	Down
GSVIVT01025327001	VIT_06s0004g01590	VIT_206s0004g01590	VIT_206s0004g01590	563.7	-2.6062	0.07607	0.002008	0.0485577	Down
GSVIVT01038619001	VIT_16s0098g01170	VIT_216s0098g01170	HB-12	564.3	-2.61097	0.07613	0.002014	0.0486124	Down
GSVIVT01022245001	VIT_07s0031g01710	VIT_207s0031g01710	WRKY51	565.5	-2.60485	0.07636	0.002025	0.0487454	Down
GSVIVT01035819001	VIT_04s0008g05150	VIT_204s0008g05150	VIT_204s0008g05150	566.2	-2.60078	0.07647	0.002032	0.0488477	Down
GSVIVT01008629001	VIT_17s0000g00430	VIT_217s0000g00430	VIT_217s0000g00430	567.4	-2.59605	0.07671	0.002042	0.0490218	Down
GSVIVT01014492001	VIT_19s0014g04150	VIT_219s0014g04150	RK3	569.1	-2.5974	0.07716	0.002059	0.0491276	Down
GSVIVT01022907001	VIT_12s0034g01930	VIT_212s0034g01930	VIT_212s0034g01930	569.5	-2.6001	0.07714	0.002063	0.0491276	Down
GSVIVT01033921001	VIT_08s0007g02610	VIT_208s0007g02610	VIT_208s0007g02610	574	-2.58532	0.07856	0.002105	0.049794	Down
GSVIVT01033677001	VIT_08s0007g04780	VIT_208s0007g04780	GAMMA-TIP	577.7	-2.60485	0.07968	0.002139	0.050397	Down
GSVIVT01034008001	VIT_08s0007g01850	VIT_208s0007g01850	VIT_208s0007g01850	578.8	-2.58465	0.0799	0.00215	0.0505222	Down
GSVIVT01016276001	VIT_13s0019g04280	VIT_213s0019g04280	PIP2-5	586.3	-2.56279	0.08245	0.002223	0.0516906	Down
GSVIVT01030264001	VIT_08s0058g00640	VIT_208s0058g00640	VIT_208s0058g00640	589.5	-2.59471	0.0834	0.002253	0.0521832	Down
GSVIVT01019682001	--	--	--	593.3	-2.55037	0.08461	0.002291	0.0529254	Down
GSVIVT01020640001	VIT_12s0028g02830	VIT_212s0028g02830	VIT_212s0028g02830	593.9	-2.55037	0.08465	0.002297	0.0529951	Down
GSVIVT01028336001	VIT_07s0005g03390	VIT_207s0005g03390	VIT_207s0005g03390	594.3	-2.55037	0.08466	0.002302	0.0530415	Down
GSVIVT01001065001	--	--	--	595.3	-2.55363	0.08467	0.002312	0.0530655	Down
GSVIVT01007817001	--	--	--	595.3	-2.54972	0.08482	0.002311	0.0530655	Down
GSVIVT01022005001	VIT_14s0030g00496	VIT_214s0030g00496	RPS2	595.4	-2.57003	0.08453	0.002312	0.0530655	Down
GSVIVT01027027001	VIT_15s0046g01570	VIT_215s0046g01570	CHIA	595.9	-2.55363	0.08454	0.002318	0.0531345	Down
GSVIVT01032736001	VIT_13s0067g02070	VIT_213s0067g02070	VIT_213s0067g02070	598.8	-2.54582	0.08541	0.002346	0.0533632	Down
GSVIVT01025771001	VIT_08s0040g01040	VIT_208s0040g01040	scpl46	600.2	-2.53936	0.08575	0.00236	0.0534534	Down
GSVIVT01008882001	VIT_18s0001g03080	VIT_218s0001g03080	LYM1	600.3	-2.54259	0.08562	0.002362	0.0534534	Down
GSVIVT01029059001	--	--	--	602.8	-2.55493	0.08636	0.002387	0.0538135	Down
GSVIVT01003204001	VIT_00s0181g00200	VIT_200s0181g00200	LHCB3	604.3	-2.52845	0.08673	0.002402	0.0539886	Down
GSVIVT01008461001	VIT_17s0000g02140	VIT_217s0000g02140	VIT_217s0000g02140	604.8	-2.53357	0.08673	0.002407	0.0539886	Down
GSVIVT01016724001	VIT_09s0002g00910	VIT_209s0002g00910	EXO70D1	605.1	-2.54001	0.08667	0.00241	0.0539886	Down
GSVIVT01001741001	VIT_10s0116g01340	VIT_210s0116g01340	VIT_210s0116g01340	606.9	-2.53678	0.08714	0.002428	0.0541877	Down
GSVIVT01023857001	VIT_03s0038g04060	VIT_203s0038g04060	EXPA20	607.6	-2.52908	0.08723	0.002435	0.0542758	Down
GSVIVT01031601001	VIT_05s0062g00610	VIT_205s0062g00610	XTH16	608.5	-2.53036	0.08736	0.002444	0.0544081	Down
GSVIVT01012212001	VIT_01s0011g00570	VIT_201s0011g00570	PDCB3	610.2	-2.52143	0.08781	0.002462	0.0545354	Down
GSVIVT01020584001	VIT_12s0028g03270	VIT_212s0028g03270	ERF9	610.2	-2.51762	0.08764	0.002462	0.0545354	Down
GSVIVT01009813001	VIT_18s0001g13430	VIT_218s0001g13430	VIT_218s0001g13430	612.6	-2.51953	0.08836	0.002487	0.05488	Down
GSVIVT01008476001	VIT_17s0000g01970	VIT_217s0000g01970	MKK9	613.2	-2.51826	0.0884	0.002493	0.05488	Down
GSVIVT01030227001	VIT_08s0058g00930	VIT_208s0058g00930	AGT3_PYD4	615.7	-2.51572	0.08912	0.002518	0.0552007	Down
GSVIVT01001636001	VIT_05s0165g00160	VIT_205s0165g00160	VIT_205s0165g00160	616.9	-2.50941	0.08942	0.002532	0.0552665	Down
GSVIVT01015895001	VIT_03s0017g02260	VIT_203s0017g02260	VIT_203s0017g02260	617.3	-2.51067	0.08936	0.002535	0.0552665	Down
GSVIVT01010942001	VIT_07s0104g01800	VIT_207s0104g01800	ATGSTF13	617.8	-2.50878	0.08937	0.00254	0.0552665	Down
GSVIVT01007681001	VIT_17s0000g08960	VIT_217s0000g08960	SIP1	618.4	-2.49938	0.08941	0.002547	0.0552665	Down
GSVIVT01008209001	VIT_17s0000g04420	VIT_217s0000g04420	VIT_217s0000g04420	618.6	-2.53229	0.08915	0.002549	0.0552665	Down
GSVIVT01018625001	VIT_16s0022g00670	VIT_216s0022g00670	VIT_216s0022g00670	618.6	-2.50376	0.08931	0.002549	0.0552665	Down
GSVIVT01023744001	VIT_11s0037g01240	VIT_211s0037g01240	VIT_211s0037g01240	619.4	-2.51319	0.08925	0.002557	0.055329	Down
GSVIVT01028722001	VIT_16s0050g02480	VIT_216s0050g02480	MRP14	620.3	-2.50752	0.08941	0.002567	0.0554104	Down
GSVIVT01009850001	VIT_18s0001g13780	VIT_218s0001g13780	CYP83B1	621.8	-2.50125	0.08979	0.002583	0.055615	Down
GSVIVT01030779001	VIT_14s0006g00910	VIT_214s0006g00910	VIT_214s0006g00910	622.2	-2.50188	0.08977	0.002587	0.055615	Down
GSVIVT01011408001	VIT_14s0108g00710	VIT_214s0108g00710	SMC3	622.4	-2.52717	0.08966	0.002589	0.055615	Down
GSVIVT01024815001	VIT_06s0004g05920	VIT_206s0004g05920	PCNA2	623.1	-2.51256	0.08976	0.002597	0.0556951	Down
GSVIVT01032268001	VIT_11s0065g00460	VIT_211s0065g00460	VIT_211s0065g00460	623.7	-2.51319	0.0898	0.002603	0.0557107	Down
GSVIVT01035894001	VIT_04s0008g05830	VIT_204s0008g05830	VIT_204s0008g05830	624.6	-2.50188	0.08995	0.002613	0.0557233	Down
GSVIVT01015282001	VIT_11s0016g02960	VIT_211s0016g02960	VIT_211s0016g02960	624.9	-2.5	0.08989	0.002616	0.0557233	Down
GSVIVT01007373001	VIT_00s0540g00050	VIT_200s0540g00050	VIT_200s0540g00050	627.6	-2.49875	0.0907	0.002645	0.0562062	Down
GSVIVT01009738001	VIT_18s0001g12770	VIT_218s0001g12770	AUL1	629	-2.49688	0.09104	0.00266	0.0562946	Down
GSVIVT01016574001	VIT_13s0019g00840	VIT_213s0019g00840	UXS5_UXS6	629.1	-2.5	0.0909	0.002661	0.0562946	Down
GSVIVT01031810001	VIT_03s0063g01130	VIT_203s0063g01130	MES9	629.5	-2.49813	0.09087	0.002665	0.0562946	Down
GSVIVT01009716001	VIT_18s0001g12530	VIT_218s0001g12530	RL1_RL6	630	-2.50627	0.09086	0.00267	0.0563332	Down
GSVIVT01027463001	VIT_15s0048g02370	VIT_215s0048g02370	NGA1	630.7	-2.49066	0.09094	0.002677	0.0563891	Down
GSVIVT01036290001	VIT_18s0001g03660	VIT_218s0001g03660	AK-HSDH	630.8	-2.52207	0.09083	0.002679	0.0563891	Down
GSVIVT01013326001	VIT_12s0121g00220	VIT_212s0121g00220	VIT_212s0121g00220	633.2	-2.49004	0.09153	0.002705	0.0568062	Down
GSVIVT01020224001	VIT_01s0026g00220	VIT_201s0026g00220	ALDH2B4_ALDH2B7	634.5	-2.48509	0.09181	0.002718	0.0568062	Down
GSVIVT01012226001	VIT_01s0011g00400	VIT_201s0011g00400	VIT_201s0011g00400	635.7	-2.47954	0.09209	0.002732	0.056873	Down
GSVIVT01008637001	VIT_17s0000g00330	VIT_217s0000g00330	ICE1	635.9	-2.47893	0.09197	0.002733	0.056873	Down
GSVIVT01021270001	VIT_10s0003g01790	VIT_210s0003g01790	BEH4	636.9	-2.47831	0.09219	0.002745	0.0569684	Down
GSVIVT01028987001	VIT_05s0051g00010	VIT_205s0051g00010	BAM1	637.6	-2.48633	0.09225	0.002752	0.057047	Down
GSVIVT01020705001	VIT_12s0028g02180	VIT_212s0028g02180	PPC3	637.9	-2.48201	0.0922	0.002756	0.0570633	Down
GSVIVT01027995001	VIT_07s0005g00300	VIT_207s0005g00300	VIT_207s0005g00300	639.2	-2.5025	0.09249	0.00277	0.057174	Down
GSVIVT01034267001	VIT_09s0070g00480	VIT_209s0070g00480	LRX2	640.1	-2.47463	0.09264	0.00278	0.0572177	Down
GSVIVT01017000001	VIT_09s0002g03650	VIT_209s0002g03650	DTA4	640.6	-2.47219	0.09267	0.002786	0.0572177	Down
GSVIVT01000959001	VIT_01s0146g00420	VIT_201s0146g00420	VIT_201s0146g00420	642.9	-2.47525	0.09333	0.002811	0.0573399	Down
GSVIVT01029368001	VIT_17s0053g00590	VIT_217s0053g00590	VIT_217s0053g00590	643	-2.46914	0.09318	0.002811	0.0573399	Down
GSVIVT01015015001	VIT_11s0016g00460	VIT_211s0016g00460	TES	643.1	-2.47893	0.09306	0.002813	0.0573399	Down
GSVIVT01019025001	VIT_04s0023g01210	VIT_204s0023g01210	GGPS1	643.4	-2.47158	0.09299	0.002816	0.0573399	Down
GSVIVT01038673001	VIT_16s0098g00690	VIT_216s0098g00690	VIT_216s0098g00690	643.6	-2.47831	0.09289	0.002818	0.0573399	Down
GSVIVT01001074001	VIT_11s0149g00380	VIT_211s0149g00380	VIT_211s0149g00380	643.8	-2.46853	0.09279	0.002821	0.0573399	Down
GSVIVT01000226001	VIT_07s0129g01100	VIT_207s0129g01100	CYCD3-2_CYCD3-3	646.5	-2.46609	0.09361	0.002851	0.0577161	Down
GSVIVT01010649001	VIT_16s0100g00240	VIT_216s0100g00240	VIT_216s0100g00240	646.9	-2.4667	0.09357	0.002855	0.0577161	Down
GSVIVT01017750001	VIT_05s0020g01420	VIT_205s0020g01420	FPF1	647.2	-2.46184	0.09349	0.002858	0.0577161	Down
GSVIVT01026708001	VIT_15s0045g00370	VIT_215s0045g00370	NPC3	648.7	-2.46305	0.09389	0.002875	0.0579022	Down
GSVIVT01009343001	VIT_18s0001g09090	VIT_218s0001g09090	NPGR1	649	-2.45942	0.09381	0.002878	0.0579022	Down
GSVIVT01034659001	VIT_13s0073g00040	VIT_213s0073g00040	VIT_213s0073g00040	650.2	-2.47036	0.09409	0.002892	0.0581181	Down
GSVIVT01011597001	VIT_01s0011g06310	VIT_201s0011g06310	VIT_201s0011g06310	651.7	-2.47709	0.09446	0.002908	0.058242	Down
GSVIVT01008925001	VIT_18s0001g03670	VIT_218s0001g03670	VIT_218s0001g03670	653.8	-2.45942	0.09506	0.002932	0.0585247	Down
GSVIVT01011715001	VIT_01s0011g05200	VIT_201s0011g05200	VIT_201s0011g05200	659.3	-2.44499	0.09691	0.002995	0.0595147	Down
GSVIVT01017978001	VIT_05s0020g03470	VIT_205s0020g03470	VIT_205s0020g03470	660	-2.43902	0.09697	0.003002	0.0595872	Down
GSVIVT01000154001	VIT_07s0129g00470	VIT_207s0129g00470	VIT_207s0129g00470	661	-2.44379	0.09717	0.003014	0.0596255	Down
GSVIVT01030147001	VIT_12s0057g01540	VIT_212s0057g01540	VIT_212s0057g01540	661.7	-2.44499	0.09725	0.003022	0.0596509	Down
GSVIVT01020424001	VIT_19s0027g00590	VIT_219s0027g00590	SR45	664.6	-2.49004	0.09813	0.003055	0.0601686	Down
EF535147OMT2	VIT_10s0003g00460	VIT_210s0003g00460	VIT_210s0003g00460	666	-2.44021	0.09851	0.003072	0.0601743	Down
GSVIVT01018099001	VIT_05s0020g04670	VIT_205s0020g04670	ATAUX2-11	666.2	-2.43368	0.09839	0.003074	0.0601743	Down
GSVIVT01009276001	VIT_18s0001g08430	VIT_218s0001g08430	BCAT-2	666.6	-2.43962	0.09835	0.003078	0.0601743	Down
GSVIVT01008081001	VIT_17s0000g05480	VIT_217s0000g05480	VIT_217s0000g05480	666.6	-2.43132	0.09818	0.003078	0.0601743	Down
GSVIVT01033940001	VIT_08s0007g02440	VIT_208s0007g02440	VIT_208s0007g02440	668.2	-2.46366	0.09858	0.003096	0.0601755	Down
GSVIVT01019925001	VIT_02s0025g05030	VIT_202s0025g05030	ZPR2	669.6	-2.43132	0.09894	0.003113	0.0603738	Down
GSVIVT01011958001	VIT_01s0011g02960	VIT_201s0011g02960	VIT_201s0011g02960	671.4	-2.42601	0.09941	0.003134	0.0605126	Down
GSVIVT01028238001	VIT_07s0005g02510	VIT_207s0005g02510	PIF3	671.6	-2.4325	0.09932	0.003136	0.0605126	Down
GSVIVT01009671001	VIT_18s0001g12170	VIT_218s0001g12170	CYP721A1	671.9	-2.42954	0.09926	0.00314	0.0605126	Down
GSVIVT01024439001	VIT_16s0039g02400	VIT_216s0039g02400	FU	672.1	-2.45158	0.09915	0.003142	0.0605126	Down
GSVIVT01020164001	VIT_01s0026g00740	VIT_201s0026g00740	NAT7	672.6	-2.43605	0.09917	0.003148	0.060524	Down
GSVIVT01020754001	VIT_12s0028g01670	VIT_212s0028g01670	TPS7	673.2	-2.42307	0.09922	0.003156	0.0605729	Down
GSVIVT01019045001	VIT_04s0023g00990	VIT_204s0023g00990	VIT_204s0023g00990	673.9	-2.42248	0.09929	0.003163	0.0605729	Down
GSVIVT01026986001	VIT_15s0046g01960	VIT_215s0046g01960	VIT_215s0046g01960	674.5	-2.42895	0.09932	0.00317	0.0605729	Down
GSVIVT01028287001	VIT_07s0005g02950	VIT_207s0005g02950	VIT_207s0005g02950	674.9	-2.41896	0.09931	0.003175	0.0605842	Down
GSVIVT01035323001	VIT_04s0008g00530	VIT_204s0008g00530	AUR1	677.1	-2.4432	0.09994	0.003201	0.060914	Down
GSVIVT01021625001	VIT_10s0003g04670	VIT_210s0003g04670	PHB	677.4	-2.41604	0.09989	0.003205	0.060914	Down
XM002271780	VIT_10s0003g01410	VIT_210s0003g01410	CIPK20	678.2	-2.42189	0.09998	0.003213	0.0609818	Down
GSVIVT01000399001	VIT_17s0000g01070	VIT_217s0000g01070	VIT_217s0000g01070	680.9	-2.41022	0.1008	0.003246	0.0612346	Down
GSVIVT01032083001	VIT_13s0064g01010	VIT_213s0064g01010	VIT_213s0064g01010	681	-2.42014	0.1007	0.003247	0.0612346	Down
GSVIVT01009677001	VIT_18s0001g12210	VIT_218s0001g12210	CYP721A1	682.3	-2.41546	0.1008	0.003262	0.0613871	Down
GSVIVT01033797001	VIT_08s0007g03780	VIT_208s0007g03780	VIT_208s0007g03780	682.3	-2.40964	0.101	0.003262	0.0613871	Down
GSVIVT01031959001	VIT_03s0063g02490	VIT_203s0063g02490	VIT_203s0063g02490	683.7	-2.41488	0.1011	0.003279	0.061477	Down
GSVIVT01037673001	VIT_19s0090g00660	VIT_219s0090g00660	VIT_219s0090g00660	684.3	-2.4108	0.1012	0.003286	0.061477	Down
GSVIVT01026229001	VIT_10s0042g00970	VIT_210s0042g00970	ATMS1	684.7	-2.4079	0.1011	0.003291	0.061477	Down
GSVIVT01026284001	VIT_10s0042g01410	VIT_210s0042g01410	VIT_210s0042g01410	686.4	-2.40269	0.1016	0.003311	0.0616561	Down
GSVIVT01025703001	VIT_08s0040g01710	VIT_208s0040g01710	PAL1	686.7	-2.40558	0.1016	0.003315	0.0616659	Down
GSVIVT01004839001	VIT_02s0236g00130	VIT_202s0236g00130	OST1	688.4	-2.40154	0.102	0.003335	0.0619083	Down
GSVIVT01006341001	VIT_10s0116g00740	VIT_210s0116g00740	scpl31	690.7	-2.40096	0.1027	0.003364	0.0623815	Down
GSVIVT01021779001	VIT_14s0030g02310	VIT_214s0030g02310	ATAUX2-11	692.6	-2.41022	0.1032	0.003386	0.062724	Down
GSVIVT01002586001	VIT_00s0780g00040	VIT_200s0780g00040	RGLG2	693	-2.41663	0.1032	0.003391	0.0627512	Down
GSVIVT01015069001	VIT_11s0016g00960	VIT_211s0016g00960	VIT_211s0016g00960	693.7	-2.39751	0.1033	0.0034	0.0628522	Down
GSVIVT01026310001	VIT_04s0043g00260	VIT_204s0043g00260	UBQ1	696.1	-2.39464	0.104	0.003429	0.0632567	Down
GSVIVT01033464001	VIT_08s0007g06800	VIT_208s0007g06800	CMT1_CMT2	696.9	-2.3912	0.1041	0.003439	0.063352	Down
GSVIVT01015002001	VIT_11s0016g00340	VIT_211s0016g00340	RAD51	697.8	-2.39751	0.1042	0.00345	0.063352	Down
GSVIVT01005642001	VIT_00s0279g00090	VIT_200s0279g00090	VIT_200s0279g00090	698	-2.39234	0.1041	0.003452	0.063352	Down
GSVIVT01027578001	VIT_15s0048g01260	VIT_215s0048g01260	VIT_215s0048g01260	699.7	-2.38607	0.1046	0.003474	0.0636243	Down
GSVIVT01003675001	VIT_00s0203g00170	VIT_200s0203g00170	MYB74	700.5	-2.42072	0.1047	0.003483	0.0637235	Down
GSVIVT01036007001	VIT_04s0008g07020	VIT_204s0008g07020	TIC55-II	702.2	-2.38493	0.1051	0.003504	0.0639102	Down
GSVIVT01011569001	VIT_01s0011g06580	VIT_201s0011g06580	VIT_201s0011g06580	703.8	-2.38209	0.1056	0.003524	0.0639649	Down
GSVIVT01015355001	VIT_11s0016g03590	VIT_211s0016g03590	VIT_211s0016g03590	704.3	-2.37982	0.1056	0.00353	0.0639903	Down
GSVIVT01014476001	VIT_19s0014g04030	VIT_219s0014g04030	VIT_219s0014g04030	709.3	-2.40096	0.1073	0.003593	0.0648675	Down
XM002270611	VIT_03s0017g01280	VIT_203s0017g01280	WBC11	713.7	-2.37023	0.1087	0.003648	0.0655152	Down
GSVIVT01026015001	VIT_18s0041g01220	VIT_218s0041g01220	VIT_218s0041g01220	713.9	-2.37304	0.1086	0.003651	0.0655152	Down
GSVIVT01013758001	VIT_01s0127g00520	VIT_201s0127g00520	VIT_201s0127g00520	715.5	-2.37023	0.1091	0.003671	0.0657771	Down
GSVIVT01029166001	VIT_11s0052g01260	VIT_211s0052g01260	XTR6	716	-2.36967	0.1091	0.003678	0.0658003	Down
GSVIVT01007549001	VIT_17s0000g10110	VIT_217s0000g10110	ARR11	716.6	-2.3596	0.1091	0.003686	0.0658466	Down
GSVIVT01025870001	VIT_08s0040g00060	VIT_208s0040g00060	VIT_208s0040g00060	716.8	-2.36239	0.109	0.003688	0.0658466	Down
GSVIVT01032005001	VIT_13s0064g01750	VIT_213s0064g01750	BGLU17	717.4	-2.36128	0.1091	0.003695	0.0659053	Down
GSVIVT01026668001	VIT_15s0045g00040	VIT_215s0045g00040	VIT_215s0045g00040	718	-2.36686	0.1091	0.003703	0.0659817	Down
GSVIVT01023937001	VIT_03s0038g03210	VIT_203s0038g03210	LYM2	720.1	-2.36463	0.1097	0.00373	0.066357	Down
GSVIVT01027407001	VIT_15s0048g02870	VIT_215s0048g02870	HB-7	720.5	-2.3596	0.1097	0.003735	0.066357	Down
GSVIVT01008688001	VIT_18s0001g00210	VIT_218s0001g00210	VIT_218s0001g00210	720.6	-2.35905	0.1095	0.003737	0.066357	Down
GSVIVT01019691001	VIT_02s0025g02920	VIT_202s0025g02920	OMT1	722.6	-2.36295	0.1101	0.003763	0.0665834	Down
GSVIVT01034989001	VIT_05s0077g00940	VIT_205s0077g00940	PHYB	723.8	-2.3663	0.1104	0.003778	0.0667512	Down
GSVIVT01015165001	VIT_11s0016g01850	VIT_211s0016g01850	VIT_211s0016g01850	725.9	-2.35018	0.111	0.003805	0.0670594	Down
GSVIVT01009363001	VIT_18s0001g09290	VIT_218s0001g09290	VIT_218s0001g09290	727.5	-2.35073	0.1114	0.003826	0.0671356	Down
GSVIVT01020666001	VIT_12s0028g02520	VIT_212s0028g02520	TCP4	727.9	-2.35294	0.1114	0.003831	0.0671356	Down
GSVIVT01033613001	VIT_08s0007g05350	VIT_208s0007g05350	VIT_208s0007g05350	729.4	-2.34797	0.1118	0.00385	0.0673845	Down
GSVIVT01018490001	VIT_16s0022g02030	VIT_216s0022g02030	ERL1	730.2	-2.35183	0.1119	0.003861	0.0674441	Down
GSVIVT01027038001	VIT_15s0046g01450	VIT_215s0046g01450	VIT_215s0046g01450	730.6	-2.34467	0.1119	0.003867	0.0674583	Down
GSVIVT01026540001	VIT_04s0044g00880	VIT_204s0044g00880	VIT_204s0044g00880	730.9	-2.36574	0.1118	0.003871	0.0674583	Down
GSVIVT01035911001	VIT_04s0008g06000	VIT_204s0008g06000	VIT_204s0008g06000	732.7	-2.34577	0.1123	0.003893	0.0676042	Down
GSVIVT01026331001	VIT_04s0043g00470	VIT_204s0043g00470	VIT_204s0043g00470	733.1	-2.35128	0.1123	0.0039	0.0676177	Down
GSVIVT01028087001	--	--	--	734.8	-2.34192	0.1127	0.003922	0.0677766	Down
GSVIVT01022715001	VIT_02s0033g00800	VIT_202s0033g00800	NIT4	735.5	-2.33863	0.1128	0.00393	0.0678488	Down
GSVIVT01031964001	--	--	--	738.4	-2.34357	0.1137	0.003969	0.068323	Down
GSVIVT01034143001	VIT_08s0007g00620	VIT_208s0007g00620	VIT_208s0007g00620	739.1	-2.42248	0.1138	0.003979	0.0683626	Down
GSVIVT01025841001	VIT_08s0040g00390	VIT_208s0040g00390	CRD1	740.2	-2.33645	0.114	0.003993	0.0685221	Down
GSVIVT01028789001	VIT_16s0050g01860	VIT_216s0050g01860	SLAH3	741	-2.34192	0.1142	0.004004	0.0685931	Down
GSVIVT01034601001	VIT_13s0073g00630	VIT_213s0073g00630	VIT_213s0073g00630	742.1	-2.34467	0.1144	0.004018	0.0687005	Down
GSVIVT01038588001	VIT_16s0098g01520	VIT_216s0098g01520	VIT_216s0098g01520	742.1	-2.34082	0.1142	0.004018	0.0687005	Down
GSVIVT01024459001	VIT_16s0039g02600	VIT_216s0039g02600	APA1	744.8	-2.33645	0.1151	0.004055	0.0691353	Down
GSVIVT01003139001	VIT_00s0179g00340	VIT_200s0179g00340	HTA8	746	-2.32558	0.1154	0.004071	0.0692733	Down
GSVIVT01015329001	VIT_11s0016g03370	VIT_211s0016g03370	VIT_211s0016g03370	750.6	-2.32558	0.1169	0.004132	0.0697103	Down
GSVIVT01021446001	VIT_10s0003g03280	VIT_210s0003g03280	MNS3	751.2	-2.32342	0.1169	0.004141	0.0697297	Down
GSVIVT01017936001	VIT_05s0020g03130	VIT_205s0020g03130	VIT_205s0020g03130	754.8	-2.31374	0.1181	0.00419	0.0703219	Down
GSVIVT01012196001	VIT_01s0011g00720	VIT_201s0011g00720	WRKY57	757.1	-2.32396	0.1188	0.004221	0.0705925	Down
GSVIVT01024913001	VIT_06s0004g05150	VIT_206s0004g05150	TOC75-III	757.6	-2.31214	0.1188	0.004228	0.0705925	Down
GSVIVT01017540001	VIT_09s0002g08810	VIT_209s0002g08810	VIT_209s0002g08810	759.8	-2.405	0.1195	0.004259	0.0709102	Down
GSVIVT01004254001	VIT_00s1194g00010	VIT_200s1194g00010	MAPKKK5	760.9	-2.30894	0.1198	0.004274	0.0709936	Down
GSVIVT01024299001	VIT_16s0039g01170	VIT_216s0039g01170	PAL1	763.2	-2.31428	0.1203	0.004307	0.0711912	Down
GSVIVT01020890001	VIT_05s0029g01510	VIT_205s0029g01510	VIT_205s0029g01510	763.2	-2.31374	0.1205	0.004307	0.0711912	Down
GSVIVT01005109001	VIT_00s0256g00120	VIT_200s0256g00120	VIT_200s0256g00120	763.5	-2.30468	0.1202	0.00431	0.0711912	Down
GSVIVT01009241001	VIT_18s0001g08110	VIT_218s0001g08110	HEMA1	763.9	-2.3116	0.1202	0.004316	0.0711912	Down
GSVIVT01012669001	VIT_10s0116g00980	VIT_210s0116g00980	VIT_210s0116g00980	764.9	-2.30468	0.1204	0.004329	0.0711912	Down
GSVIVT01028062001	VIT_07s0005g00940	VIT_207s0005g00940	VIT_207s0005g00940	765.2	-2.32126	0.1203	0.004334	0.0711912	Down
GSVIVT01037793001	VIT_03s0091g01240	VIT_203s0091g01240	scpl1_scpl18	765.6	-2.31589	0.1203	0.00434	0.0711912	Down
GSVIVT01007989001	VIT_17s0000g06340	VIT_217s0000g06340	AGL65	768.4	-2.29621	0.1212	0.004379	0.0716325	Down
GSVIVT01025568001	VIT_08s0040g03000	VIT_208s0040g03000	VIT_208s0040g03000	770.5	-2.30734	0.1218	0.004409	0.0719246	Down
GSVIVT01017064001	VIT_09s0002g04260	VIT_209s0002g04260	VIT_209s0002g04260	772.5	-2.33046	0.1224	0.004437	0.072315	Down
GSVIVT01032439001	VIT_14s0066g00970	VIT_214s0066g00970	TRP1	775	-2.29516	0.1232	0.004471	0.0727356	Down
GSVIVT01011402001	VIT_14s0108g00650	VIT_214s0108g00650	SMC3	776.4	-2.33209	0.1235	0.004491	0.0729942	Down
GSVIVT01027054001	VIT_15s0046g01310	VIT_215s0046g01310	SPA1	778.1	-2.29253	0.124	0.004516	0.0732664	Down
GSVIVT01011847001	VIT_01s0011g04010	VIT_201s0011g04010	VIT_201s0011g04010	779.2	-2.29043	0.1242	0.004532	0.0734405	Down
GSVIVT01006080001	VIT_00s2188g00010	VIT_200s2188g00010	TDT	781.1	-2.2805	0.1248	0.004559	0.0737385	Down
GSVIVT01036807001	VIT_19s0085g00010	VIT_219s0085g00010	VIT_219s0085g00010	783.7	-2.29832	0.1256	0.004597	0.0740047	Down
XM002285219LOC100264507	VIT_04s0008g05760	VIT_204s0008g05760	WRKY40	785.5	-2.28885	0.1261	0.004622	0.0742564	Down
GSVIVT01017011001	VIT_09s0002g03750	VIT_209s0002g03750	GATA9	786.6	-2.2779	0.1264	0.004638	0.0743629	Down
GSVIVT01007446001	VIT_00s0567g00010	VIT_200s0567g00010	MAPKKK5	787.9	-2.27998	0.1267	0.004657	0.0745299	Down
GSVIVT01033297001	VIT_08s0007g08380	VIT_208s0007g08380	CEV1	788.9	-2.30256	0.1269	0.004672	0.0746386	Down
GSVIVT01014299001	VIT_19s0014g02320	VIT_219s0014g02320	VIT_219s0014g02320	791.2	-2.28571	0.1276	0.004704	0.0750149	Down
GSVIVT01022721001	VIT_02s0033g00850	VIT_202s0033g00850	NIT4	791.8	-2.28311	0.1277	0.004714	0.0751033	Down
GSVIVT01024294001	VIT_16s0039g01120	VIT_216s0039g01120	PAL1	794.8	-2.27118	0.1286	0.004757	0.0753787	Down
GSVIVT01037766001	VIT_19s0090g01600	VIT_219s0090g01600	VIT_219s0090g01600	794.9	-2.28728	0.1285	0.00476	0.0753787	Down
GSVIVT01016302001	VIT_13s0019g04070	VIT_213s0019g04070	MLO12	795	-2.2805	0.1283	0.004761	0.0753787	Down
GSVIVT01003372001	VIT_00s0188g00150	VIT_200s0188g00150	VIT_200s0188g00150	795.1	-2.32396	0.1282	0.004762	0.0753787	Down
GSVIVT01001275001	VIT_02s0154g00110	VIT_202s0154g00110	VIT_202s0154g00110	797	-2.27221	0.1287	0.004789	0.0756236	Down
GSVIVT01012244001	VIT_01s0011g00160	VIT_201s0011g00160	RGP3	799.3	-2.26347	0.1295	0.004824	0.0759336	Down
GSVIVT01029882001	VIT_08s0056g00640	VIT_208s0056g00640	VIT_208s0056g00640	799.7	-2.27066	0.1294	0.00483	0.0759336	Down
GSVIVT01025924001	VIT_18s0041g02070	VIT_218s0041g02070	OPR1	803.8	-2.27531	0.1309	0.004891	0.0764865	Down
GSVIVT01037123001	VIT_18s0089g01020	VIT_218s0089g01020	VIT_218s0089g01020	805.5	-2.25276	0.1314	0.004917	0.0765561	Down
GSVIVT01009438001	VIT_18s0001g09980	VIT_218s0001g09980	VIT_218s0001g09980	806.3	-2.26296	0.1315	0.004928	0.0766602	Down
XM002273179	VIT_12s0028g03700	VIT_212s0028g03700	TPC1	809.1	-2.25124	0.1324	0.004971	0.0767916	Down
GSVIVT01006754001	--	--	--	809.4	-2.26244	0.1323	0.004975	0.0767916	Down
GSVIVT01014585001	VIT_19s0014g05070	VIT_219s0014g05070	ATK3	809.7	-2.25938	0.1322	0.00498	0.0767916	Down
GSVIVT01020261001	VIT_19s0027g01870	VIT_219s0027g01870	VIT_219s0027g01870	809.8	-2.25378	0.1321	0.004981	0.0767916	Down
GSVIVT01037614001	VIT_19s0090g00060	VIT_219s0090g00060	VIT_219s0090g00060	810	-2.26398	0.132	0.004984	0.0767916	Down
GSVIVT01029162001	VIT_11s0052g01300	VIT_211s0052g01300	XTR6	811.1	-2.25938	0.1322	0.005001	0.0768793	Down
GSVIVT01026430001	VIT_04s0044g01870	VIT_204s0044g01870	VIT_204s0044g01870	813.2	-2.26347	0.1328	0.005032	0.0771911	Down
GSVIVT01037481001	VIT_06s0009g01280	VIT_206s0009g01280	VIT_206s0009g01280	813.5	-2.2477	0.1327	0.005036	0.0771911	Down
GSVIVT01033540001	VIT_08s0007g06040	VIT_208s0007g06040	BG3	813.8	-2.24921	0.1327	0.005042	0.0772165	Down
GSVIVT01035145001	VIT_05s0077g02330	VIT_205s0077g02330	VIT_205s0077g02330	819.5	-2.24014	0.1348	0.005128	0.0781965	Down
GSVIVT01005067001	VIT_00s0253g00150	VIT_200s0253g00150	MES1	820.9	-2.23614	0.1351	0.005149	0.0783151	Down
GSVIVT01030081001	VIT_12s0057g00980	VIT_212s0057g00980	PHYC	822.2	-2.23614	0.1355	0.00517	0.0783385	Down
GSVIVT01006275001	VIT_00s0341g00050	VIT_200s0341g00050	VIT_200s0341g00050	822.6	-2.23814	0.1354	0.005176	0.0783385	Down
GSVIVT01020145001	VIT_01s0026g00950	VIT_201s0026g00950	FH8	823.4	-2.24366	0.1355	0.005188	0.0784381	Down
GSVIVT01027716001	VIT_05s0049g00010	VIT_205s0049g00010	CSLG2	826.5	-2.25124	0.1366	0.005236	0.0789623	Down
GSVIVT01031048001	VIT_14s0006g03040	VIT_214s0006g03040	RAD23C	828	-2.23214	0.137	0.005259	0.0791159	Down
GSVIVT01030458001	VIT_12s0059g00930	VIT_212s0059g00930	CSLB04	828.2	-2.23164	0.1369	0.005262	0.0791159	Down
XM002284332	VIT_04s0008g04050	VIT_204s0008g04050	RD22	828.3	-2.24014	0.1367	0.005264	0.0791159	Down
GSVIVT01026355001	VIT_04s0043g00740	VIT_204s0043g00740	PIR121	829.3	-2.23514	0.1369	0.005279	0.0792742	Down
GSVIVT01026116001	VIT_18s0041g00090	VIT_218s0041g00090	VIT_218s0041g00090	830.5	-2.23614	0.1372	0.005298	0.0794924	Down
GSVIVT01029087001	VIT_05s0051g00930	VIT_205s0051g00930	VIT_205s0051g00930	832.2	-2.24065	0.1377	0.005325	0.0795615	Down
GSVIVT01032861001	VIT_13s0067g00220	VIT_213s0067g00220	PIP1-4_PIP1-5_PIP1B	835	-2.21828	0.1386	0.005368	0.0800021	Down
GSVIVT01017067001	VIT_09s0002g04290	VIT_209s0002g04290	VIT_209s0002g04290	835.7	-2.22173	0.1387	0.005379	0.0800318	Down
GSVIVT01036971001	VIT_03s0088g01150	VIT_203s0088g01150	XF1	836.3	-2.23514	0.1387	0.005388	0.0800465	Down
GSVIVT01011006001	VIT_07s0104g01250	VIT_207s0104g01250	YUC10	836.7	-2.22668	0.1387	0.005395	0.0800687	Down
GSVIVT01028159001	VIT_07s0005g01830	VIT_207s0005g01830	VIT_207s0005g01830	841.8	-2.2168	0.1406	0.005475	0.0808507	Down
GSVIVT01015201001	VIT_11s0016g02180	VIT_211s0016g02180	PAO5	843.1	-2.21779	0.1409	0.005497	0.0809949	Down
GSVIVT01025201001	VIT_06s0004g02720	VIT_206s0004g02720	VIT_206s0004g02720	843.3	-2.22124	0.1406	0.0055	0.0809949	Down
GSVIVT01031733001	VIT_03s0063g00330	VIT_203s0063g00330	EMB2758	843.3	-2.21484	0.1408	0.005499	0.0809949	Down
GSVIVT01017267001	VIT_09s0002g06210	VIT_209s0002g06210	VIT_209s0002g06210	844	-2.21926	0.1407	0.005511	0.0810372	Down
GSVIVT01032703001	VIT_13s0067g02530	VIT_213s0067g02530	ETG1	844.3	-2.2237	0.1406	0.005515	0.0810372	Down
GSVIVT01032623001	VIT_13s0067g03780	VIT_213s0067g03780	HERK1	844.6	-2.21484	0.1405	0.00552	0.0810436	Down
GSVIVT01029167001	VIT_11s0052g01250	VIT_211s0052g01250	XTR6	846.9	-2.22025	0.1412	0.005557	0.0815195	Down
GSVIVT01007951001	VIT_17s0000g06700	VIT_217s0000g06700	VIT_217s0000g06700	848.6	-2.2237	0.1417	0.005585	0.0817044	Down
GSVIVT01019575001	VIT_02s0025g01820	VIT_202s0025g01820	CSLG3	848.9	-2.2242	0.1416	0.005588	0.0817044	Down
GSVIVT01025146001	VIT_06s0004g03220	VIT_206s0004g03220	VIT_206s0004g03220	849.2	-2.21239	0.1416	0.005594	0.0817248	Down
GSVIVT01022705001	VIT_02s0033g00700	VIT_202s0033g00700	NIT4	851.2	-2.20751	0.1422	0.005626	0.0818994	Down
GSVIVT01011126001	VIT_07s0104g00050	VIT_207s0104g00050	VIT_207s0104g00050	851.4	-2.21337	0.142	0.005629	0.0818994	Down
GSVIVT01012292001	VIT_03s0110g00270	VIT_203s0110g00270	VIT_203s0110g00270	853.6	-2.21926	0.1427	0.005664	0.0822884	Down
GSVIVT01016714001	VIT_09s0002g00810	VIT_209s0002g00810	VIT_209s0002g00810	855.8	-2.2168	0.1434	0.005699	0.082403	Down
GSVIVT01013014001	VIT_02s0012g02590	VIT_202s0012g02590	VIT_202s0012g02590	856.4	-2.2119	0.1435	0.00571	0.082403	Down
GSVIVT01000602001	VIT_01s0137g00080	VIT_201s0137g00080	ALDH2B7	859.6	-2.20994	0.1446	0.005762	0.0829513	Down
GSVIVT01034539001	VIT_18s0072g00480	VIT_218s0072g00480	VIT_218s0072g00480	860.9	-2.19635	0.1449	0.005783	0.0831189	Down
GSVIVT01015226001	VIT_11s0016g02430	VIT_211s0016g02430	VIT_211s0016g02430	861.5	-2.19635	0.145	0.005793	0.0831953	Down
GSVIVT01002332001	VIT_00s0684g00010	VIT_200s0684g00010	VIT_200s0684g00010	862.7	-2.19491	0.1452	0.005813	0.0832135	Down
GSVIVT01004710001	VIT_00s0229g00060	VIT_200s0229g00060	VIT_200s0229g00060	865.7	-2.24316	0.1463	0.005862	0.0837799	Down
GSVIVT01007124001	VIT_00s0481g00010	VIT_200s0481g00010	TOM3	867.7	-2.19058	0.1469	0.005896	0.0839175	Down
GSVIVT01010579001	VIT_16s0100g00930	VIT_216s0100g00930	TT4	867.9	-2.19829	0.1467	0.005898	0.0839175	Down
GSVIVT01003326001	VIT_00s0187g00130	VIT_200s0187g00130	TDT	868	-2.19106	0.1466	0.0059	0.0839175	Down
GSVIVT01015328001	VIT_11s0016g03360	VIT_211s0016g03360	VIT_211s0016g03360	868	-2.18914	0.1464	0.005901	0.0839175	Down
GSVIVT01029107001	VIT_11s0052g01800	VIT_211s0052g01800	COL5	868.4	-2.19154	0.1463	0.005906	0.0839175	Down
GSVIVT01012033001	VIT_01s0011g02260	VIT_201s0011g02260	YSL7	869.1	-2.2007	0.1464	0.005918	0.0839175	Down
GSVIVT01008370001	VIT_17s0000g02970	VIT_217s0000g02970	VIT_217s0000g02970	869.1	-2.19491	0.1462	0.005918	0.0839175	Down
GSVIVT01020116001	VIT_01s0026g01190	VIT_201s0026g01190	CW14	870.2	-2.19443	0.1465	0.005936	0.0839175	Down
GSVIVT01011969001	VIT_01s0011g02840	VIT_201s0011g02840	VIT_201s0011g02840	870.7	-2.18484	0.1465	0.005944	0.0839175	Down
GSVIVT01028006001	VIT_07s0005g00410	VIT_207s0005g00410	BGLU11	870.8	-2.18627	0.1463	0.005947	0.0839175	Down
GSVIVT01019859001	VIT_02s0025g04430	VIT_202s0025g04430	STP1	871.2	-2.1978	0.1463	0.005953	0.0839175	Down
GSVIVT01000545001	VIT_01s0137g00730	VIT_201s0137g00730	VIT_201s0137g00730	871.2	-2.18723	0.1461	0.005954	0.0839175	Down
GSVIVT01008752001	VIT_18s0001g01030	VIT_218s0001g01030	VIT_218s0001g01030	871.9	-2.18962	0.1462	0.005965	0.0839175	Down
GSVIVT01029229001	VIT_11s0052g00730	VIT_211s0052g00730	ZTL	872.2	-2.18866	0.1461	0.00597	0.0839175	Down
GSVIVT01017573001	VIT_09s0002g09150	VIT_209s0002g09150	VIT_209s0002g09150	872.4	-2.20556	0.146	0.005973	0.0839175	Down
GSVIVT01026415001	VIT_04s0044g02010	VIT_204s0044g02010	VIT_204s0044g02010	872.6	-2.18579	0.1458	0.005976	0.0839175	Down
GSVIVT01015854001	VIT_03s0017g01970	VIT_203s0017g01970	VIT_203s0017g01970	873.1	-2.21092	0.1458	0.005985	0.0839175	Down
GSVIVT01030431001	VIT_12s0059g00670	VIT_212s0059g00670	AER	876.9	-2.18914	0.1472	0.006048	0.084245	Down
GSVIVT01029961001	VIT_08s0056g01480	VIT_208s0056g01480	CAX7	877.3	-2.18914	0.1471	0.006055	0.084245	Down
GSVIVT01015572001	VIT_11s0016g05630	VIT_211s0016g05630	VIT_211s0016g05630	877.3	-2.17723	0.147	0.006055	0.084245	Down
GSVIVT01003863001	--	--	--	877.5	-2.17865	0.1468	0.006058	0.084245	Down
GSVIVT01035565001	VIT_04s0008g02830	VIT_204s0008g02830	ARA1	878.2	-2.17865	0.1469	0.00607	0.084245	Down
GSVIVT01019530001	VIT_02s0025g01430	VIT_202s0025g01430	VIT_202s0025g01430	880	-2.20799	0.1474	0.006099	0.0845154	Down
GSVIVT01002109001	VIT_00s0615g00030	VIT_200s0615g00030	ELI3-1	882.4	-2.1725	0.1482	0.006141	0.0849156	Down
GSVIVT01011616001	VIT_01s0011g06140	VIT_201s0011g06140	VIT_201s0011g06140	883.9	-2.18388	0.1486	0.006167	0.0850872	Down
GSVIVT01009568001	VIT_18s0001g11180	VIT_218s0001g11180	VIT_218s0001g11180	885.8	-2.17014	0.1492	0.006198	0.0853546	Down
GSVIVT01036904001	VIT_02s0087g00500	VIT_202s0087g00500	MPK9	888.2	-2.17344	0.15	0.006239	0.0857862	Down
GSVIVT01000469001	VIT_12s0134g00650	VIT_212s0134g00650	VIT_212s0134g00650	890.8	-2.2007	0.1509	0.006284	0.0860236	Down
GSVIVT01008073001	VIT_17s0000g05550	VIT_217s0000g05550	VIT_217s0000g05550	891.5	-2.16826	0.1509	0.006295	0.0860236	Down
GSVIVT01011925001	VIT_01s0011g03270	VIT_201s0011g03270	VIT_201s0011g03270	892.5	-2.16544	0.1511	0.006313	0.0861937	Down
GSVIVT01032603001	VIT_14s0066g02590	VIT_214s0066g02590	VIT_214s0066g02590	892.8	-2.1815	0.1511	0.006318	0.0861937	Down
GSVIVT01007987001	VIT_17s0000g06360	VIT_217s0000g06360	EXPA1	893	-2.16826	0.1509	0.006322	0.0861937	Down
GSVIVT01030607001	VIT_12s0059g02340	VIT_212s0059g02340	SYP132	893.5	-2.1692	0.151	0.00633	0.0862365	Down
GSVIVT01033974001	VIT_08s0007g02140	VIT_208s0007g02140	VIT_208s0007g02140	895.4	-1.29299	0.1515	0.006362	0.0865398	Down
GSVIVT01035880001	VIT_04s0008g05710	VIT_204s0008g05710	VIT_204s0008g05710	897.3	-2.17817	0.1521	0.006396	0.0867773	Down
GSVIVT01022723001	VIT_02s0033g00870	VIT_202s0033g00870	NIT4	897.5	-2.16169	0.152	0.006399	0.0867773	Down
GSVIVT01017487001	VIT_09s0002g08370	VIT_209s0002g08370	TPL	900.5	-2.18293	0.153	0.006451	0.0872826	Down
GSVIVT01036750001	--	--	--	903	-2.15146	0.1538	0.006494	0.0876641	Down
GSVIVT01011458001	--	--	--	904.1	-2.16029	0.1541	0.006514	0.0878006	Down
GSVIVT01022771001	VIT_02s0033g01110	VIT_202s0033g01110	VIT_202s0033g01110	904.5	-2.14915	0.154	0.00652	0.0878149	Down
GSVIVT01033567001	VIT_08s0007g05790	VIT_208s0007g05790	VIT_208s0007g05790	905.9	-2.1631	0.1544	0.006545	0.0880848	Down
GSVIVT01025229001	VIT_06s0004g02500	VIT_206s0004g02500	VIT_206s0004g02500	908	-2.16169	0.1551	0.006581	0.0882903	Down
GSVIVT01009594001	VIT_18s0001g11430	VIT_218s0001g11430	CYP82C4	908.3	-2.17439	0.155	0.006586	0.0882903	Down
GSVIVT01012500001	VIT_03s0038g00080	VIT_203s0038g00080	AAC3	909.1	-2.15889	0.1551	0.0066	0.0882903	Down
GSVIVT01037789001	VIT_19s0090g01870	VIT_219s0090g01870	MRP3	909.3	-2.19058	0.1548	0.006605	0.0882903	Down
XM002271907OMT3	VIT_01s0010g03510	VIT_201s0010g03510	CCOAMT	909.3	-2.15054	0.155	0.006605	0.0882903	Down
GSVIVT01012085001	--	--	--	910.1	-2.15332	0.1549	0.006619	0.0884109	Down
GSVIVT01026888001	VIT_15s0046g02930	VIT_215s0046g02930	AHL1	912.4	-2.17533	0.1557	0.006659	0.0888784	Down
GSVIVT01023607001	VIT_11s0037g00210	VIT_211s0037g00210	VIT_211s0037g00210	913.4	-2.15285	0.1559	0.006676	0.0889716	Down
GSVIVT01014284001	VIT_19s0014g02170	VIT_219s0014g02170	VIT_219s0014g02170	914.4	-2.14316	0.1561	0.006696	0.0891712	Down
GSVIVT01001202001	VIT_07s0151g00290	VIT_207s0151g00290	VIT_207s0151g00290	916.4	-2.14592	0.1567	0.006729	0.0894766	Down
GSVIVT01009673001	VIT_18s0001g12180	VIT_218s0001g12180	CYP721A1	916.9	-2.151	0.1567	0.00674	0.0895154	Down
GSVIVT01022215001	VIT_07s0031g01470	VIT_207s0031g01470	VIT_207s0031g01470	919.4	-2.14823	0.1575	0.006784	0.0897377	Down
GSVIVT01021754001	VIT_10s0003g05690	VIT_210s0003g05690	LSH3	920.6	-2.1645	0.1578	0.006805	0.0898149	Down
GSVIVT01024965001e5	VIT_06s0004g04680	VIT_206s0004g04680	VIT_206s0004g04680	920.6	-2.14087	0.1576	0.006805	0.0898149	Down
GSVIVT01013329001	VIT_12s0121g00240	VIT_212s0121g00240	DGK5	922	-2.145	0.158	0.00683	0.0900374	Down
GSVIVT01008668001	VIT_17s0000g00010	VIT_217s0000g00010	VIT_217s0000g00010	922.1	-2.14823	0.1578	0.006832	0.0900374	Down
GSVIVT01037015001	VIT_03s0088g00690	VIT_203s0088g00690	PRB1	924.6	-2.13493	0.1587	0.006877	0.0905633	Down
GSVIVT01008709001	VIT_18s0001g00490	VIT_218s0001g00490	ECH2	925.7	-2.17817	0.1589	0.006896	0.0906356	Down
GSVIVT01022969001	--	--	--	925.8	-2.14638	0.1587	0.006898	0.0906356	Down
GSVIVT01008471001	VIT_17s0000g02030	VIT_217s0000g02030	VIT_217s0000g02030	926.1	-2.15843	0.1586	0.006903	0.0906356	Down
GSVIVT01019692001	VIT_02s0025g02940	VIT_202s0025g02940	VIT_202s0025g02940	926.3	-2.15471	0.1585	0.006908	0.0906356	Down
GSVIVT01022135001	VIT_07s0031g00680	VIT_207s0031g00680	ACD2	927.9	-2.15936	0.159	0.006936	0.0907699	Down
GSVIVT01027860001	VIT_05s0049g01420	VIT_205s0049g01420	VIT_205s0049g01420	928.3	-2.12811	0.159	0.006944	0.0907699	Down
GSVIVT01030691001	VIT_14s0006g00320	VIT_214s0006g00320	EMB2656	928.5	-2.14087	0.1588	0.006947	0.0907699	Down
GSVIVT01006142001	VIT_00s2483g00010	VIT_200s2483g00010	VIT_200s2483g00010	928.9	-2.13174	0.1588	0.006954	0.0907699	Down
GSVIVT01035484001	VIT_04s0008g02050	VIT_204s0008g02050	VIT_204s0008g02050	929.9	-2.13265	0.159	0.006972	0.0908032	Down
GSVIVT01007336001	VIT_00s0532g00020	VIT_200s0532g00020	ATK1	930.2	-2.13995	0.1589	0.006977	0.0908032	Down
GSVIVT01032998001	VIT_14s0068g01200	VIT_214s0068g01200	ICE1	930.9	-2.13174	0.159	0.006991	0.0908378	Down
GSVIVT01011274001	VIT_13s0106g00650	VIT_213s0106g00650	VIT_213s0106g00650	931.2	-2.17865	0.1589	0.006995	0.0908378	Down
GSVIVT01027394001	VIT_13s0047g00010	VIT_213s0047g00010	ZIFL1	934.6	-2.13538	0.1601	0.007058	0.0914554	Down
GSVIVT01013924001	VIT_16s0013g01060	VIT_216s0013g01060	VIT_216s0013g01060	935.4	-2.12134	0.1602	0.007072	0.09157	Down
GSVIVT01012059001	VIT_01s0011g02030	VIT_201s0011g02030	scpl35	936.1	-2.1263	0.1603	0.007085	0.0916048	Down
GSVIVT01008230001	VIT_17s0000g04200	VIT_217s0000g04200	TAF2	936.9	-2.12585	0.1605	0.0071	0.091732	Down
GSVIVT01034344001	VIT_10s0071g01060	VIT_210s0071g01060	VIT_210s0071g01060	938.2	-2.1254	0.1608	0.007123	0.0918245	Down
GSVIVT01013920001	VIT_16s0013g01030	VIT_216s0013g01030	VIT_216s0013g01030	938.7	-2.12359	0.1608	0.007133	0.0918245	Down
GSVIVT01030462001	VIT_12s0059g00960	VIT_212s0059g00960	CSLB03	939.9	-2.12224	0.1611	0.007154	0.0920281	Down
GSVIVT01034731001	VIT_13s0074g00570	VIT_213s0074g00570	VIT_213s0074g00570	940.6	-2.13265	0.1612	0.007168	0.0921415	Down
GSVIVT01024315001	VIT_16s0039g01360	VIT_216s0039g01360	PAL1	941.8	-2.12675	0.1615	0.007191	0.0923703	Down
GSVIVT01009315001	VIT_18s0001g08800	VIT_218s0001g08800	VIT_218s0001g08800	943.2	-2.12495	0.1619	0.007216	0.0925164	Down
GSVIVT01030165001	VIT_08s0058g01460	VIT_208s0058g01460	VIT_208s0058g01460	943.3	-2.12134	0.1617	0.007218	0.0925164	Down
GSVIVT01003179001	VIT_03s0180g00010	VIT_203s0180g00010	RD21	943.7	-2.13904	0.1617	0.007225	0.0925367	Down
XM002274127MYCA1	VIT_15s0046g02560	VIT_215s0046g02560	GL3	944.3	-2.1263	0.1617	0.007236	0.0925468	Down
GSVIVT01016489001	VIT_13s0019g02170	VIT_213s0019g02170	VIT_213s0019g02170	944.9	-2.11775	0.1617	0.007247	0.0926208	Down
GSVIVT01034151001	VIT_08s0007g00540	VIT_208s0007g00540	VIT_208s0007g00540	945.4	-2.11193	0.1617	0.007256	0.0926692	Down
GSVIVT01022009001	VIT_14s0030g00490	VIT_214s0030g00490	VIT_214s0030g00490	946.7	-2.12134	0.1621	0.00728	0.0927756	Down
GSVIVT01004734001	--	--	--	946.7	-2.1164	0.1619	0.00728	0.0927756	Down
GSVIVT01017853001	VIT_05s0020g02350	VIT_205s0020g02350	VIT_205s0020g02350	948.3	-2.13812	0.1623	0.00731	0.0929676	Down
GSVIVT01035121001	VIT_05s0077g02080	VIT_205s0077g02080	BCE2	948.6	-2.14225	0.1623	0.007316	0.0929676	Down
GSVIVT01031241001	VIT_14s0060g01180	VIT_214s0060g01180	KNAT1_KNAT6	949.4	-2.13265	0.1624	0.00733	0.0930125	Down
XM002274513LOC100262937	VIT_01s0011g00720	VIT_201s0011g00720	WRKY57	953.3	-2.11149	0.1638	0.007404	0.0937218	Down
GSVIVT01015900001	VIT_03s0017g02280	VIT_203s0017g02280	APL	953.5	-2.11506	0.1637	0.007407	0.0937218	Down
GSVIVT01001005001	VIT_13s0147g00230	VIT_213s0147g00230	TBL36	954.5	-2.11372	0.1639	0.007426	0.093825	Down
GSVIVT01038108001	VIT_05s0094g00200	VIT_205s0094g00200	EP3	954.8	-2.1097	0.1638	0.007431	0.093825	Down
GSVIVT01035856001	VIT_04s0008g05470	VIT_204s0008g05470	EBF1	956.2	-2.11461	0.1642	0.007457	0.0940864	Down
GSVIVT01028243001	VIT_07s0005g02560	VIT_207s0005g02560	VIT_207s0005g02560	956.8	-2.12675	0.1642	0.007469	0.0941709	Down
XM002264763LOC100248802	--	--	--	957.8	-2.10704	0.1644	0.007488	0.0943435	Down
GSVIVT01007278001	VIT_00s0525g00020	VIT_200s0525g00020	SQE2	959.6	-2.11372	0.165	0.007522	0.0944746	Down
GSVIVT01005230001	--	--	--	959.7	-2.11015	0.1648	0.007524	0.0944746	Down
GSVIVT01020353001	VIT_19s0027g01120	VIT_219s0027g01120	LBD4	959.8	-2.12857	0.1646	0.007525	0.0944746	Down
GSVIVT01010015001	VIT_18s0001g15330	VIT_218s0001g15330	VIT_218s0001g15330	961.4	-2.10084	0.1651	0.007556	0.0947969	Down
GSVIVT01029458001	VIT_09s0054g01620	VIT_209s0054g01620	VIT_209s0054g01620	961.9	-2.10615	0.1651	0.007565	0.0948049	Down
GSVIVT01033960001	VIT_08s0007g02260	VIT_208s0007g02260	VIT_208s0007g02260	963.1	-2.12269	0.1654	0.007587	0.0948049	Down
GSVIVT01024696001	VIT_06s0004g06940	VIT_206s0004g06940	ZIP6	964.8	-2.0982	0.1659	0.007621	0.0950085	Down
GSVIVT01017963001	VIT_05s0020g03350	VIT_205s0020g03350	VIT_205s0020g03350	965.2	-2.11595	0.1659	0.007629	0.0950415	Down
GSVIVT01002031001	VIT_00s0586g00030	VIT_200s0586g00030	VIT_200s0586g00030	967	-2.09556	0.1664	0.007663	0.095198	Down
GSVIVT01018512001	VIT_16s0022g01820	VIT_216s0022g01820	PLE	967.1	-2.09952	0.1662	0.007663	0.095198	Down
GSVIVT01017754001	VIT_05s0020g01460	VIT_205s0020g01460	VIT_205s0020g01460	970.4	-2.09512	0.1674	0.007728	0.0958045	Down
GSVIVT01020259001	VIT_19s0027g01880	VIT_219s0027g01880	VIT_219s0027g01880	971.4	-2.09908	0.1676	0.007747	0.0959211	Down
GSVIVT01010032001	VIT_18s0001g15540	VIT_218s0001g15540	SCPL43	972	-2.09688	0.1677	0.007757	0.0959211	Down
XM002274719LOC100257104	VIT_02s0025g01020	VIT_202s0025g01020	GBF3	972.7	-2.10526	0.1677	0.007771	0.0960027	Down
GSVIVT01029097001	VIT_05s0051g01070	VIT_205s0051g01070	VIT_205s0051g01070	973.5	-2.1004	0.1679	0.007787	0.096037	Down
GSVIVT01026625001	VIT_04s0044g00240	VIT_204s0044g00240	VIT_204s0044g00240	974.7	-2.10615	0.1682	0.00781	0.0961501	Down
GSVIVT01035915001	VIT_04s0008g06050	VIT_204s0008g06050	VIT_204s0008g06050	976.5	-2.09205	0.1687	0.007844	0.0964351	Down
GSVIVT01021050001	VIT_05s0029g00230	VIT_205s0029g00230	NRAMP2	977	-2.09336	0.1687	0.007854	0.0964912	Down
GSVIVT01025019001	VIT_06s0004g04270	VIT_206s0004g04270	HTA12	977.8	-2.096	0.1688	0.00787	0.096621	Down
GSVIVT01009003001	VIT_18s0001g05160	VIT_218s0001g05160	VIT_218s0001g05160	978.1	-2.1182	0.1688	0.007876	0.0966279	Down
GSVIVT01016055001	VIT_09s0018g01220	VIT_209s0018g01220	VIT_209s0018g01220	980	-2.10084	0.1694	0.007913	0.0966854	Down
GSVIVT01009019001	--	--	--	980.4	-2.12495	0.1693	0.00792	0.0966854	Down
GSVIVT01009362001	VIT_18s0001g09270	VIT_218s0001g09270	VIT_218s0001g09270	980.4	-2.08986	0.1691	0.00792	0.0966854	Down
GSVIVT01026640001	VIT_04s0044g00130	VIT_204s0044g00130	VIT_204s0044g00130	980.9	-2.09776	0.1691	0.007929	0.0966854	Down
GSVIVT01032569001	VIT_14s0066g02240	VIT_214s0066g02240	PP2A-2	981.7	-2.08681	0.1693	0.007946	0.0966854	Down
GSVIVT01021307001	VIT_10s0003g02110	VIT_210s0003g02110	VIT_210s0003g02110	6	19.77	1.791e-05	1.008e-09	2.55816e-06	Up
GSVIVT01032993001	VIT_14s0068g01160	VIT_214s0068g01160	CCL	10	17.21	4.918e-05	5.537e-09	1.09294e-05	Up
GSVIVT01029057001	VIT_05s0051g00670	VIT_205s0051g00670	NCED6	16	21.42	0.0001756	2.966e-08	4.05315e-05	Up
GSVIVT01013771001	VIT_01s0127g00400	VIT_201s0127g00400	VIT_201s0127g00400	20	14.13	0.0002865	6.45e-08	5.45639e-05	Up
GSVIVT01035820001	VIT_04s0008g05160	VIT_204s0008g05160	VIT_204s0008g05160	32	12.32	0.001269	3.571e-07	0.000186585	Up
GSVIVT01003136001	VIT_00s0179g00310	VIT_200s0179g00310	AMT2	33	12.33	0.001239	4.184e-07	0.000197051	Up
GSVIVT01027720001	VIT_05s0049g00080	VIT_205s0049g00080	SUP	35	11.82	0.001296	5.108e-07	0.000226859	Up
GSVIVT01036982001	VIT_03s0088g01050	VIT_203s0088g01050	VIT_203s0088g01050	44	11.38	0.002288	1.03e-06	0.000389318	Up
GSVIVT01003658001	VIT_00s0203g00020	VIT_200s0203g00020	VIT_200s0203g00020	55	9.728	0.003974	2.237e-06	0.000686097	Up
GSVIVT01036372001	VIT_18s0001g05450	VIT_218s0001g05450	TPS21	55	10.58	0.004358	2.208e-06	0.000686097	Up
GSVIVT01003822001	VIT_04s0210g00040	VIT_204s0210g00040	SSL4	61	9.921	0.004874	3.018e-06	0.000837731	Up
GSVIVT01034164001	VIT_08s0007g00430	VIT_208s0007g00430	VIT_208s0007g00430	69	9.814	0.006729	4.545e-06	0.00112066	Up
GSVIVT01029424001	VIT_17s0053g01070	VIT_217s0053g01070	VIT_217s0053g01070	69	9.839	0.006293	4.605e-06	0.00112066	Up
GSVIVT01003473001	VIT_00s0194g00070	VIT_200s0194g00070	VIT_200s0194g00070	74	9.799	0.007188	5.665e-06	0.00127391	Up
GSVIVT01033915001	VIT_08s0007g02670	VIT_208s0007g02670	ABA2	85	8.952	0.01015	8.566e-06	0.00176948	Up
GSVIVT01024652001	VIT_06s0004g07260	VIT_206s0004g07260	VIT_206s0004g07260	90	9.067	0.01071	1.025e-05	0.00197898	Up
GSVIVT01035750001	VIT_04s0008g04530	VIT_204s0008g04530	VIT_204s0008g04530	90	9.243	0.01136	1.023e-05	0.00197898	Up
GSVIVT01000777001	VIT_12s0142g00040	VIT_212s0142g00040	GPAT1	98	8.93	0.01332	1.349e-05	0.00244541	Up
GSVIVT01033479001	VIT_08s0007g06690	VIT_208s0007g06690	VIT_208s0007g06690	101	8.801	0.01376	1.472e-05	0.00258912	Up
GSVIVT01014910001	VIT_19s0015g02190	VIT_219s0015g02190	VIT_219s0015g02190	122	8.313	0.02343	2.638e-05	0.00407514	Up
GSVIVT01029857001	VIT_08s0056g00380	VIT_208s0056g00380	PAP10	124	8.329	0.02365	2.796e-05	0.0041955	Up
GSVIVT01030089001	VIT_12s0057g01050	VIT_212s0057g01050	VIT_212s0057g01050	126	8.101	0.02374	2.94e-05	0.00431645	Up
GSVIVT01009327001	--	--	--	129	8.005	0.02389	3.093e-05	0.00438062	Up
GSVIVT01014530001	VIT_19s0014g04540	VIT_219s0014g04540	VIT_219s0014g04540	133	8.161	0.02544	3.437e-05	0.00469349	Up
GSVIVT01014921001	VIT_19s0015g02260	VIT_219s0015g02260	CYP72A14	134	7.515	0.02396	3.507e-05	0.00471984	Up
GSVIVT01024827001	VIT_06s0004g05860	VIT_206s0004g05860	VIT_206s0004g05860	134	8.031	0.02459	3.461e-05	0.00469349	Up
GSVIVT01031610001	--	--	--	135	8.155	0.0236	3.587e-05	0.00479121	Up
GSVIVT01000305001	VIT_00s0131g00300	VIT_200s0131g00300	VIT_200s0131g00300	136	7.942	0.02188	3.695e-05	0.00482659	Up
GSVIVT01020567001	VIT_12s0028g03450	VIT_212s0028g03450	ENODL1	136	8.013	0.02307	3.636e-05	0.00480313	Up
GSVIVT01010781001	VIT_05s0102g00610	VIT_205s0102g00610	VIT_205s0102g00610	136	8.123	0.02236	3.65e-05	0.00480313	Up
GSVIVT01035936001	VIT_04s0008g06290	VIT_204s0008g06290	RLP15	138	7.971	0.02199	3.838e-05	0.00490518	Up
GSVIVT01035684001	VIT_04s0008g03960	VIT_204s0008g03960	VIT_204s0008g03960	139	8.116	0.0217	3.909e-05	0.0049432	Up
GSVIVT01010665001	VIT_16s0100g00080	VIT_216s0100g00080	VIT_216s0100g00080	141	8.062	0.02135	4.086e-05	0.0049432	Up
GSVIVT01037846001	VIT_03s0091g00730	VIT_203s0091g00730	VIT_203s0091g00730	141	8.065	0.02179	4.048e-05	0.0049432	Up
GSVIVT01024515001	VIT_06s0004g08470	VIT_206s0004g08470	BLH7	145	7.08	0.02239	4.411e-05	0.00515536	Up
GSVIVT01023105001	VIT_12s0035g02150	VIT_212s0035g02150	FRO6_FRO7	145	7.934	0.02201	4.46e-05	0.00517856	Up
GSVIVT01033739001	VIT_08s0007g04240	VIT_208s0007g04240	ECP63	146	7.743	0.02188	4.557e-05	0.00519398	Up
GSVIVT01007431001	--	--	--	157	7.823	0.02617	5.598e-05	0.00602405	Up
GSVIVT01028884001	--	--	--	160	7.722	0.02715	5.96e-05	0.00630235	Up
GSVIVT01030017001	VIT_12s0057g00320	VIT_212s0057g00320	VIT_212s0057g00320	163	7.689	0.02776	6.25e-05	0.00653125	Up
GSVIVT01035935001	VIT_04s0008g06280	VIT_204s0008g06280	VIT_204s0008g06280	168	7.564	0.02941	6.788e-05	0.00697045	Up
GSVIVT01038406001	VIT_09s0096g00430	VIT_209s0096g00430	VIT_209s0096g00430	169	7.627	0.02961	7e-05	0.00714684	Up
GSVIVT01019261001	VIT_15s0024g01260	VIT_215s0024g01260	VIT_215s0024g01260	170	7.681	0.02951	7.143e-05	0.00725117	Up
GSVIVT01018944001	VIT_04s0023g01910	VIT_204s0023g01910	RL1	171	7.683	0.0292	7.232e-05	0.0072998	Up
GSVIVT01036295001	VIT_18s0001g03740	VIT_218s0001g03740	VIT_218s0001g03740	176	7.594	0.03099	7.849e-05	0.00770373	Up
GSVIVT01031079001	VIT_14s0060g02760	VIT_214s0060g02760	VIT_214s0060g02760	177	6.479	0.03069	7.946e-05	0.0077137	Up
GSVIVT01018670001	VIT_16s0022g00400	VIT_216s0022g00400	VIT_216s0022g00400	179	7.541	0.0311	8.228e-05	0.0079011	Up
GSVIVT01034433001	VIT_10s0071g00130	VIT_210s0071g00130	VIT_210s0071g00130	181	5.614	0.03133	8.466e-05	0.00797451	Up
GSVIVT01000425001	VIT_12s0134g00270	VIT_212s0134g00270	VIT_212s0134g00270	181	6.74	0.0307	8.468e-05	0.00797451	Up
GSVIVT01005294001	VIT_00s0274g00010	VIT_200s0274g00010	MSH3	181	7.48	0.03014	8.484e-05	0.00797451	Up
GSVIVT01023372001	--	--	--	185	7.517	0.0315	9.042e-05	0.0083662	Up
GSVIVT01027180001	VIT_15s0046g00180	VIT_215s0046g00180	VIT_215s0046g00180	188	6.905	0.03277	9.591e-05	0.00864894	Up
GSVIVT01009274001	VIT_18s0001g08410	VIT_218s0001g08410	HAT22	195	7.043	0.03563	0.0001063	0.00936146	Up
GSVIVT01033533001	VIT_08s0007g06140	VIT_208s0007g06140	VIT_208s0007g06140	196	7	0.03533	0.0001074	0.00936146	Up
GSVIVT01037524001	VIT_06s0009g00990	VIT_206s0009g00990	ATCHX1	197	6.745	0.03507	0.0001086	0.00937406	Up
GSVIVT01008816001	VIT_18s0001g01960	VIT_218s0001g01960	VIT_218s0001g01960	199	7.223	0.03501	0.0001123	0.00950005	Up
GSVIVT01013301001	VIT_00s0120g00290	VIT_200s0120g00290	VIT_200s0120g00290	199	7.317	0.0356	0.0001122	0.00950005	Up
GSVIVT01035537001	VIT_04s0008g02570	VIT_204s0008g02570	RPA2	200	5.063	0.03485	0.0001138	0.0095445	Up
GSVIVT01030939001	VIT_14s0006g02160	VIT_214s0006g02160	VIT_214s0006g02160	200	7.129	0.03428	0.0001139	0.0095445	Up
GSVIVT01028695001	VIT_16s0050g02710	VIT_216s0050g02710	VIT_216s0050g02710	201	7.15	0.03449	0.0001165	0.00971654	Up
GSVIVT01036440001	VIT_14s0083g00040	VIT_214s0083g00040	STP12	205	7.256	0.03569	0.0001225	0.0101219	Up
GSVIVT01030742001	VIT_14s0006g00680	VIT_214s0006g00680	VIT_214s0006g00680	210	7.292	0.0377	0.0001316	0.010531	Up
GSVIVT01030542001	VIT_12s0059g01710	VIT_212s0059g01710	VIT_212s0059g01710	213	7.078	0.03884	0.0001378	0.0108319	Up
GSVIVT01032891001	--	--	--	215	6.526	0.03903	0.0001406	0.0110033	Up
GSVIVT01012328001	--	--	--	229	6.772	0.04562	0.0001695	0.0126511	Up
GSVIVT01030633001	VIT_12s0059g02560	VIT_212s0059g02560	VIT_212s0059g02560	229	6.786	0.04631	0.0001695	0.0126511	Up
GSVIVT01015816001	VIT_03s0017g01670	VIT_203s0017g01670	VIT_203s0017g01670	230	6.382	0.04472	0.0001712	0.0126724	Up
GSVIVT01023310001	--	--	--	230	7.133	0.04514	0.0001702	0.0126511	Up
GSVIVT01030432001	VIT_12s0059g00680	VIT_212s0059g00680	VIT_212s0059g00680	238	6.78	0.04813	0.0001897	0.0132748	Up
GSVIVT01034623001	VIT_13s0073g00380	VIT_213s0073g00380	VIT_213s0073g00380	238	6.932	0.04861	0.0001888	0.0132748	Up
GSVIVT01021006001	VIT_05s0029g00580	VIT_205s0029g00580	VIT_205s0029g00580	238	7.019	0.0475	0.0001898	0.0132748	Up
GSVIVT01014057001	VIT_16s0013g02180	VIT_216s0013g02180	VIT_216s0013g02180	239	6.877	0.04734	0.0001919	0.0133168	Up
GSVIVT01028227001	VIT_07s0005g02420	VIT_207s0005g02420	VIT_207s0005g02420	241	6.949	0.04753	0.0001953	0.0134477	Up
GSVIVT01006693001	VIT_00s0400g00050	VIT_200s0400g00050	VIT_200s0400g00050	242	6.854	0.0478	0.0001991	0.0135518	Up
GSVIVT01000095001	VIT_14s0128g00920	VIT_214s0128g00920	VIT_214s0128g00920	246	6.697	0.049	0.0002069	0.0137629	Up
GSVIVT01023988001	VIT_03s0038g02700	VIT_203s0038g02700	VIT_203s0038g02700	246	6.78	0.04862	0.000208	0.0137629	Up
GSVIVT01021025001	--	--	--	246	6.885	0.04801	0.0002081	0.0137629	Up
GSVIVT01031882001	VIT_03s0063g01790	VIT_203s0063g01790	VIT_203s0063g01790	247	6.931	0.04791	0.0002104	0.0137776	Up
GSVIVT01038168001	VIT_05s0094g00700	VIT_205s0094g00700	ARF2	248	6.851	0.04774	0.0002123	0.0137776	Up
GSVIVT01036627001	VIT_13s0084g00510	VIT_213s0084g00510	VIT_213s0084g00510	249	6.924	0.04746	0.0002137	0.013805	Up
GSVIVT01016448001	VIT_13s0019g02560	VIT_213s0019g02560	VIT_213s0019g02560	253	6.864	0.04913	0.000224	0.014212	Up
GSVIVT01015598001	VIT_11s0016g05850	VIT_211s0016g05850	VAMP711	255	6.599	0.04987	0.0002302	0.0143491	Up
GSVIVT01009733001	--	--	--	257	6.791	0.05043	0.0002356	0.0145834	Up
GSVIVT01003472001	VIT_00s0194g00070	VIT_200s0194g00070	VIT_200s0194g00070	262	6.785	0.05269	0.0002491	0.0150732	Up
GSVIVT01018067001	VIT_05s0020g04400	VIT_205s0020g04400	VIT_205s0020g04400	264	6.295	0.05185	0.0002539	0.015136	Up
GSVIVT01019047001	VIT_04s0023g00970	VIT_204s0023g00970	PLT1	264	6.377	0.05245	0.0002539	0.015136	Up
GSVIVT01006454001	VIT_00s0371g00010	VIT_200s0371g00010	CAD9	264	6.485	0.05275	0.0002524	0.015136	Up
GSVIVT01016935001	--	--	--	266	6.642	0.05254	0.0002603	0.0153826	Up
GSVIVT01031600001	VIT_05s0062g00590	VIT_205s0062g00590	IAGLU	267	6.691	0.05161	0.0002615	0.0153826	Up
GSVIVT01024953001	VIT_06s0004g04790	VIT_206s0004g04790	MBD5	267	6.71	0.05205	0.0002607	0.0153826	Up
GSVIVT01024556001	VIT_06s0004g08130	VIT_206s0004g08130	VIT_206s0004g08130	268	6.48	0.05188	0.0002657	0.0154312	Up
GSVIVT01011425001	VIT_14s0108g00900	VIT_214s0108g00900	VIT_214s0108g00900	270	6.667	0.05232	0.0002709	0.0156251	Up
GSVIVT01026973001	VIT_15s0046g02120	VIT_215s0046g02120	VIT_215s0046g02120	271	6.695	0.05224	0.0002735	0.015724	Up
GSVIVT01037435001	VIT_06s0009g01780	VIT_206s0009g01780	CYP79A2	273	6.032	0.05248	0.0002777	0.0158177	Up
GSVIVT01023067001	VIT_12s0034g00430	VIT_212s0034g00430	RPL27AB	276	6.706	0.05405	0.000289	0.0162471	Up
GSVIVT01026905001	VIT_15s0046g02780	VIT_215s0046g02780	VIT_215s0046g02780	277	6.235	0.0537	0.0002902	0.0162622	Up
GSVIVT01035564001	VIT_04s0008g02820	VIT_204s0008g02820	VIT_204s0008g02820	280	6.733	0.05498	0.0003002	0.0166139	Up
GSVIVT01035431001	VIT_04s0008g01530	VIT_204s0008g01530	HSP17II	281	6.52	0.05485	0.0003026	0.016643	Up
AF022460CYP83D1p	--	--	--	284	6.427	0.0557	0.0003104	0.0169149	Up
GSVIVT01003173001	VIT_03s0180g00060	VIT_203s0180g00060	VIT_203s0180g00060	287	6.411	0.05708	0.0003213	0.0173195	Up
GSVIVT01005106001	VIT_00s0256g00100	VIT_200s0256g00100	VIT_200s0256g00100	290	6.539	0.05799	0.0003297	0.017589	Up
GSVIVT01015432001	VIT_11s0016g04330	VIT_211s0016g04330	VIT_211s0016g04330	291	6.501	0.05821	0.0003342	0.017765	Up
GSVIVT01032000001	VIT_13s0064g01780	VIT_213s0064g01780	VIT_213s0064g01780	292	6.583	0.05839	0.0003386	0.0178493	Up
GSVIVT01002340001e3	VIT_00s0686g00020	VIT_200s0686g00020	VIT_200s0686g00020	294	6.598	0.05868	0.0003435	0.0180008	Up
GSVIVT01019686001	VIT_02s0025g02860	VIT_202s0025g02860	SBT3	299	6.63	0.06085	0.0003597	0.0185219	Up
GSVIVT01007617001	VIT_17s0000g09520	VIT_217s0000g09520	VIT_217s0000g09520	300	6.189	0.06093	0.0003636	0.0186558	Up
GSVIVT01028457001	VIT_07s0005g04660	VIT_207s0005g04660	MRP5	300	6.56	0.06051	0.0003644	0.0186558	Up
GSVIVT01014005001	--	--	--	302	5.961	0.06117	0.0003719	0.018852	Up
GSVIVT01013559001	VIT_05s0124g00290	VIT_205s0124g00290	VIT_205s0124g00290	302	6.448	0.06072	0.0003726	0.018852	Up
GSVIVT01014262001	VIT_19s0014g01910	VIT_219s0014g01910	VIT_219s0014g01910	303	6.625	0.06045	0.0003743	0.018852	Up
GSVIVT01037283001	VIT_06s0009g03280	VIT_206s0009g03280	VIT_206s0009g03280	306	6.403	0.06175	0.0003858	0.0193363	Up
GSVIVT01014954001	--	--	--	309	5.92	0.06266	0.0003951	0.0195907	Up
GSVIVT01015679001	--	--	--	309	6.498	0.0622	0.0003956	0.0195907	Up
GSVIVT01020415001	VIT_19s0027g00660	VIT_219s0027g00660	VIT_219s0027g00660	310	6.509	0.06191	0.0003973	0.0195907	Up
GSVIVT01007872001	VIT_17s0000g07270	VIT_217s0000g07270	VIT_217s0000g07270	312	5.982	0.06287	0.000407	0.0199183	Up
GSVIVT01035312001	VIT_04s0008g00410	VIT_204s0008g00410	VIT_204s0008g00410	314	5.855	0.06291	0.0004143	0.0201094	Up
GSVIVT01035071001	VIT_05s0077g01650	VIT_205s0077g01650	MLP423	314	6.313	0.06331	0.0004134	0.0201094	Up
GSVIVT01029547001	VIT_09s0054g00880	VIT_209s0054g00880	VIT_209s0054g00880	318	6.16	0.06445	0.0004281	0.0206663	Up
GSVIVT01018141001	VIT_05s0020g05030	VIT_205s0020g05030	VIT_205s0020g05030	319	6.289	0.06429	0.0004307	0.0207355	Up
GSVIVT01034972001	VIT_05s0077g00760	VIT_205s0077g00760	VIT_205s0077g00760	330	6.34	0.07014	0.0004738	0.0221502	Up
XM002269310	VIT_10s0003g05755	VIT_210s0003g05755	VIT_210s0003g05755	332	6.021	0.07045	0.0004838	0.0222018	Up
GSVIVT01013643001	VIT_00s0125g00410	VIT_200s0125g00410	VIT_200s0125g00410	332	6.392	0.07071	0.0004816	0.0222018	Up
GSVIVT01016139001	VIT_09s0018g02000	VIT_209s0018g02000	VIT_209s0018g02000	334	6.396	0.07086	0.0004906	0.0222018	Up
GSVIVT01024190001	VIT_03s0038g00520	VIT_203s0038g00520	VIT_203s0038g00520	335	5.876	0.071	0.0004956	0.0222018	Up
GSVIVT01029552001	VIT_09s0054g00820	VIT_209s0054g00820	VIT_209s0054g00820	335	6.07	0.07045	0.0004957	0.0222018	Up
GSVIVT01020268001	VIT_19s0027g01780	VIT_219s0027g01780	RPS5	335	6.128	0.07007	0.000497	0.0222018	Up
GSVIVT01003988001	VIT_14s0219g00270	VIT_214s0219g00270	TEL1_TEL2	336	6.269	0.06904	0.0005013	0.022235	Up
GSVIVT01014267001	VIT_19s0014g01980	VIT_219s0014g01980	VIT_219s0014g01980	336	6.3	0.06946	0.0005005	0.022235	Up
GSVIVT01033829001	--	--	--	336	6.378	0.06958	0.0004974	0.0222018	Up
GSVIVT01000707001	VIT_19s0140g00270	VIT_219s0140g00270	VIT_219s0140g00270	337	6.297	0.06858	0.0005019	0.022235	Up
GSVIVT01035789001	VIT_04s0008g04880	VIT_204s0008g04880	VIT_204s0008g04880	338	6.122	0.06897	0.0005086	0.0222839	Up
GSVIVT01024497001	VIT_16s0039g02810	VIT_216s0039g02810	VIT_216s0039g02810	340	5.852	0.06902	0.0005168	0.0222839	Up
GSVIVT01030395001	VIT_12s0059g00350	VIT_212s0059g00350	VIT_212s0059g00350	340	6.176	0.06923	0.0005144	0.0222839	Up
GSVIVT01031167001	VIT_14s0060g01940	VIT_214s0060g01940	VIT_214s0060g01940	342	6.33	0.06951	0.0005243	0.0223737	Up
GSVIVT01025665001	VIT_08s0040g02010	VIT_208s0040g02010	FLA11	343	5.701	0.06945	0.0005277	0.0223737	Up
GSVIVT01037566001	VIT_06s0009g00530	VIT_206s0009g00530	WBC11	344	6.111	0.06957	0.0005326	0.0225277	Up
GSVIVT01035043001	VIT_05s0077g01380	VIT_205s0077g01380	VIT_205s0077g01380	344	6.241	0.06937	0.000535	0.0225755	Up
GSVIVT01030286001	VIT_08s0058g00470	VIT_208s0058g00470	PYL4	347	6.081	0.07042	0.000547	0.0228413	Up
GSVIVT01034281001	VIT_09s0070g00580	VIT_209s0070g00580	VIT_209s0070g00580	348	5.997	0.07033	0.0005503	0.0228413	Up
GSVIVT01029193001	VIT_11s0052g01040	VIT_211s0052g01040	VIT_211s0052g01040	349	6.011	0.07053	0.0005559	0.0229664	Up
GSVIVT01035971001	VIT_04s0008g06660	VIT_204s0008g06660	VIT_204s0008g06660	354	5.383	0.07297	0.0005792	0.0233792	Up
GSVIVT01020500001	VIT_19s0027g00100	VIT_219s0027g00100	VIT_219s0027g00100	357	6.093	0.07411	0.0005924	0.0237027	Up
GSVIVT01014889001	VIT_19s0015g02040	VIT_219s0015g02040	UTR6	358	6.069	0.07418	0.0005971	0.0237528	Up
GSVIVT01033617001	VIT_08s0007g05310	VIT_208s0007g05310	VIT_208s0007g05310	359	5.308	0.07384	0.0005985	0.0237528	Up
GSVIVT01005831001	VIT_16s0039g00710	VIT_216s0039g00710	VIT_216s0039g00710	360	6.106	0.07366	0.0006054	0.0238295	Up
GSVIVT01033624001	VIT_08s0007g05240	VIT_208s0007g05240	PIP5K4	360	6.11	0.07415	0.0006052	0.0238295	Up
GSVIVT01005217001	VIT_00s0266g00010	VIT_200s0266g00010	TPS14	367	5.608	0.07704	0.0006375	0.0248052	Up
GSVIVT01018234001	VIT_15s0021g02040	VIT_215s0021g02040	DUO1	368	5.839	0.07666	0.000643	0.0248324	Up
GSVIVT01016568001	VIT_13s0019g00920	VIT_213s0019g00920	VIT_213s0019g00920	368	6.209	0.07693	0.0006409	0.0248052	Up
GSVIVT01000971001	VIT_01s0146g00520	VIT_201s0146g00520	VIT_201s0146g00520	371	5.903	0.07742	0.000658	0.025247	Up
GSVIVT01028963001	VIT_16s0050g00220	VIT_216s0050g00220	ADF7	371	6.024	0.07786	0.0006574	0.025247	Up
GSVIVT01006809001	VIT_00s0426g00070	VIT_200s0426g00070	VIT_200s0426g00070	375	6.208	0.07881	0.0006743	0.025596	Up
GSVIVT01029254001	VIT_11s0052g00550	VIT_211s0052g00550	PTAC9	376	5.71	0.07909	0.0006811	0.0256689	Up
GSVIVT01028764001	VIT_16s0050g02120	VIT_216s0050g02120	RLP52	376	5.86	0.07867	0.000682	0.0256689	Up
GSVIVT01008901001	VIT_18s0001g03310	VIT_218s0001g03310	VIT_218s0001g03310	377	5.378	0.07867	0.0006864	0.025778	Up
GSVIVT01022795001	--	--	--	383	5.923	0.0817	0.0007175	0.026618	Up
GSVIVT01015981001	VIT_09s0018g00540	VIT_209s0018g00540	VIT_209s0018g00540	384	6.114	0.08155	0.0007207	0.026618	Up
GSVIVT01007606001	VIT_17s0000g09600	VIT_217s0000g09600	VIT_217s0000g09600	384	6.179	0.08122	0.0007224	0.0266254	Up
GSVIVT01023207001	VIT_12s0035g01280	VIT_212s0035g01280	VIT_212s0035g01280	386	6.066	0.08195	0.0007334	0.0269705	Up
GSVIVT01026062001	VIT_18s0041g00610	VIT_218s0041g00610	VIT_218s0041g00610	389	6.009	0.08277	0.0007455	0.0271947	Up
GSVIVT01009989001	VIT_18s0001g15100	VIT_218s0001g15100	YUC10	391	5.77	0.08355	0.0007572	0.0274753	Up
GSVIVT01025987001	VIT_18s0041g01460	VIT_218s0041g01460	VIT_218s0041g01460	392	5.4	0.08346	0.0007611	0.0274753	Up
GSVIVT01037753001	VIT_19s0090g01480	VIT_219s0090g01480	NHX3	392	5.92	0.08307	0.0007622	0.0274753	Up
GSVIVT01024353001	VIT_16s0039g01710	VIT_216s0039g01710	MYB9	393	5.85	0.08217	0.0007678	0.0274753	Up
GSVIVT01016914001	VIT_09s0002g02755	VIT_209s0002g02755	VIT_209s0002g02755	393	5.861	0.08304	0.0007666	0.0274753	Up
GSVIVT01022169001	VIT_07s0031g01050	VIT_207s0031g01050	VIT_207s0031g01050	393	5.997	0.08187	0.0007696	0.0274753	Up
GSVIVT01034998001	VIT_05s0077g01020	VIT_205s0077g01020	VIT_205s0077g01020	393	6.097	0.08264	0.0007676	0.0274753	Up
GSVIVT01012690001	VIT_10s0116g01300	VIT_210s0116g01300	VIT_210s0116g01300	396	5.513	0.0827	0.0007868	0.0277883	Up
GSVIVT01025512001	VIT_06s0004g00050	VIT_206s0004g00050	VIT_206s0004g00050	396	5.946	0.08309	0.0007857	0.0277883	Up
GSVIVT01005928001	VIT_00s0313g00010	VIT_200s0313g00010	VIT_200s0313g00010	397	4.166	0.08263	0.0007907	0.0278706	Up
GSVIVT01022576001	VIT_08s0032g01060	VIT_208s0032g01060	VIT_208s0032g01060	400	5.506	0.0837	0.0008057	0.0282871	Up
GSVIVT01038241001	VIT_05s0094g01300	VIT_205s0094g01300	VIT_205s0094g01300	400	5.975	0.08345	0.0008079	0.0283084	Up
GSVIVT01004107001	VIT_00s0226g00100	VIT_200s0226g00100	VIT_200s0226g00100	401	5.58	0.0833	0.0008112	0.0283299	Up
GSVIVT01004673001	VIT_00s1557g00010	VIT_200s1557g00010	VIT_200s1557g00010	401	5.938	0.08288	0.0008118	0.0283299	Up
GSVIVT01031259001	VIT_14s0060g00940	VIT_214s0060g00940	VIT_214s0060g00940	402	5.865	0.08286	0.0008162	0.0283753	Up
GSVIVT01023044001	VIT_12s0034g00690	VIT_212s0034g00690	VIT_212s0034g00690	406	5.733	0.08479	0.00084	0.0290889	Up
GSVIVT01032303001	--	--	--	409	5.909	0.08599	0.0008567	0.029536	Up
GSVIVT01018000001	VIT_05s0020g03670	VIT_205s0020g03670	VIT_205s0020g03670	409	5.982	0.08563	0.0008579	0.029536	Up
GSVIVT01024977001	VIT_06s0004g04580	VIT_206s0004g04580	VIT_206s0004g04580	411	6.013	0.08608	0.0008673	0.0297444	Up
GSVIVT01038466001	VIT_03s0097g00080	VIT_203s0097g00080	VIT_203s0097g00080	412	5.841	0.08638	0.0008752	0.0299575	Up
GSVIVT01023534001	VIT_14s0036g00440	VIT_214s0036g00440	VIT_214s0036g00440	415	5.597	0.08736	0.00089	0.0302311	Up
GSVIVT01033447001	VIT_08s0007g06990	VIT_208s0007g06990	VIT_208s0007g06990	416	5.978	0.08775	0.0008989	0.0304171	Up
GSVIVT01029771001	VIT_12s0055g00980	VIT_212s0055g00980	VIT_212s0055g00980	420	5.748	0.0893	0.0009199	0.0310095	Up
GSVIVT01014837001	VIT_19s0015g01720	VIT_219s0015g01720	VIT_219s0015g01720	423	5.987	0.09058	0.0009382	0.0314474	Up
GSVIVT01024853001	VIT_06s0004g05660	VIT_206s0004g05660	VIT_206s0004g05660	424	5.497	0.09078	0.0009454	0.0315696	Up
GSVIVT01037607001	VIT_06s0009g00040	VIT_206s0009g00040	CTF18	431	5.585	0.09342	0.0009887	0.0327081	Up
GSVIVT01034341001	VIT_10s0071g01070	VIT_210s0071g01070	VIT_210s0071g01070	431	5.761	0.0936	0.0009853	0.0326564	Up
GSVIVT01008870001	VIT_18s0001g02780	VIT_218s0001g02780	VIT_218s0001g02780	431	5.791	0.09407	0.0009849	0.0326564	Up
GSVIVT01035367001	VIT_04s0008g00920	VIT_204s0008g00920	VIT_204s0008g00920	433	5.747	0.09295	0.0009993	0.0328144	Up
GSVIVT01023545001	VIT_14s0036g00370	VIT_214s0036g00370	TOPP4	433	5.895	0.0934	0.000999	0.0328144	Up
GSVIVT01019736001	--	--	--	433	5.949	0.09382	0.0009982	0.0328144	Up
GSVIVT01005165001	VIT_00s0262g00100	VIT_200s0262g00100	VIT_200s0262g00100	434	5.222	0.09279	0.001003	0.0328442	Up
GSVIVT01024929001	VIT_06s0004g05010	VIT_206s0004g05010	UFD1	435	5.811	0.09317	0.001012	0.0328442	Up
GSVIVT01004462001	VIT_00s1350g00010	VIT_200s1350g00010	VIT_200s1350g00010	435	5.883	0.09282	0.001014	0.0328442	Up
GSVIVT01011561001	VIT_01s0011g06640	VIT_201s0011g06640	FLA21	436	5.468	0.09221	0.001017	0.0328491	Up
GSVIVT01020292001	VIT_19s0027g01580	VIT_219s0027g01580	VIT_219s0027g01580	436	5.808	0.0925	0.001015	0.0328442	Up
XM002278296	VIT_11s0016g00970	VIT_211s0016g00970	RBX1	437	4.5	0.09109	0.001025	0.0328509	Up
GSVIVT01009711001	VIT_18s0001g12490	VIT_218s0001g12490	VIT_218s0001g12490	437	4.558	0.09145	0.001024	0.0328509	Up
GSVIVT01031446001	VIT_06s0061g00880	VIT_206s0061g00880	VIT_206s0061g00880	437	5.034	0.09074	0.001027	0.0328509	Up
GSVIVT01030504001	VIT_12s0059g01330	VIT_212s0059g01330	VIT_212s0059g01330	437	5.508	0.09176	0.001023	0.0328509	Up
GSVIVT01024485001	VIT_16s0039g02780	VIT_216s0039g02780	VIT_216s0039g02780	437	5.848	0.09219	0.001022	0.0328509	Up
GSVIVT01029973001	VIT_08s0056g01590	VIT_208s0056g01590	KEG	438	5.742	0.09076	0.001032	0.0328557	Up
GSVIVT01003547001	VIT_07s0197g00030	VIT_207s0197g00030	ASL1	440	5.294	0.0916	0.001047	0.0330688	Up
GSVIVT01034780001	VIT_18s0075g00185	VIT_218s0075g00185	VIT_218s0075g00185	447	5.627	0.09462	0.001087	0.0338782	Up
GSVIVT01024766001	VIT_06s0004g06360	VIT_206s0004g06360	VIT_206s0004g06360	449	5.165	0.09579	0.001105	0.0339652	Up
GSVIVT01033548001	VIT_08s0007g05960	VIT_208s0007g05960	IQD12	450	5.616	0.09546	0.001107	0.0339652	Up
GSVIVT01037838001	VIT_03s0091g00850	VIT_203s0091g00850	VIT_203s0091g00850	452	5.485	0.09643	0.001124	0.0341052	Up
GSVIVT01014946001	VIT_19s0015g02520	VIT_219s0015g02520	CYP72A7	452	5.893	0.09603	0.001124	0.0341052	Up
GSVIVT01033795001	VIT_08s0007g03790	VIT_208s0007g03790	CBF2	464	5.245	0.1023	0.001204	0.0361302	Up
GSVIVT01009267001	VIT_18s0001g08320	VIT_218s0001g08320	VIT_218s0001g08320	465	5.594	0.1023	0.001209	0.036219	Up
GSVIVT01008298001	VIT_17s0000g03590	VIT_217s0000g03590	VIT_217s0000g03590	468	5.842	0.1037	0.001232	0.0368459	Up
GSVIVT01004729001	VIT_00s0230g00020	VIT_200s0230g00020	VIT_200s0230g00020	470	5.626	0.1044	0.001245	0.0371369	Up
GSVIVT01020286001	VIT_19s0027g01630	VIT_219s0027g01630	VIT_219s0027g01630	470	5.633	0.1041	0.001248	0.0371369	Up
GSVIVT01014789001	VIT_19s0015g01430	VIT_219s0015g01430	VIT_219s0015g01430	476	5.47	0.1073	0.001292	0.0378752	Up
GSVIVT01024762001	VIT_06s0004g06410	VIT_206s0004g06410	VIT_206s0004g06410	478	5.117	0.1075	0.001301	0.0380428	Up
GSVIVT01002913001	--	--	--	480	5.489	0.1084	0.001318	0.0383167	Up
GSVIVT01020509001	VIT_19s0027g00030	VIT_219s0027g00030	CYP72A8	484	5.782	0.1103	0.001348	0.0389386	Up
GSVIVT01026124001	VIT_18s0041g00030	VIT_218s0041g00030	WAK5	485	5.528	0.1103	0.001354	0.0390427	Up
GSVIVT01029198001	VIT_11s0052g00985	VIT_211s0052g00985	GLR2	487	5.638	0.1109	0.001367	0.0392322	Up
GSVIVT01009963001	VIT_18s0001g14810	VIT_218s0001g14810	VIT_218s0001g14810	488	5.323	0.1108	0.001378	0.0392864	Up
GSVIVT01026798001	--	--	--	488	5.509	0.1112	0.001377	0.0392864	Up
GSVIVT01004895001	VIT_00s0239g00150	VIT_200s0239g00150	VIT_200s0239g00150	488	5.591	0.1103	0.001379	0.0392864	Up
GSVIVT01018430001	VIT_16s0022g02540	VIT_216s0022g02540	VIT_216s0022g02540	489	5.275	0.1099	0.001385	0.0392864	Up
GSVIVT01020718001	VIT_12s0028g02080	VIT_212s0028g02080	VIT_212s0028g02080	489	5.29	0.1102	0.001383	0.0392864	Up
GSVIVT01025662001	VIT_08s0040g02030	VIT_208s0040g02030	FLA11	490	5.634	0.1098	0.001391	0.0392864	Up
GSVIVT01014835001	VIT_19s0015g01690	VIT_219s0015g01690	CPSUFE	492	5.575	0.1104	0.001405	0.039556	Up
GSVIVT01036388001	VIT_18s0001g05850	VIT_218s0001g05850	VIT_218s0001g05850	495	4.914	0.112	0.001431	0.0401607	Up
GSVIVT01019459001	VIT_02s0025g00820	VIT_202s0025g00820	CHX18	497	5.506	0.1126	0.001446	0.0403268	Up
GSVIVT01004701001	VIT_00s0228g00070	VIT_200s0228g00070	VIT_200s0228g00070	501	5.584	0.1146	0.001477	0.0407988	Up
GSVIVT01031741001	VIT_03s0063g00410	VIT_203s0063g00410	AMY1	502	5.199	0.1143	0.001479	0.0407988	Up
GSVIVT01023061001	VIT_12s0034g00500	VIT_212s0034g00500	GC5	503	5.474	0.1148	0.001493	0.0411212	Up
GSVIVT01019190001	VIT_15s0024g01790	VIT_215s0024g01790	VIT_215s0024g01790	504	5.672	0.1146	0.001497	0.0411588	Up
GSVIVT01011122001	VIT_07s0104g00100	VIT_207s0104g00100	ALMT12	505	5.642	0.1149	0.001508	0.0412148	Up
GSVIVT01014787001	VIT_19s0015g01410	VIT_219s0015g01410	VIT_219s0015g01410	506	5.284	0.1148	0.001518	0.0412975	Up
GSVIVT01037184001	VIT_18s0089g00420	VIT_218s0089g00420	VIT_218s0089g00420	506	5.375	0.115	0.001515	0.0412975	Up
GSVIVT01016142001	VIT_09s0018g02020	VIT_209s0018g02020	VIT_209s0018g02020	507	5.581	0.1148	0.001525	0.0413613	Up
GSVIVT01012632001	VIT_10s0116g00480	VIT_210s0116g00480	WNK6	513	5.608	0.1179	0.001572	0.0423772	Up
GSVIVT01009437001	VIT_18s0001g09970	VIT_218s0001g09970	VIT_218s0001g09970	514	5.514	0.1179	0.001579	0.0424371	Up
GSVIVT01031358001	--	--	--	515	5.448	0.118	0.001587	0.0424862	Up
GSVIVT01021358001	VIT_10s0003g02470	VIT_210s0003g02470	SRG1	516	5.505	0.1183	0.001598	0.0425614	Up
GSVIVT01035371001	--	--	--	519	5.478	0.1193	0.001619	0.0429918	Up
GSVIVT01001803001	VIT_14s0171g00060	VIT_214s0171g00060	VIT_214s0171g00060	520	5.034	0.1193	0.001625	0.0430225	Up
GSVIVT01029336001	VIT_17s0053g00110	VIT_217s0053g00110	VIT_217s0053g00110	522	5.388	0.1203	0.001646	0.043449	Up
GSVIVT01037914001	VIT_03s0091g00090	VIT_203s0091g00090	VIT_203s0091g00090	526	5.512	0.1218	0.001673	0.0438361	Up
GSVIVT01023452001	VIT_14s0036g01050	VIT_214s0036g01050	VIT_214s0036g01050	528	4.95	0.1225	0.001689	0.0440093	Up
GSVIVT01017658001	VIT_05s0020g00520	VIT_205s0020g00520	VIT_205s0020g00520	528	5.157	0.1217	0.001692	0.0440093	Up
GSVIVT01034403001	VIT_10s0071g00450	VIT_210s0071g00450	VIT_210s0071g00450	528	5.295	0.1216	0.001698	0.0440117	Up
GSVIVT01016829001	VIT_09s0002g01950	VIT_209s0002g01950	VIT_209s0002g01950	528	5.324	0.1221	0.001691	0.0440093	Up
GSVIVT01016406001	--	--	--	529	4.705	0.1209	0.001702	0.0440117	Up
GSVIVT01027327001	VIT_13s0047g00410	VIT_213s0047g00410	CHY1	529	5.028	0.1213	0.0017	0.0440117	Up
GSVIVT01009163001	VIT_18s0001g07390	VIT_218s0001g07390	VIT_218s0001g07390	533	5.275	0.1227	0.001733	0.0445409	Up
GSVIVT01008580001	VIT_17s0000g01030	VIT_217s0000g01030	HSD6	534	5.045	0.1232	0.001748	0.0446809	Up
GSVIVT01031399001	VIT_06s0061g01280	VIT_206s0061g01280	VIT_206s0061g01280	535	5.319	0.1233	0.001756	0.0448209	Up
GSVIVT01023399001	VIT_14s0036g01400	VIT_214s0036g01400	VIT_214s0036g01400	536	5.437	0.1234	0.001764	0.0449605	Up
GSVIVT01000692001	VIT_19s0140g00180	VIT_219s0140g00180	BAG7	540	5.186	0.1252	0.001798	0.0455656	Up
GSVIVT01035604001	VIT_04s0008g03180	VIT_204s0008g03180	VIT_204s0008g03180	540	5.31	0.1248	0.001798	0.0455656	Up
GSVIVT01032553001	VIT_14s0066g02050	VIT_214s0066g02050	VIT_214s0066g02050	543	4.911	0.1261	0.001824	0.046093	Up
GSVIVT01032123001	VIT_13s0064g00700	VIT_213s0064g00700	VIT_213s0064g00700	544	5.381	0.1262	0.001833	0.046189	Up
GSVIVT01038746001	VIT_12s0142g00460	VIT_212s0142g00460	VIT_212s0142g00460	545	5.057	0.1265	0.001844	0.0463347	Up
GSVIVT01010168001	VIT_01s0010g01090	VIT_201s0010g01090	VIT_201s0010g01090	547	5.391	0.1268	0.001856	0.0465047	Up
GSVIVT01035304001	VIT_04s0008g00300	VIT_204s0008g00300	VIT_204s0008g00300	547	5.427	0.1265	0.001859	0.0465143	Up
GSVIVT01032681001	VIT_13s0067g02930	VIT_213s0067g02930	EXPA8	549	5.623	0.1272	0.001877	0.046767	Up
GSVIVT01008435001	VIT_17s0000g02370	VIT_217s0000g02370	VIT_217s0000g02370	552	5.069	0.1283	0.0019	0.047076	Up
GSVIVT01004720001	VIT_00s0229g00150	VIT_200s0229g00150	VIT_200s0229g00150	558	5.239	0.1315	0.001954	0.0479459	Up
GSVIVT01004040001	VIT_00s0222g00130	VIT_200s0222g00130	VIT_200s0222g00130	559	5.081	0.1318	0.001965	0.0479509	Up
GSVIVT01013272001	VIT_02s0012g00170	VIT_202s0012g00170	CT-BMY	564	5.533	0.1342	0.002009	0.0485577	Up
GSVIVT01026021001	VIT_18s0041g01140	VIT_218s0041g01140	VIT_218s0041g01140	565	5.449	0.1345	0.002021	0.0487151	Up
GSVIVT01038055001	VIT_19s0093g00370	VIT_219s0093g00370	GSTU25	569	4.73	0.1358	0.002057	0.0491276	Up
GSVIVT01006393001	VIT_00s0361g00010	VIT_200s0361g00010	BAN	569	5.138	0.1361	0.002054	0.0491276	Up
GSVIVT01027586001	VIT_15s0048g01170	VIT_215s0048g01170	SBTI1	570	5.308	0.1353	0.002063	0.0491276	Up
GSVIVT01038754001	--	--	--	570	5.324	0.1357	0.002062	0.0491276	Up
GSVIVT01013573001	VIT_05s0124g00480	VIT_205s0124g00480	VIT_205s0124g00480	572	4.612	0.1357	0.002085	0.0495188	Up
GSVIVT01011088001	VIT_07s0104g00450	VIT_207s0104g00450	VIT_207s0104g00450	572	5.032	0.1361	0.002084	0.0495188	Up
GSVIVT01019138001	--	--	--	573	4.738	0.1356	0.002092	0.0496187	Up
GSVIVT01021355001	VIT_10s0003g02450	VIT_210s0003g02450	SRG1	574	4.859	0.1358	0.002102	0.0497894	Up
GSVIVT01025459001	VIT_06s0004g00510	VIT_206s0004g00510	VIT_206s0004g00510	575	5.296	0.1361	0.002115	0.0499449	Up
GSVIVT01037163001	VIT_18s0089g00590	VIT_218s0089g00590	VIT_218s0089g00590	575	5.378	0.1358	0.002117	0.0499449	Up
GSVIVT01013560001	VIT_05s0124g00300	VIT_205s0124g00300	MS2	578	5.036	0.1372	0.002147	0.0505185	Up
GSVIVT01013700001	VIT_18s0001g02500	VIT_218s0001g02500	VIT_218s0001g02500	581	5.022	0.1379	0.002174	0.0509513	Up
GSVIVT01008440001	VIT_17s0000g02330	VIT_217s0000g02330	VIT_217s0000g02330	581	5.295	0.1384	0.002174	0.0509513	Up
GSVIVT01016909001	VIT_09s0002g02710	VIT_209s0002g02710	VIT_209s0002g02710	583	4.966	0.1379	0.002188	0.0511445	Up
GSVIVT01004406001	VIT_00s1313g00010	VIT_200s1313g00010	VIT_200s1313g00010	583	5.138	0.1383	0.002188	0.0511445	Up
GSVIVT01031950001	VIT_03s0063g02390	VIT_203s0063g02390	VIT_203s0063g02390	584	4.637	0.1378	0.002195	0.0512407	Up
GSVIVT01005416001	VIT_00s1693g00010	VIT_200s1693g00010	VIT_200s1693g00010	585	4.795	0.1382	0.00221	0.0515232	Up
GSVIVT01028148001	VIT_07s0005g01720	VIT_207s0005g01720	VIT_207s0005g01720	585	4.86	0.138	0.002214	0.0515488	Up
GSVIVT01024861001	VIT_06s0004g05570	VIT_206s0004g05570	VIT_206s0004g05570	587	5.001	0.1386	0.002231	0.0518088	Up
GSVIVT01029030001	VIT_05s0051g00390	VIT_205s0051g00390	VIT_205s0051g00390	589	5.266	0.139	0.002246	0.052089	Up
GSVIVT01038452001e3	VIT_09s0096g00930	VIT_209s0096g00930	VIT_209s0096g00930	592	4.595	0.1408	0.002282	0.0527861	Up
GSVIVT01030835001	VIT_14s0006g01380	VIT_214s0006g01380	VIT_214s0006g01380	596	5.059	0.1428	0.002324	0.0532034	Up
GSVIVT01038235001	VIT_05s0094g01250	VIT_205s0094g01250	VIT_205s0094g01250	597	5.215	0.1425	0.002327	0.0532035	Up
GSVIVT01030897001	VIT_14s0006g01910	VIT_214s0006g01910	VIT_214s0006g01910	598	4.847	0.1421	0.002336	0.0532722	Up
GSVIVT01035693001	VIT_04s0008g04050	VIT_204s0008g04050	RD22	598	4.859	0.142	0.002342	0.0533406	Up
GSVIVT01005138001	VIT_00s0259g00160	VIT_200s0259g00160	mtACP3	598	5.106	0.1426	0.002335	0.0532722	Up
GSVIVT01034219001	VIT_09s0070g00050	VIT_209s0070g00050	VIT_209s0070g00050	599	4.974	0.142	0.00235	0.0533859	Up
GSVIVT01009742001	VIT_18s0001g12790	VIT_218s0001g12790	DFR	600	5.202	0.142	0.002358	0.0534534	Up
GSVIVT01038310001	VIT_07s0095g00190	VIT_207s0095g00190	VIT_207s0095g00190	602	4.869	0.1428	0.00238	0.0537922	Up
GSVIVT01013252001	VIT_02s0012g00440	VIT_202s0012g00440	VIT_202s0012g00440	603	5.273	0.1428	0.002387	0.0538135	Up
GSVIVT01000938001	VIT_01s0146g00260	VIT_201s0146g00260	SAG29	604	5.17	0.143	0.002398	0.0539886	Up
GSVIVT01010592001	VIT_16s0050g02190	VIT_216s0050g02190	VIT_216s0050g02190	605	4.721	0.1429	0.002413	0.0539886	Up
GSVIVT01031221001	VIT_14s0060g01360	VIT_214s0060g01360	VIT_214s0060g01360	605	5.249	0.1431	0.002409	0.0539886	Up
GSVIVT01009283001	VIT_18s0001g08510	VIT_218s0001g08510	VIT_218s0001g08510	607	5.197	0.1431	0.002425	0.0541877	Up
GSVIVT01033092001	--	--	--	609	4.579	0.1438	0.002452	0.0544497	Up
GSVIVT01020351001	VIT_19s0027g01140	VIT_219s0027g01140	ELP1	609	4.996	0.1442	0.002451	0.0544497	Up
GSVIVT01024126001	--	--	--	612	4.342	0.1446	0.002483	0.0548638	Up
GSVIVT01006278001	VIT_00s0341g00080	VIT_200s0341g00080	VIT_200s0341g00080	612	5.142	0.1449	0.00248	0.0548638	Up
GSVIVT01016910001	VIT_09s0002g02720	VIT_209s0002g02720	VIT_209s0002g02720	613	4.903	0.1446	0.00249	0.05488	Up
GSVIVT01038023001	VIT_19s0093g00060	VIT_219s0093g00060	VIT_219s0093g00060	614	4.919	0.145	0.002505	0.0550759	Up
GSVIVT01016138001	VIT_09s0018g01990	VIT_209s0018g01990	UGT73C7	616	4.534	0.1449	0.00252	0.0552007	Up
GSVIVT01030698001	VIT_14s0006g00360	VIT_214s0006g00360	VIT_214s0006g00360	616	4.844	0.1453	0.002519	0.0552007	Up
GSVIVT01018982001	VIT_04s0023g01570	VIT_204s0023g01570	PERK4	617	5.184	0.1452	0.002534	0.0552665	Up
GSVIVT01015101001	VIT_11s0016g01310	VIT_211s0016g01310	TT2	618	5.184	0.1454	0.002545	0.0552665	Up
GSVIVT01004969001	--	--	--	619	5.175	0.1452	0.002551	0.0552665	Up
GSVIVT01033346001	VIT_08s0007g07910	VIT_208s0007g07910	VIT_208s0007g07910	620	5.048	0.1455	0.002564	0.0554104	Up
GSVIVT01003835001	VIT_04s0210g00160	VIT_204s0210g00160	CYP87A2	622	4.748	0.1464	0.002587	0.055615	Up
GSVIVT01028316001	VIT_07s0005g03260	VIT_207s0005g03260	ERF1	623	5.207	0.1466	0.002599	0.0556951	Up
GSVIVT01022784001	VIT_02s0033g01170	VIT_202s0033g01170	RPA70C	624	4.949	0.1465	0.002606	0.0557107	Up
GSVIVT01002881001	VIT_00s0941g00020	VIT_200s0941g00020	OBE2	624	5.231	0.1463	0.00261	0.0557233	Up
GSVIVT01021021001	VIT_05s0029g00460	VIT_205s0029g00460	FAC1	625	5.277	0.1464	0.00262	0.0557417	Up
GSVIVT01007520001	VIT_17s0000g10440	VIT_217s0000g10440	VIT_217s0000g10440	629	4.969	0.1481	0.002659	0.0562946	Up
GSVIVT01006613001	VIT_00s0388g00070	VIT_200s0388g00070	PGP9	629	5.166	0.1479	0.002664	0.0562946	Up
GSVIVT01000209001	VIT_07s0129g00940	VIT_207s0129g00940	VIT_207s0129g00940	634	4.501	0.1495	0.002718	0.0568062	Up
GSVIVT01030576001	--	--	--	634	4.945	0.1503	0.002715	0.0568062	Up
GSVIVT01025125001	VIT_06s0004g03360	VIT_206s0004g03360	CARB	634	4.967	0.149	0.002718	0.0568062	Up
GSVIVT01024316001	VIT_16s0039g01360	VIT_216s0039g01360	PAL1	634	5.108	0.1498	0.002716	0.0568062	Up
GSVIVT01037265001	VIT_06s0009g03470	VIT_206s0009g03470	VIT_206s0009g03470	636	5.111	0.149	0.002734	0.056873	Up
GSVIVT01012335001	VIT_18s0122g00420	VIT_218s0122g00420	TT10	636	5.137	0.1492	0.00273	0.056873	Up
GSVIVT01015447001	VIT_11s0016g04470	VIT_211s0016g04470	VIT_211s0016g04470	637	4.98	0.1489	0.002741	0.0569519	Up
GSVIVT01038021001	--	--	--	639	4.531	0.1496	0.002771	0.057174	Up
GSVIVT01019430001	VIT_02s0025g00520	VIT_202s0025g00520	VIT_202s0025g00520	639	4.782	0.15	0.002769	0.057174	Up
GSVIVT01002319001	VIT_00s0679g00010	VIT_200s0679g00010	VIT_200s0679g00010	640	5.079	0.1494	0.002783	0.0572177	Up
GSVIVT01010955001	VIT_07s0104g01670	VIT_207s0104g01670	HAK5	640	5.323	0.1497	0.00278	0.0572177	Up
GSVIVT01009852001	VIT_18s0001g13800	VIT_218s0001g13800	CYP83B1	641	4.616	0.1495	0.002793	0.0572952	Up
GSVIVT01008122001	VIT_17s0000g05110	VIT_217s0000g05110	CYP78A10	642	4.936	0.1493	0.002799	0.0573399	Up
GSVIVT01020657001	VIT_12s0028g02600	VIT_212s0028g02600	VIT_212s0028g02600	642	5.308	0.1492	0.002805	0.0573399	Up
GSVIVT01025669001	VIT_08s0040g01990	VIT_208s0040g01990	FLA11	646	5.104	0.1507	0.002849	0.0577161	Up
GSVIVT01023755001	VIT_11s0037g01310	VIT_211s0037g01310	bHLH093	646	5.123	0.1511	0.002849	0.0577161	Up
GSVIVT01018450001	VIT_16s0022g02330	VIT_216s0022g02330	AGL6	647	4.882	0.1507	0.002859	0.0577161	Up
GSVIVT01020626001	VIT_12s0028g02890	VIT_212s0028g02890	VIT_212s0028g02890	648	4.485	0.1508	0.002868	0.057832	Up
GSVIVT01025569001	VIT_08s0040g02990	VIT_208s0040g02990	VIT_208s0040g02990	651	4.826	0.1518	0.002905	0.058242	Up
GSVIVT01031822001	VIT_03s0063g01220	VIT_203s0063g01220	VIT_203s0063g01220	651	5.055	0.1521	0.002902	0.058242	Up
GSVIVT01034615001	VIT_13s0073g00505	VIT_213s0073g00505	BSL3	653	4.65	0.1522	0.002922	0.0584565	Up
GSVIVT01038237001	VIT_05s0094g01270	VIT_205s0094g01270	BIR1	653	4.782	0.1521	0.002927	0.0584906	Up
GSVIVT01012697001	VIT_10s0116g01490	VIT_210s0116g01490	VIT_210s0116g01490	654	5.108	0.1523	0.00294	0.0586185	Up
GSVIVT01025491001	VIT_06s0004g00230	VIT_206s0004g00230	WRKY48_WRKY67	657	4.923	0.1531	0.002973	0.0591437	Up
GSVIVT01015659001	VIT_03s0017g00510	VIT_203s0017g00510	RLP7	657	4.979	0.1533	0.002969	0.0591304	Up
GSVIVT01014659001	VIT_19s0015g00280	VIT_219s0015g00280	ATSPO11-1	660	4.704	0.1545	0.003009	0.0596255	Up
GSVIVT01004337001	VIT_00s1261g00030	VIT_200s1261g00030	VIT_200s1261g00030	661	4.016	0.1542	0.003012	0.0596255	Up
GSVIVT01036183001	VIT_06s0080g00050	VIT_206s0080g00050	PDR6	662	4.489	0.1542	0.003021	0.0596509	Up
GSVIVT01005312001	--	--	--	663	4.956	0.1545	0.003034	0.0598213	Up
GSVIVT01018260001	VIT_15s0021g01700	VIT_215s0021g01700	VIT_215s0021g01700	666	4.234	0.1559	0.003071	0.0601743	Up
GSVIVT01036253001	VIT_14s0081g00310	VIT_214s0081g00310	VIT_214s0081g00310	667	4.194	0.1554	0.003079	0.0601743	Up
GSVIVT01033670001	VIT_08s0007g04830	VIT_208s0007g04830	MYB27	667	4.36	0.1558	0.003078	0.0601743	Up
GSVIVT01024638001	VIT_06s0004g07380	VIT_206s0004g07380	VIT_206s0004g07380	667	4.463	0.1552	0.003084	0.0601755	Up
GSVIVT01035861001	VIT_04s0008g05520	VIT_204s0008g05520	VIT_204s0008g05520	668	5.039	0.1551	0.00309	0.0601755	Up
GSVIVT01034199001	VIT_08s0007g00100	VIT_208s0007g00100	VIT_208s0007g00100	668	5.04	0.1549	0.003096	0.0601755	Up
GSVIVT01038656001	VIT_16s0098g00840	VIT_216s0098g00840	VIT_216s0098g00840	668	5.234	0.1545	0.003096	0.0601755	Up
GSVIVT01017148001	VIT_09s0002g05040	VIT_209s0002g05040	RPS5	670	5.229	0.1549	0.003112	0.0603738	Up
GSVIVT01005342001	VIT_00s1624g00010	VIT_200s1624g00010	VIT_200s1624g00010	672	4.541	0.1552	0.003137	0.0605126	Up
GSVIVT01020617001	VIT_12s0028g02970	VIT_212s0028g02970	MLO12	672	5.133	0.1556	0.003135	0.0605126	Up
GSVIVT01012713001e3	VIT_10s0116g01660	VIT_210s0116g01660	GLX1	672	5.222	0.1551	0.003144	0.0605126	Up
GSVIVT01028303001	VIT_07s0005g03090	VIT_207s0005g03090	CDT1A	674	4.802	0.1555	0.003168	0.0605729	Up
GSVIVT01036422001	VIT_18s0001g06550	VIT_218s0001g06550	VIT_218s0001g06550	674	5.029	0.1558	0.003165	0.0605729	Up
GSVIVT01031492001	VIT_06s0061g00500	VIT_206s0061g00500	MAT3	675	4.363	0.1552	0.00318	0.0606145	Up
GSVIVT01034224001	VIT_09s0070g00080	VIT_209s0070g00080	NIP6-1	675	4.642	0.1552	0.003171	0.0605729	Up
GSVIVT01035837001	VIT_04s0008g05280	VIT_204s0008g05280	VIT_204s0008g05280	678	5.098	0.156	0.003206	0.060914	Up
GSVIVT01035459001	--	--	--	679	5.145	0.1564	0.003223	0.0611063	Up
GSVIVT01034893001	VIT_18s0076g00300	VIT_218s0076g00300	HXK1	680	4.622	0.156	0.00324	0.0612326	Up
GSVIVT01023576001	VIT_14s0036g00040	VIT_214s0036g00040	VIT_214s0036g00040	680	4.975	0.1565	0.003232	0.0612116	Up
GSVIVT01017194001	VIT_09s0002g05440	VIT_209s0002g05440	PDR12	680	5.111	0.1563	0.003238	0.0612326	Up
GSVIVT01020237001	VIT_01s0026g00070	VIT_201s0026g00070	VIT_201s0026g00070	683	3.625	0.1567	0.003272	0.0614451	Up
GSVIVT01029050001	VIT_05s0051g00600	VIT_205s0051g00600	VIT_205s0051g00600	683	5.097	0.1568	0.003267	0.0614161	Up
GSVIVT01000422001	VIT_12s0134g00230	VIT_212s0134g00230	DFL1	684	4.845	0.1569	0.003286	0.061477	Up
GSVIVT01022573001	--	--	--	685	4.583	0.1567	0.003291	0.061477	Up
GSVIVT01015515001	VIT_11s0016g05090	VIT_211s0016g05090	VIT_211s0016g05090	685	5.15	0.1565	0.003296	0.0615057	Up
GSVIVT01032291001	VIT_11s0065g00670	VIT_211s0065g00670	VIT_211s0065g00670	686	5.022	0.1564	0.003302	0.061553	Up
GSVIVT01024610001	VIT_06s0004g07650	VIT_206s0004g07650	VIT_206s0004g07650	688	4.792	0.1573	0.00333	0.0618802	Up
GSVIVT01000483001	VIT_19s0135g00080	VIT_219s0135g00080	VIT_219s0135g00080	694	5.058	0.1605	0.003407	0.0629162	Up
GSVIVT01005030001	VIT_00s0250g00090	VIT_200s0250g00090	VIT_200s0250g00090	697	4.705	0.1615	0.003445	0.063352	Up
GSVIVT01030916001	VIT_14s0006g02040	VIT_214s0006g02040	VIT_214s0006g02040	697	4.751	0.1618	0.003443	0.063352	Up
GSVIVT01031827001	VIT_03s0063g01280	VIT_203s0063g01280	VIT_203s0063g01280	699	4.192	0.1622	0.003469	0.0635983	Up
GSVIVT01008706001	VIT_18s0001g00450	VIT_218s0001g00450	VIT_218s0001g00450	701	4.973	0.1626	0.003488	0.0637493	Up
GSVIVT01030075001	VIT_12s0057g00910	VIT_212s0057g00910	SAP	702	4.951	0.1628	0.0035	0.0639029	Up
GSVIVT01032530001	VIT_14s0066g01810	VIT_214s0066g01810	SAG101	703	4.859	0.1625	0.003513	0.0639431	Up
GSVIVT01015030001	VIT_11s0016g00590	VIT_211s0016g00590	VIT_211s0016g00590	703	4.88	0.1629	0.003513	0.0639431	Up
GSVIVT01032692001	VIT_13s0067g02750	VIT_213s0067g02750	VIT_213s0067g02750	704	4.486	0.1622	0.003525	0.0639649	Up
GSVIVT01028904001	VIT_16s0050g00730	VIT_216s0050g00730	VIT_216s0050g00730	704	4.82	0.1624	0.00352	0.0639649	Up
GSVIVT01012018001	VIT_01s0011g02390	VIT_201s0011g02390	RHA2B	705	4.998	0.1627	0.003543	0.0641604	Up
GSVIVT01018311001	--	--	--	708	4.299	0.1636	0.003572	0.0646197	Up
GSVIVT01021967001	VIT_14s0030g00760	VIT_214s0030g00760	VIT_214s0030g00760	709	5.024	0.1638	0.003588	0.0648432	Up
GSVIVT01028814001	VIT_16s0050g01560	VIT_216s0050g01560	VIT_216s0050g01560	710	4.5	0.1639	0.003608	0.0650062	Up
GSVIVT01033359001	VIT_08s0007g07780	VIT_208s0007g07780	ADPG1	710	5	0.1641	0.003603	0.064982	Up
GSVIVT01036105001	--	--	--	713	5.002	0.1652	0.003645	0.0655152	Up
GSVIVT01020698001	VIT_12s0028g02250	VIT_212s0028g02250	SAG12	714	4.494	0.1649	0.003648	0.0655152	Up
GSVIVT01028945001	VIT_16s0050g00370	VIT_216s0050g00370	VIT_216s0050g00370	716	5.038	0.1656	0.003673	0.0657771	Up
GSVIVT01032202001	VIT_13s0064g00115	VIT_213s0064g00115	VIT_213s0064g00115	721	4.33	0.168	0.003745	0.0663664	Up
GSVIVT01036658001	VIT_13s0084g00730	VIT_213s0084g00730	VIT_213s0084g00730	721	4.792	0.1682	0.003739	0.066357	Up
GSVIVT01038077001	VIT_19s0093g00510	VIT_219s0093g00510	VIT_219s0093g00510	721	5.101	0.1677	0.003747	0.0663664	Up
GSVIVT01028518001	VIT_07s0005g05110	VIT_207s0005g05110	VIT_207s0005g05110	724	4.75	0.1687	0.00378	0.0667512	Up
GSVIVT01017007001	VIT_09s0002g03720	VIT_209s0002g03720	VIT_209s0002g03720	726	4.836	0.1692	0.0038	0.0670377	Up
GSVIVT01020389001	VIT_19s0027g00860	VIT_219s0027g00860	NAC042	727	4.355	0.1694	0.003824	0.0671356	Up
GSVIVT01033727001	VIT_08s0007g04350	VIT_208s0007g04350	VIT_208s0007g04350	727	4.865	0.1697	0.00382	0.0671356	Up
GSVIVT01009799001	--	--	--	728	4.106	0.1691	0.003827	0.0671356	Up
GSVIVT01015368001	VIT_11s0016g03730	VIT_211s0016g03730	VIT_211s0016g03730	728	4.393	0.1689	0.003832	0.0671356	Up
GSVIVT01010233001	VIT_01s0010g01680	VIT_201s0010g01680	VIT_201s0010g01680	730	4.838	0.1696	0.003858	0.0674441	Up
GSVIVT01037037001	VIT_03s0088g00490	VIT_203s0088g00490	VIT_203s0088g00490	731	4.211	0.1696	0.003877	0.0674583	Up
GSVIVT01017223001	VIT_09s0002g05810	VIT_209s0002g05810	BOR4	732	4.93	0.1696	0.003886	0.0675487	Up
GSVIVT01032556001	VIT_14s0066g02080	VIT_214s0066g02080	AATP1	734	4.547	0.1697	0.003906	0.0676177	Up
[truncated: 2 more rows]

## Sheet: T24 (I vs M)
Table S2. Data set of gene differentially expressed genes (DEGs). Genes modulated at 24 hpi in grapevine tolerant (T) genotype are reported.
[truncated: 554 more rows]
