# Supplementary material for: Transcriptomic and methylation analysis of susceptible and tolerant grapevine genotypes following Plasmopara viticola infection
Source: Physiol Plant. 2022 Sep 21;174(5):e13771. doi: 10.1111/ppl.13771 (PMC9826190; doi:10.1111/ppl.13771)
Supplement: Supplementary file 3 — Table S3. Data set of defense related differentially expressed genes (DR‐DEGs). Genes modulated at 6 and 24 hpi in grapevine tolerant (T) and susceptible (S) genotypes are reported. [file PPL-174-0-s002.xlsx]

## Sheet: FDR<0,17_DR-DEGS
Table S3. Data set of defense related differentially expressed genes (DR-DEGs). Genes modulated at 6 and 24 hpi in grapevine tolerant (T) and susceptible (S) genotypes are reported.
Genes significantly modulated in the inoculated versus mock were considered as differentially expressed for each sample.
FC: fold change
GeneID V1	V2_ID	V3 ID	S6_FC	S6_adjusted p-val	S24_FC	S24_adjusted p-val	T6_FC	T6_adjusted p-val	T24_FC	T24_adjusted p-val	GeneName	Product Name	GenBankAcc.	GO	GO Name
VIT_00s0125g00430	VIT_200s0125g00430	Vitvi10g01979							-4.24448	0.0607699	VIT_200s0125g00430	PREDICTED: Vitis vinifera protein ROOT HAIR DEFECTIVE 3 homolog 2 (LOC104878007), transcript varian	XM_010647672.2	GO:0005774;GO:0006635;GO:0010048;GO:0006862;GO:0030243;GO:0006944;GO:0010363;GO:0015802;GO:0016558;GO:0005525;GO:0006612;GO:0016021;GO:0005789;GO:0000956;GO:0043069;GO:0016817;GO:0043090;GO:0030036;GO:0015696;GO:0048527;GO:0016051;GO:0048765;GO:0006888;GO:0009832;GO:0009932;GO:0005886;GO:0005634;GO:0043269	C:vacuolar membrane; P:fatty acid beta-oxidation; P:vernalization response; P:nucleotide transport; P:cellulose metabolic process; P:membrane fusion; P:regulation of plant-type hypersensitive response; P:basic amino acid transport; P:protein import into peroxisome matrix; F:GTP binding; P:protein targeting to membrane; C:integral component of membrane; C:endoplasmic reticulum membrane; P:nuclear-…
VIT_00s0169g00090	VIT_200s0169g00090	Vitvi08g02423	-3.07031	0.0210653							ARIA	PREDICTED: Vitis vinifera glyceraldehyde-3-phosphate dehydrogenase 2, cytosolic (LOC100242264	XM_002265952.3	GO:0042127;GO:0005886;GO:0009737;GO:0010187;GO:0031261;GO:0009651	P:regulation of cell proliferation; C:plasma membrane; P:response to abscisic acid; P:negative regulation of seed germination; C:DNA replication preinitiation complex; P:response to salt stress
VIT_00s0218g00010	VIT_200s0218g00010	Vitvi07g02561	2.927	0.00719895							CAD9	PREDICTED: Vitis vinifera probable mannitol dehydrogenase (LOC100855415), mRNA	XM_003635387.3	GO:0009626;GO:0045551;GO:0009617;GO:0018456;GO:0009809;GO:0008270;GO:0000166;GO:0055114;GO:0009805;GO:0009811;GO:0006558;GO:0006570;GO:0018879;GO:0019384;GO:0042184;GO:0042203	P:plant-type hypersensitive response; F:cinnamyl-alcohol dehydrogenase activity; P:response to bacterium; F:aryl-alcohol dehydrogenase (NAD+) activity; P:lignin biosynthetic process; F:zinc ion binding; F:nucleotide binding; P:oxidation-reduction process; P:coumarin biosynthetic process; P:stilbene biosynthetic process; P:L-phenylalanine metabolic process; P:tyrosine metabolic process; P:biphenyl…
VIT_00s0222g00040	VIT_200s0222g00040	Vitvi07g02927	-3.64564	0.00791873							VIT_200s0222g00040	disease resistance protein at3g14460-like		GO:0006952;GO:0043531	P:defense response; F:ADP binding
VIT_00s0222g00130	VIT_200s0222g00130	Vitvi07g02917					5.081	0.0479509			VIT_200s0222g00130	disease resistance protein at3g14460-like		GO:0006952;GO:0003676;GO:0043531;GO:0008270	P:defense response; F:nucleic acid binding; F:ADP binding; F:zinc ion binding
VIT_00s0226g00080	VIT_200s0226g00080	Vitvi05g02237	1.844	0.0795611							VIT_200s0226g00080	probable disease resistance protein rdl6 rf9-like		GO:0017111;GO:0006952;GO:0043531;GO:0005524	F:nucleoside-triphosphatase activity; P:defense response; F:ADP binding; F:ATP binding
VIT_00s0227g00130	VIT_200s0227g00130	Vitvi07g01219							-4.09668	0.0752685	VIT_200s0227g00130	PREDICTED: Vitis vinifera adenine DNA glycosylase (LOC100265491), mRNA	XM_002264991.4	GO:0004519;GO:0008219;GO:0016021;GO:0006284;GO:0003677;GO:0051539;GO:0019104;GO:0006306;GO:0005634	F:endonuclease activity; P:cell death; C:integral component of membrane; P:base-excision repair; F:DNA binding; F:4 iron, 4 sulfur cluster binding; F:DNA N-glycosylase activity; P:DNA methylation; C:nucleus
VIT_00s0253g00140	VIT_200s0253g00140	Vitvi07g01300	2.016	0.0475051	6.905	0.00642102					MES1	PREDICTED: Vitis vinifera salicylic acid-binding protein 2 (LOC100267788), transcript variant X1, mRNA	XM_002270007.4	GO:0005737;GO:0009862;GO:0080030;GO:0009611;GO:0016298;GO:0009817;GO:0009694;GO:0050529;GO:0009696;GO:0080031;GO:0080032;GO:0016042;GO:0042432	C:cytoplasm; P:systemic acquired resistance, salicylic acid mediated signaling pathway; F:methyl indole-3-acetate esterase activity; P:response to wounding; F:lipase activity; P:defense response to fungus, incompatible interaction; P:jasmonic acid metabolic process; F:polyneuridine-aldehyde esterase activity; P:salicylic acid metabolic process; F:methyl salicylate esterase activity; F:methyl jasm…
VIT_00s0265g00170	VIT_200s0265g00170	Vitvi10g00453			25.45	0.000344197			-4.51671	0.0607699	LOX3	lipoxygenase 2		GO:0006952;GO:0009753;GO:0034440;GO:0009693;GO:0009620;GO:0009611;GO:0040007;GO:0080086;GO:0009695;GO:0010200;GO:0009555;GO:0009534;GO:0009570;GO:0016165;GO:0009644;GO:0009901;GO:0005506;GO:0031408	P:defense response; P:response to jasmonic acid; P:lipid oxidation; P:ethylene biosynthetic process; P:response to fungus; P:response to wounding; P:growth; P:stamen filament development; P:jasmonic acid biosynthetic process; P:response to chitin; P:pollen development; C:chloroplast thylakoid; C:chloroplast stroma; F:linoleate 13S-lipoxygenase activity; P:response to high light intensity; P:anthe…
VIT_00s0274g00010	VIT_200s0274g00010	Vitvi10g00318					7.48	0.00797451			MSH3	PREDICTED: Vitis vinifera DNA mismatch repair protein MSH3-like (LOC109122093), mRNA	XM_019218309.1	GO:0015299;GO:0009941;GO:0008094;GO:0005515;GO:0007131;GO:0003684;GO:0000710;GO:0009410;GO:0005849;GO:0016021;GO:0048522;GO:0000228;GO:0000404;GO:0032300;GO:0055085;GO:0007129;GO:0006813;GO:0005524;GO:0006378;GO:0043570;GO:0003729;GO:0006885	F:solute:proton antiporter activity; C:chloroplast envelope; F:DNA-dependent ATPase activity; F:protein binding; P:reciprocal meiotic recombination; F:damaged DNA binding; P:meiotic mismatch repair; P:response to xenobiotic stimulus; C:mRNA cleavage factor complex; C:integral component of membrane; P:positive regulation of cellular process; C:nuclear chromosome; F:heteroduplex DNA loop binding; C…
VIT_00s0333g00050	VIT_200s0333g00050	Vitvi07g02443	-5.58971	0.000434973			-4.18235	0.0110486			DIR1	PREDICTED: Vitis vinifera putative lipid-transfer protein DIR1 (LOC100256803), mRNA	XM_019218372.1	GO:0009862;GO:0006869;GO:0008270;GO:0005504	P:systemic acquired resistance, salicylic acid mediated signaling pathway; P:lipid transport; F:zinc ion binding; F:fatty acid binding
VIT_00s0346g00040	VIT_200s0346g00040	Vitvi07g01386	2.189	0.0324828							VIT_200s0346g00040	PREDICTED: Vitis vinifera L-type lectin-domain containing receptor kinase IX.1-like (LOC109122127), mRNA	XM_019218384.1	GO:0007049;GO:0009536;GO:0016023;GO:0005524;GO:0000186;GO:0004709;GO:0004693;GO:0004714;GO:0030246;GO:0007178;GO:0009069;GO:0000074;GO:0007169	P:cell cycle; C:plastid; C:cytoplasmic membrane-bounded vesicle; F:ATP binding; P:activation of MAPKK activity; F:MAP kinase kinase kinase activity; F:cyclin-dependent protein serine/threonine kinase activity; F:transmembrane receptor protein tyrosine kinase activity; F:carbohydrate binding; P:transmembrane receptor protein serine/threonine kinase signaling pathway; P:serine family amino acid met…
VIT_00s0346g00060	VIT_200s0346g00060	Vitvi07g01387	4.13	0.00105895							VIT_200s0346g00060	l-type lectin-domain containing receptor kinase -like		GO:0004715;GO:0004714;GO:0030246;GO:0043231;GO:0006468;GO:0044444;GO:0005524;GO:0004674;GO:0007169;GO:0009069	F:non-membrane spanning protein tyrosine kinase activity; F:transmembrane receptor protein tyrosine kinase activity; F:carbohydrate binding; C:intracellular membrane-bounded organelle; P:protein phosphorylation; C:cytoplasmic part; F:ATP binding; F:protein serine/threonine kinase activity; P:transmembrane receptor protein tyrosine kinase signaling pathway; P:serine family amino acid metabolic pro…
VIT_00s0346g00110	VIT_200s0346g00110	Vitvi07g02555			3.583	0.0383398					CAD9_ELI3-2	PREDICTED: Vitis vinifera probable mannitol dehydrogenase (LOC100252642), mRNA	XM_002272443.3	GO:0009626;GO:0045551;GO:0009617;GO:0018456;GO:0009809;GO:0008270;GO:0000166;GO:0055114;GO:0009805;GO:0009811;GO:0006558;GO:0006570;GO:0018879;GO:0019384;GO:0042184;GO:0042203	P:plant-type hypersensitive response; F:cinnamyl-alcohol dehydrogenase activity; P:response to bacterium; F:aryl-alcohol dehydrogenase (NAD+) activity; P:lignin biosynthetic process; F:zinc ion binding; F:nucleotide binding; P:oxidation-reduction process; P:coumarin biosynthetic process; P:stilbene biosynthetic process; P:L-phenylalanine metabolic process; P:tyrosine metabolic process; P:biphenyl…
VIT_00s0362g00010	VIT_200s0362g00010	Vitvi07g02847	-2.46305	0.0737645							J20	PREDICTED: Vitis vinifera chaperone protein dnaJ 20, chloroplastic (LOC100263667), mRNA	XM_002268390.4	GO:0015996;GO:0006457;GO:0006950;GO:0031072;GO:0051082;GO:0009507;GO:0005634	P:chlorophyll catabolic process; P:protein folding; P:response to stress; F:heat shock protein binding; F:unfolded protein binding; C:chloroplast; C:nucleus
VIT_00s0371g00010	VIT_200s0371g00010	Vitvi07g03074	-2.59538	0.0565675			6.485	0.015136			CAD9	PREDICTED: Vitis vinifera probable mannitol dehydrogenase (LOC100260964), mRNA	XM_002271543.4	GO:0009626;GO:0045551;GO:0009617;GO:0018456;GO:0009809;GO:0008270;GO:0000166;GO:0055114;GO:0009805;GO:0009811;GO:0006558;GO:0006570;GO:0018879;GO:0019384;GO:0042184;GO:0042203	P:plant-type hypersensitive response; F:cinnamyl-alcohol dehydrogenase activity; P:response to bacterium; F:aryl-alcohol dehydrogenase (NAD+) activity; P:lignin biosynthetic process; F:zinc ion binding; F:nucleotide binding; P:oxidation-reduction process; P:coumarin biosynthetic process; P:stilbene biosynthetic process; P:L-phenylalanine metabolic process; P:tyrosine metabolic process; P:biphenyl…
VIT_00s0371g00020	VIT_200s0371g00020	Vitvi07g03075					-3.29489	0.0228413			CAD9	cinnamyl alcohol dehydrogenase		GO:0009626;GO:0045551;GO:0009617;GO:0018456;GO:0009809;GO:0008270;GO:0000166;GO:0055114;GO:0046029;GO:0009805;GO:0009811;GO:0006558;GO:0006570;GO:0018879;GO:0019384;GO:0042184;GO:0042203	P:plant-type hypersensitive response; F:cinnamyl-alcohol dehydrogenase activity; P:response to bacterium; F:aryl-alcohol dehydrogenase (NAD+) activity; P:lignin biosynthetic process; F:zinc ion binding; F:nucleotide binding; P:oxidation-reduction process; F:mannitol dehydrogenase activity; P:coumarin biosynthetic process; P:stilbene biosynthetic process; P:L-phenylalanine metabolic process; P:tyr…
VIT_00s0371g00050	VIT_200s0371g00050	Vitvi07g03077	2.521	0.0178777			-2.77855	0.0383167			ELI3-2	PREDICTED: Vitis vinifera probable mannitol dehydrogenase (LOC100854583), mRNA	XM_003635230.3	GO:0009626;GO:0045551;GO:0009617;GO:0018456;GO:0009809;GO:0008270;GO:0000166;GO:0055114;GO:0009805;GO:0009811;GO:0006558;GO:0006570;GO:0018879;GO:0019384;GO:0042184;GO:0042203	P:plant-type hypersensitive response; F:cinnamyl-alcohol dehydrogenase activity; P:response to bacterium; F:aryl-alcohol dehydrogenase (NAD+) activity; P:lignin biosynthetic process; F:zinc ion binding; F:nucleotide binding; P:oxidation-reduction process; P:coumarin biosynthetic process; P:stilbene biosynthetic process; P:L-phenylalanine metabolic process; P:tyrosine metabolic process; P:biphenyl…
VIT_00s0388g00070	VIT_200s0388g00070	Vitvi16g02094					5.166	0.0562946	-5.37057	0.0309521	PGP9	PREDICTED: Vitis vinifera ABC transporter B family member 9 (LOC100253815), transcript variant X3, mRN	XM_019222449.1	GO:0009630;GO:0051788;GO:0043161;GO:0009414;GO:0009873;GO:0009407;GO:0009753;GO:0016021;GO:0048767;GO:0010540;GO:0043090;GO:0042538;GO:0015411;GO:0000303;GO:0010315;GO:0010583;GO:0008559;GO:0006888;GO:0009738;GO:0009506;GO:0006200;GO:0009743;GO:0009735;GO:0005886;GO:0005524;GO:0043248;GO:0015734;GO:0006855	P:gravitropism; P:response to misfolded protein; P:proteasome-mediated ubiquitin-dependent protein catabolic process; P:response to water deprivation; P:ethylene-activated signaling pathway; P:toxin catabolic process; P:response to jasmonic acid; C:integral component of membrane; P:root hair elongation; P:basipetal auxin transport; P:amino acid import; P:hyperosmotic salinity response; F:taurine-…
VIT_00s0391g00070	VIT_200s0391g00070	Vitvi07g03049					-2.85714	0.0338925			DHS1	Vitis vinifera 3-deoxy-D-arabino-heptulosonate-7-phosphate synthase (LOC100258475), mRNA	NM_001281198.1	GO:0033587;GO:0009611;GO:0009617;GO:0009423;GO:0003849;GO:0016829;GO:0009507;GO:0016020;GO:0000162;GO:0006571;GO:0009094	P:shikimate biosynthetic process; P:response to wounding; P:response to bacterium; P:chorismate biosynthetic process; F:3-deoxy-7-phosphoheptulonate synthase activity; F:lyase activity; C:chloroplast; C:membrane; P:tryptophan biosynthetic process; P:tyrosine biosynthetic process; P:L-phenylalanine biosynthetic process
VIT_00s0394g00040	VIT_200s0394g00040	Vitvi01g00673			2.675	0.081341					TAA1	PREDICTED: Vitis vinifera L-tryptophan--pyruvate aminotransferase 1 (LOC100257504), mRNA	XM_002267372.3	GO:0080099;GO:0016126;GO:0004021;GO:0047312;GO:0080098;GO:0009958;GO:0010078;GO:0080097;GO:0050048;GO:0050362;GO:0048825;GO:0042742;GO:0005737;GO:0080130;GO:0048467;GO:0030170;GO:0080022;GO:0047654;GO:0009684;GO:0009641;GO:0048366;GO:0004838;GO:0080100;GO:0010087;GO:0010588;GO:0005634;GO:0009723;GO:0006522;GO:0006531;GO:0015976;GO:0006550;GO:0006552;GO:0006574;GO:0009097;GO:0009098;GO:0009099;GO:…	F:L-methionine:2-oxoglutarate aminotransferase activity; P:sterol biosynthetic process; F:L-alanine:2-oxoglutarate aminotransferase activity; F:L-phenylalanine:pyruvate aminotransferase activity; F:L-tyrosine:pyruvate aminotransferase activity; P:positive gravitropism; P:maintenance of root meristem identity; F:L-tryptophan:pyruvate aminotransferase activity; F:L-leucine:2-oxoglutarate aminotrans…
VIT_00s0398g00060	VIT_200s0398g00060	Vitvi10g02227	2.846	0.00840653							CRK29	itis vinifera 3-deoxy-D-arabino-heptulosonate-7-phosphate synthase (LOC100258475), mRNA	NM_001281198.1	GO:0050254;GO:0005524;GO:0000186;GO:0009737;GO:0004709;GO:0004715;GO:0005773;GO:0005886;GO:0007178;GO:0009069	F:rhodopsin kinase activity; F:ATP binding; P:activation of MAPKK activity; P:response to abscisic acid; F:MAP kinase kinase kinase activity; F:non-membrane spanning protein tyrosine kinase activity; C:vacuole; C:plasma membrane; P:transmembrane receptor protein serine/threonine kinase signaling pathway; P:serine family amino acid metabolic process
VIT_00s0409g00020	VIT_200s0409g00020	Vitvi10g00309	2.108	0.0378987							CRK29	PREDICTED: Vitis vinifera cysteine-rich receptor-like protein kinase 15 (LOC100854083), mRNA	XM_019218438.1	GO:0050254;GO:0005524;GO:0000186;GO:0009737;GO:0004709;GO:0004715;GO:0005773;GO:0005886;GO:0007178;GO:0009069	F:rhodopsin kinase activity; F:ATP binding; P:activation of MAPKK activity; P:response to abscisic acid; F:MAP kinase kinase kinase activity; F:non-membrane spanning protein tyrosine kinase activity; C:vacuole; C:plasma membrane; P:transmembrane receptor protein serine/threonine kinase signaling pathway; P:serine family amino acid metabolic process
VIT_00s0429g00010	VIT_200s0429g00010	Vitvi10g01722			15.6	0.00116857					CRK26	PREDICTED: Vitis vinifera cysteine-rich receptor-like protein kinase 29 (LOC104878728), mRNA	XM_010649338.2	GO:0050254;GO:0005524;GO:0000186;GO:0009737;GO:0004709;GO:0004715;GO:0005773;GO:0005886;GO:0007178;GO:0009069	F:rhodopsin kinase activity; F:ATP binding; P:activation of MAPKK activity; P:response to abscisic acid; F:MAP kinase kinase kinase activity; F:non-membrane spanning protein tyrosine kinase activity; C:vacuole; C:plasma membrane; P:transmembrane receptor protein serine/threonine kinase signaling pathway; P:serine family amino acid metabolic process
VIT_00s0454g00010	VIT_200s0454g00010	Vitvi10g02302	3.132	0.0047331							AIR3_VIT_200s0454g00010	PREDICTED: Vitis vinifera subtilisin-like protease SBT5.3 (LOC100255614), mRNA	XM_019218484.1	GO:0042802;GO:0004252;GO:0009733;GO:0032440;GO:0005576;GO:0006508;GO:0043086;GO:0055114;GO:0010102	F:identical protein binding; F:serine-type endopeptidase activity; P:response to auxin; F:2-alkenal reductase [NAD(P)] activity; C:extracellular region; P:proteolysis; P:negative regulation of catalytic activity; P:oxidation-reduction process; P:lateral root morphogenesis
VIT_00s0454g00030	VIT_200s0454g00030	Vitvi10g02298	4.607	0.000504735							AIR3	PREDICTED: Vitis vinifera subtilisin-like protease SBT5.3 (LOC100250428), transcript variant X2, mRNA	XM_019218482.1	GO:0042802;GO:0004252;GO:0009733;GO:0005576;GO:0006508;GO:0043086;GO:0010102	F:identical protein binding; F:serine-type endopeptidase activity; P:response to auxin; C:extracellular region; P:proteolysis; P:negative regulation of catalytic activity; P:lateral root morphogenesis
VIT_00s0454g00030	VIT_200s0454g00030	Vitvi10g02298	3.015	0.0063921							AIR3	PREDICTED: Vitis vinifera subtilisin-like protease SBT5.4 (LOC100254828), mRNA	XM_002269223.4	GO:0042802;GO:0004252;GO:0009733;GO:0005576;GO:0006508;GO:0043086;GO:0010102	F:identical protein binding; F:serine-type endopeptidase activity; P:response to auxin; C:extracellular region; P:proteolysis; P:negative regulation of catalytic activity; P:lateral root morphogenesis
VIT_00s0454g00030	VIT_200s0454g00030	Vitvi10g02298	1.953	0.0562456							AIR3	PREDICTED: Vitis vinifera subtilisin-like protease SBT5.4 (LOC104877405), misc_RNA	XR_002029607.1	GO:0042802;GO:0004252;GO:0009733;GO:0005576;GO:0006508;GO:0043086;GO:0010102	F:identical protein binding; F:serine-type endopeptidase activity; P:response to auxin; C:extracellular region; P:proteolysis; P:negative regulation of catalytic activity; P:lateral root morphogenesis
VIT_00s0532g00020	VIT_200s0532g00020	Vitvi10g02215					-2.13995	0.0908032			ATK1	PREDICTED: Vitis vinifera kinesin-like protein KIN-14C (LOC100254496), mRNA	XM_002265264.3	GO:0003700;GO:0006346;GO:0000911;GO:0048439;GO:0010051;GO:0000280;GO:0007018;GO:0010094;GO:0010332;GO:0006306;GO:0005872;GO:0008569;GO:0009736;GO:0043247;GO:0006200;GO:0016572;GO:0045132;GO:0007129;GO:0009524;GO:0009062;GO:0000087;GO:0032204;GO:0010389;GO:0042127;GO:0005876;GO:0009723;GO:0007062;GO:0006084;GO:0042023;GO:0031048;GO:0045010;GO:0005524;GO:0030154;GO:0006275;GO:0016887;GO:0042138;GO:…	F:transcription factor activity, sequence-specific DNA binding; P:methylation-dependent chromatin silencing; P:cytokinesis by cell plate formation; P:flower morphogenesis; P:xylem and phloem pattern formation; P:nuclear division; P:microtubule-based movement; P:specification of carpel identity; P:response to gamma radiation; P:DNA methylation; C:minus-end kinesin complex; F:ATP-dependent microtub…
VIT_00s0540g00050	VIT_200s0540g00050	Vitvi11g01703			2.609	0.084874	-2.49875	0.0562062			VIT_200s0540g00050	PREDICTED: Vitis vinifera chitotriosidase-1-like (LOC104877292), partial mRNA	XM_010648882.2	GO:0008843;GO:0009753;GO:0005975;GO:0006032;GO:0043169;GO:0035885;GO:0005618;GO:0009737;GO:0005576;GO:0009651;GO:0016998	F:endochitinase activity; P:response to jasmonic acid; P:carbohydrate metabolic process; P:chitin catabolic process; F:cation binding; F:exochitinase activity; C:cell wall; P:response to abscisic acid; C:extracellular region; P:response to salt stress; P:cell wall macromolecule catabolic process
VIT_00s0567g00010	VIT_200s0567g00010	Vitvi07g01330					-2.27998	0.0745299			MAPKKK5	PREDICTED: Vitis vinifera mitogen-activated protein kinase kinase kinase YODA (LOC100245919), transcrip	XM_010648905.2	GO:0005886;GO:0046777;GO:0005524;GO:0004674;GO:0009536;GO:0005739;GO:0004713;GO:0009069	C:plasma membrane; P:protein autophosphorylation; F:ATP binding; F:protein serine/threonine kinase activity; C:plastid; C:mitochondrion; F:protein tyrosine kinase activity; P:serine family amino acid metabolic process
VIT_00s0615g00010	VIT_200s0615g00010	Vitvi07g03085			3.104	0.0545849					CAD9_ELI3-1_ELI3-2	PREDICTED: Vitis vinifera probable mannitol dehydrogenase (LOC100247559), mRNA	XM_010649197.2	GO:0009626;GO:0045551;GO:0009617;GO:0018456;GO:0009809;GO:0008270;GO:0000166;GO:0055114;GO:0009805;GO:0009811;GO:0006558;GO:0006570;GO:0018879;GO:0019384;GO:0042184;GO:0042203	P:plant-type hypersensitive response; F:cinnamyl-alcohol dehydrogenase activity; P:response to bacterium; F:aryl-alcohol dehydrogenase (NAD+) activity; P:lignin biosynthetic process; F:zinc ion binding; F:nucleotide binding; P:oxidation-reduction process; P:coumarin biosynthetic process; P:stilbene biosynthetic process; P:L-phenylalanine metabolic process; P:tyrosine metabolic process; P:biphenyl…
VIT_00s0615g00020	VIT_200s0615g00020	Vitvi07g03084	2.641	0.0120922							CAD9	PREDICTED: Vitis vinifera probable mannitol dehydrogenase (LOC100855415), mRNA	XM_003635387.3	GO:0009626;GO:0045551;GO:0009617;GO:0018456;GO:0009809;GO:0008270;GO:0000166;GO:0055114;GO:0009805;GO:0009811;GO:0006558;GO:0006570;GO:0018879;GO:0019384;GO:0042184;GO:0042203	P:plant-type hypersensitive response; F:cinnamyl-alcohol dehydrogenase activity; P:response to bacterium; F:aryl-alcohol dehydrogenase (NAD+) activity; P:lignin biosynthetic process; F:zinc ion binding; F:nucleotide binding; P:oxidation-reduction process; P:coumarin biosynthetic process; P:stilbene biosynthetic process; P:L-phenylalanine metabolic process; P:tyrosine metabolic process; P:biphenyl…
VIT_00s0615g00030	VIT_200s0615g00030	Vitvi07g03083					-2.1725	0.0849156			ELI3-1	PREDICTED: Vitis vinifera probable mannitol dehydrogenase (LOC100255907), transcript variant X2, m	XM_003635388.3	GO:0009626;GO:0045551;GO:0009617;GO:0018456;GO:0009809;GO:0008270;GO:0000166;GO:0055114;GO:0009805;GO:0009811;GO:0006558;GO:0006570;GO:0018879;GO:0019384;GO:0042184;GO:0042203	P:plant-type hypersensitive response; F:cinnamyl-alcohol dehydrogenase activity; P:response to bacterium; F:aryl-alcohol dehydrogenase (NAD+) activity; P:lignin biosynthetic process; F:zinc ion binding; F:nucleotide binding; P:oxidation-reduction process; P:coumarin biosynthetic process; P:stilbene biosynthetic process; P:L-phenylalanine metabolic process; P:tyrosine metabolic process; P:biphenyl…
VIT_00s0707g00010	VIT_200s0707g00010	Vitvi10g02289							2.711	0.0153764	VIT_200s0707g00010	PREDICTED: Vitis vinifera 15.4 kDa class V heat shock protein (LOC100854836), mRNA	XM_003635414.3	GO:0009644;GO:0005737;GO:0042542;GO:0009408	P:response to high light intensity; C:cytoplasm; P:response to hydrogen peroxide; P:response to heat
VIT_00s0805g00010	VIT_200s0805g00010	Vitvi07g02545							-3.33111	0.0816639	VIT_200s0805g00010	PREDICTED: Vitis vinifera calmodulin-binding transcription activator 3 (LOC100247418), transcript variant X	XM_010646921.2	GO:0005516;GO:0005634;GO:0009607;GO:0003677	F:calmodulin binding; C:nucleus; P:response to biotic stimulus; F:DNA binding
VIT_00s0992g00020	VIT_200s0992g00020	Vitvi10g00134							2.451	0.0285101	VIT_200s0992g00020	PREDICTED: Vitis vinifera 15.4 kDa class V heat shock protein (LOC100854836), mRNA	XM_003635414.3	GO:0009644;GO:0005737;GO:0042542;GO:0009408	P:response to high light intensity; C:cytoplasm; P:response to hydrogen peroxide; P:response to heat
VIT_00s1194g00010	VIT_200s1194g00010	-					-2.30894	0.0709936			MAPKKK5	PREDICTED: Vitis vinifera mitogen-activated protein kinase kinase kinase YODA (LOC100245919), transcr	XM_010648905.2	GO:0005886;GO:0046777;GO:0005524;GO:0004674;GO:0004713;GO:0009069	C:plasma membrane; P:protein autophosphorylation; F:ATP binding; F:protein serine/threonine kinase activity; F:protein tyrosine kinase activity; P:serine family amino acid metabolic process
VIT_00s1873g00010	VIT_200s1873g00010	Vitvi00g02232	-2.33699	0.0767376							VIT_200s1873g00010	leucine aminopeptidase		GO:0030145;GO:0008235;GO:0006950;GO:0004177;GO:0009507;GO:0006508	F:manganese ion binding; F:metalloexopeptidase activity; P:response to stress; F:aminopeptidase activity; C:chloroplast; P:proteolysis
VIT_00s2623g00010	VIT_200s2623g00010	Vitvi07g03172							-3.61141	0.0777577	VIT_200s2623g00010	PREDICTED: Vitis vinifera ras GTPase-activating protein-binding protein 1 (LOC100264206), transcript vari	XM_002273734.4	GO:0005737;GO:0042545;GO:0003676;GO:0009664;GO:0048573;GO:0006810;GO:0009737;GO:0000166	C:cytoplasm; P:cell wall modification; F:nucleic acid binding; P:plant-type cell wall organization; P:photoperiodism, flowering; P:transport; P:response to abscisic acid; F:nucleotide binding
VIT_01s0010g01090	VIT_201s0010g01090	Vitvi01g01359					5.391	0.0465047			VIT_201s0010g01090	PREDICTED: Vitis vinifera peroxidase 11 (LOC100261517), mRNA	XM_002270624.3	GO:0046872;GO:0006979;GO:0016023;GO:0020037;GO:0004601;GO:0005576;GO:0055114;GO:0006804	F:metal ion binding; P:response to oxidative stress; C:cytoplasmic membrane-bounded vesicle; F:heme binding; F:peroxidase activity; C:extracellular region; P:oxidation-reduction process; P:obsolete peroxidase reaction
VIT_01s0010g01670	VIT_201s0010g01670	Vitvi01g01435	-3.32336	0.0148288							VIT_201s0010g01670	TIMELESS-interacting protein%2C transcript variant X1	XM_002272883.2	GO:0008270;GO:0003676;GO:0007049;GO:0048478;GO:0005634;GO:0006974	F:zinc ion binding; F:nucleic acid binding; P:cell cycle; P:replication fork protection; C:nucleus; P:cellular response to DNA damage stimulus
VIT_01s0011g02530	VIT_201s0011g02530	Vitvi01g00204			4.716	0.0157183					ICME-LIKE1	PREDICTED: Vitis vinifera probable isoprenylcysteine alpha-carbonyl methylesterase ICMEL1 (LOC100249	XM_019216681.1	GO:0009062;GO:0000139;GO:0005789;GO:0004091;GO:0010296;GO:0009737;GO:0005576;GO:0009507	C:Golgi membrane; C:endoplasmic reticulum membrane; F:prenylcysteine methylesterase activity; C:integral component of membrane; P:metabolic process; C:plastid
VIT_01s0011g04920	VIT_201s0011g04920	Vitvi01g00417			2.588	0.0886739					MPK9	mitogen-activated protein kinase 9%2C transcript variant X1	XM_010658700.1	GO:0004707;GO:0005829;GO:0006468;GO:0005739;GO:0004713;GO:0005524;GO:0009738;GO:0005634;GO:0000165;GO:0007178;GO:0009069	F:MAP kinase activity; C:cytosol; P:protein phosphorylation; C:mitochondrion; F:protein tyrosine kinase activity; F:ATP binding; P:abscisic acid-activated signaling pathway; C:nucleus; P:MAPK cascade; P:transmembrane receptor protein serine/threonine kinase signaling pathway; P:serine family amino acid metabolic process
VIT_01s0011g05200	VIT_201s0011g05200	Vitvi01g00441					-2.44499	0.0595147			VIT_201s0011g05200	phosphoethanolamine N-methyltransferase 3-like%2C transcript variant X2	XM_002284558.2	GO:0006499;GO:0000234;GO:0019252;GO:0004379;GO:0000023;GO:0005829;GO:0042425;GO:0010183;GO:0009555;GO:0032259;GO:0006950;GO:0048528;GO:0006656;GO:0009860;GO:0042967	F:phosphoethanolamine N-methyltransferase activity; P:phosphatidylcholine biosynthetic process; P:choline biosynthetic process; P:methylation; P:pollen tube growth; P:maltose metabolic process; P:pollen development; P:starch biosynthetic process; P:pollen tube guidance; C:cytoplasm; P:post-embryonic root development; P:response to stress
VIT_01s0011g05560	VIT_201s0011g05560	Vitvi01g00473			2.938	0.0635099					JAZ3	PREDICTED: Vitis vinifera protein TIFY 6B (LOC100262965), transcript variant X2, mRNA	XM_010654804.2	GO:0005515	F:protein binding
VIT_01s0011g05970	VIT_201s0011g05970	Vitvi01g00511							2.434	0.0309521	HSFA8	heat stress transcription factor A-8%2C transcript variant X1	XM_010652094.1	GO:0003700;GO:0043565;GO:0009408;GO:0006355;GO:0005667;GO:0045449	F:transcription factor activity, sequence-specific DNA binding; F:sequence-specific DNA binding; P:response to heat; P:regulation of transcription, DNA-templated; C:transcription factor complex; P:regulation of transcription, DNA-templated
VIT_01s0026g00570	VIT_201s0026g00570	Vitvi01g00816	-7.83699	4.27e-05	-54.4366	2.82e-05			2.341	0.0366613	MLP423	MLP-like protein 423	XM_002267183.3	GO:0006952;GO:0009607;GO:0009507;GO:0016020;GO:0016556	P:defense response; P:response to biotic stimulus; C:chloroplast; C:membrane; P:mRNA modification
VIT_01s0026g00950	VIT_201s0026g00950	Vitvi01g00858					-2.24366	0.0784381			FH8	PREDICTED: Vitis vinifera formin-like protein 4 (LOC104879926), mRNA	XM_019220574.1	GO:0006396;GO:0022402;GO:0009932;GO:0051015;GO:0002679;GO:0010200;GO:0005911;GO:0015824;GO:0010583;GO:0045010;GO:0009407;GO:0005522;GO:0005886	P:RNA processing; P:cell cycle process; P:cell tip growth; F:actin filament binding; P:respiratory burst involved in defense response; P:response to chitin; C:cell-cell junction; P:proline transport; P:response to cyclopentenone; P:actin nucleation; P:toxin catabolic process; F:profilin binding; C:plasma membrane
VIT_01s0127g00060	VIT_201s0127g00060	Vitvi01g00681			-9.31966	0.052089					SEX1	alpha-glucan water dikinase%2C chloroplastic%2C transcript variant X3	XM_002270449.2	GO:0004673;GO:0009401;GO:0005739;GO:0046872;GO:0009610;GO:0009941;GO:0005983;GO:0007623;GO:0005524;GO:0050521;GO:0009631;GO:0005515;GO:0019252;GO:0016310;GO:0009570;GO:0005351;GO:0009365	F:protein histidine kinase activity; P:phosphoenolpyruvate-dependent sugar phosphotransferase system; C:mitochondrion; F:metal ion binding; P:response to symbiotic fungus; C:chloroplast envelope; P:starch catabolic process; P:circadian rhythm; F:ATP binding; F:alpha-glucan, water dikinase activity; P:cold acclimation; F:protein binding; P:starch biosynthetic process; P:phosphorylation; C:chloropl…
VIT_01s0146g00260	VIT_201s0146g00260	Vitvi01g01719					5.17	0.0539886			SAG29	bidirectional sugar transporter N3	XM_002264839.2	GO:0071446;GO:0015770;GO:0071470;GO:0071215;GO:0010150;GO:0005887;GO:0008515	P:cellular response to salicylic acid stimulus; P:sucrose transport; P:cellular response to osmotic stress; P:cellular response to abscisic acid stimulus; P:leaf senescence; C:integral component of plasma membrane; F:sucrose transmembrane transporter activity
VIT_01s0146g00480	VIT_201s0146g00480	Vitvi01g02293			18.76	0.000748382					JAZ10	protein TIFY 9	XM_002262714.2	GO:0010112;GO:0009694;GO:2000022;GO:0009628;GO:0009611;GO:0009751;GO:0009733;GO:0042803;GO:0005634	P:regulation of systemic acquired resistance; P:jasmonic acid metabolic process; P:regulation of jasmonic acid mediated signaling pathway; P:response to abiotic stimulus; P:response to wounding; P:response to salicylic acid; P:response to auxin; F:protein homodimerization activity; C:nucleus
VIT_01s0150g00390	VIT_201s0150g00390	Vitvi01g01799					-10.2543	0.000194451			MCM2	DNA replication licensing factor MCM2	XM_002273639.2	GO:0008094;GO:0042127;GO:0006275;GO:0000911;GO:0051567;GO:0006268;GO:0010082;GO:0005829;GO:0006084;GO:0006306;GO:0051726;GO:0003677;GO:0009790;GO:0051322;GO:0009165;GO:0009909;GO:0006270;GO:0005634;GO:0005524;GO:0003678;GO:0042555;GO:0005657	F:DNA-dependent ATPase activity; P:regulation of cell proliferation; P:regulation of DNA replication; P:cytokinesis by cell plate formation; P:histone H3-K9 methylation; P:DNA unwinding involved in DNA replication; P:regulation of root meristem growth; C:cytosol; P:acetyl-CoA metabolic process; P:DNA methylation; P:regulation of cell cycle; F:DNA binding; P:embryo development; P:anaphase; P:nucle…
VIT_02s0012g00990	VIT_202s0012g00990	Vitvi02g00666			-9.0009	0.0581993					LOL1	PREDICTED: Vitis vinifera protein LOL1 (LOC100243854), transcript variant X5, mRNA	XM_010665474.2	GO:0045595;GO:0006917;GO:2000121;GO:0034052;GO:0003677;GO:0034051;GO:0005576;GO:0005634;GO:0009814	P:regulation of cell differentiation; P:apoptotic process; P:regulation of removal of superoxide radicals; P:positive regulation of plant-type hypersensitive response; F:DNA binding; P:negative regulation of plant-type hypersensitive response; C:extracellular region; C:nucleus; P:defense response, incompatible interaction
VIT_02s0012g01610	VIT_202s0012g01610	Vitvi02g00721			3.012	0.0585385			2.006	0.0762613	BG1	PREDICTED: Vitis vinifera putative glucan endo-1,3-beta-glucosidase GVI (LOC100260920),	XM_010665075.2	GO:0005773;GO:0043169;GO:0009409;GO:0009617;GO:0009817;GO:0016023;GO:0005886;GO:0042973;GO:0005618;GO:0048046;GO:0009651;GO:0005982;GO:0005985	C:vacuole; F:cation binding; P:response to cold; P:response to bacterium; P:defense response to fungus, incompatible interaction; C:cytoplasmic membrane-bounded vesicle; C:plasma membrane; F:glucan endo-1,3-beta-D-glucosidase activity; C:cell wall; C:apoplast; P:response to salt stress; P:starch metabolic process; P:sucrose metabolic process
VIT_02s0025g01300	VIT_202s0025g01300	Vitvi02g00116	-2.54647	0.0618086					2.708	0.0152424	SLP3	PREDICTED: Vitis vinifera subtilisin-like protease SBT2.5 (LOC100258722), mRNA	XM_002272568.2	GO:0043086;GO:0042802;GO:0004252	P:negative regulation of catalytic activity; F:identical protein binding; F:serine-type endopeptidase activity
VIT_02s0025g02170	VIT_202s0025g02170	Vitvi02g00191			3.019	0.0581993					TRE1	PREDICTED: Vitis vinifera trehalase (LOC100246241), transcript variant X2, mRNA	XM_019224818.1	GO:0005886;GO:0006950;GO:0005993;GO:0004555;GO:0005982;GO:0005985	C:plasma membrane; P:response to stress; P:trehalose catabolic process; F:alpha,alpha-trehalase activity; P:starch metabolic process; P:sucrose metabolic process
VIT_02s0025g02590	VIT_202s0025g02590	Vitvi02g00228	2.182	0.0324828							HB-12	PREDICTED: Vitis vinifera homeobox-leucine zipper protein ATHB-12 (LOC100241028), mRNA	XM_002280012.3	GO:0009615;GO:0009414;GO:0009651;GO:0009737;GO:0003700;GO:0045893;GO:0000976;GO:0005667;GO:0045449	P:response to virus; P:response to water deprivation; P:response to salt stress; P:response to abscisic acid; F:transcription factor activity, sequence-specific DNA binding; P:positive regulation of transcription, DNA-templated; F:transcription regulatory region sequence-specific DNA binding; C:transcription factor complex; P:regulation of transcription, DNA-templated
VIT_02s0025g02590	VIT_202s0025g02590	Vitvi02g00228	2.174	0.0331909							HB-12	PREDICTED: Vitis vinifera homeobox-leucine zipper protein ATHB-12 (LOC100241028), mRNA	XM_002280012.3	GO:0009615;GO:0009414;GO:0009651;GO:0009737;GO:0003700;GO:0045893;GO:0000976;GO:0005667;GO:0045449	P:response to virus; P:response to water deprivation; P:response to salt stress; P:response to abscisic acid; F:transcription factor activity, sequence-specific DNA binding; P:positive regulation of transcription, DNA-templated; F:transcription regulatory region sequence-specific DNA binding; C:transcription factor complex; P:regulation of transcription, DNA-templated
VIT_02s0025g02860	VIT_202s0025g02860	Vitvi02g00259					6.63	0.0185219			SBT3	subtilisin-like protease		--	--
VIT_02s0025g03390	VIT_202s0025g03390	Vitvi02g00310					-2.6448	0.0463948			PIP1B	itis vinifera aquaporin PIP1;5 (PIP1;5) mRNA, partial cds	EF364440.1	GO:0009414;GO:0009941;GO:0005773;GO:0046658;GO:0006833;GO:0016021;GO:0009651;GO:0005739;GO:0005215	P:response to water deprivation; C:chloroplast envelope; C:vacuole; C:anchored component of plasma membrane; P:water transport; C:integral component of membrane; P:response to salt stress; C:mitochondrion; F:transporter activity
VIT_02s0025g03660	VIT_202s0025g03660	Vitvi02g00338					-3.14268	0.0233792			VIT_202s0025g03660	PREDICTED: Vitis vinifera oxalate--CoA ligase (LOC100253117), mRNA	XM_002272109.3	GO:0005829;GO:0050203;GO:0015706;GO:0005739;GO:0009506;GO:0010214;GO:0010167;GO:0009570;GO:0008756;GO:0046482;GO:0016208;GO:0010030;GO:0033611;GO:0046686;GO:0050832;GO:0048046;GO:0046487;GO:0006744	C:cytosol; F:oxalate-CoA ligase activity; P:nitrate transport; C:mitochondrion; C:plasmodesma; P:seed coat development; P:response to nitrate; C:chloroplast stroma; F:o-succinylbenzoate-CoA ligase activity; P:para-aminobenzoic acid metabolic process; F:AMP binding; P:positive regulation of seed germination; P:oxalate catabolic process; P:response to cadmium ion; P:defense response to fungus; C:ap…
VIT_02s0025g04170	VIT_202s0025g04170	Vitvi02g00387	2.015	0.0477521							AT-HSFB2B	heat stress transcription factor B-2b%2C transcript variant X2	XM_002283103.3	GO:0043666;GO:0009628;GO:0004864;GO:0043565;GO:0010200;GO:0009966;GO:0003700;GO:0045892;GO:0006950;GO:0005667;GO:0045449	P:regulation of phosphoprotein phosphatase activity; P:response to abiotic stimulus; F:protein phosphatase inhibitor activity; F:sequence-specific DNA binding; P:response to chitin; P:regulation of signal transduction; F:transcription factor activity, sequence-specific DNA binding; P:negative regulation of transcription, DNA-templated; P:response to stress; C:transcription factor complex; P:regul…
VIT_02s0025g04260	VIT_202s0025g04260	Vitvi02g01403	1.989	0.0502313			-3.65364	0.0142561			OSM34	PREDICTED: Vitis vinifera thaumatin-like protein (LOC100259841), mRNA	XM_002282994.3	--	-
VIT_02s0025g04280	VIT_202s0025g04280	Vitvi02g01405	5.094	0.000315095			-7.3046	0.000902462	2.984	0.0101038	OSM34	PREDICTED: Vitis vinifera protein P21 (LOC100246096), transcript variant X2, mRNA	XM_019217237.1	--	-
VIT_02s0025g04310	VIT_202s0025g04310	Vitvi02g01406	3.399	0.00291461			-12.9853	7.65e-05	2.871	0.0106449	OSM34	Vitis vinifera thaumatin-like protein (Tl3) mRNA, complete cds	AF532965.1	GO:0050832;GO:0005576;GO:0031640	P:defense response to fungus; C:extracellular region; P:killing of cells of other organism
VIT_02s0025g04330	VIT_202s0025g04330	Vitvi02g01408	3.108	0.00499364			-7.76398	0.000722042	2.526	0.0236748	OSM34	Vitis vinifera VVTL1 (TL1), mRNA	NM_001281132.2	GO:0005576;GO:0006952;GO:0005773;GO:0009607	C:extracellular region; P:defense response; C:vacuole; P:response to biotic stimulus
VIT_02s0025g04330	VIT_202s0025g04330	Vitvi02g01408	5.143	0.000315095			-7.65697	0.000784198	3.796	0.0018228	OSM34	Vitis vinifera VVTL1 (TL1), mRNA	NM_001281132.2	GO:0005576;GO:0006952;GO:0005773;GO:0009607	C:extracellular region; P:defense response; C:vacuole; P:response to biotic stimulus
VIT_02s0025g04720	VIT_202s0025g04720	Vitvi02g00435	2.463	0.0173929	2.765	0.072635					LDOX	V. vinifera LDOX mRNA for leucoanthocyanidin dioxygenase	X75966.1	GO:0009753;GO:0046872;GO:0009611;GO:0031418;GO:0009718;GO:0010023;GO:0016702;GO:0007033;GO:0050589;GO:0055114	P:response to jasmonic acid; F:metal ion binding; P:response to wounding; F:L-ascorbic acid binding; P:anthocyanin-containing compound biosynthetic process; P:proanthocyanidin biosynthetic process; F:oxidoreductase activity, acting on single donors with incorporation of molecular oxygen, incorporation of two atoms of oxygen; P:vacuole organization; F:leucocyanidin oxygenase activity; P:oxidation-…
VIT_02s0025g04830	VIT_202s0025g04830	Vitvi02g00444	2.468	0.0173388	2.947	0.0616236					CCS	PREDICTED: Vitis vinifera copper chaperone for superoxide dismutase, chloroplastic/cytosolic (L	XM_002281814.4	GO:0015680;GO:0055114;GO:0008270;GO:0004784;GO:0009570;GO:0016532;GO:0019430;GO:0006878	P:intracellular copper ion transport; P:oxidation-reduction process; F:zinc ion binding; F:superoxide dismutase activity; C:chloroplast stroma; F:superoxide dismutase copper chaperone activity; P:removal of superoxide radicals; P:cellular copper ion homeostasis
VIT_02s0025g04862	VIT_202s0025g04862	-							-3.80518	0.0798009	KT1	PREDICTED: Vitis vinifera geraniol 8-hydroxylase (LOC100855232), transcript variant X5, mRNA	XM_010663337.2	GO:0048767;GO:0090333;GO:0008026;GO:0009414;GO:0010114;GO:0009585;GO:0005242;GO:0050832;GO:0015074;GO:0031349;GO:0009867;GO:0009651;GO:0010107;GO:0010090;GO:0010014;GO:0016592;GO:0010167;GO:0030551;GO:0010218;GO:0045595;GO:0042802;GO:0045010;GO:0003676;GO:0005524;GO:0009909;GO:0007155;GO:0010106;GO:0015706;GO:0006826;GO:0071555;GO:0008076	P:root hair elongation; P:regulation of stomatal closure; F:ATP-dependent helicase activity; P:response to water deprivation; P:response to red light; P:red, far-red light phototransduction; F:inward rectifier potassium channel activity; P:defense response to fungus; P:DNA integration; P:positive regulation of defense response; P:jasmonic acid mediated signaling pathway; P:response to salt stress…
VIT_02s0033g01170	VIT_202s0033g01170	Vitvi02g01153					4.949	0.0557107			RPA70C	unkown		GO:0043247;GO:0006312;GO:0050826;GO:0005515;GO:0010332;GO:0007131;GO:0008270;GO:0009793;GO:0009220;GO:0003964;GO:0045132;GO:0000724;GO:0007141;GO:0042138;GO:0009640;GO:0009560;GO:0019915;GO:0051026;GO:0010182;GO:0009933;GO:0016444;GO:0016567;GO:0003677;GO:0009845;GO:0032204;GO:0010228;GO:0009555;GO:0048232;GO:0006278;GO:0003723;GO:0000790;GO:0045893;GO:0009909;GO:0043687;GO:0007062;GO:0010162	P:telomere maintenance in response to DNA damage; P:mitotic recombination; P:response to freezing; F:protein binding; P:response to gamma radiation; P:reciprocal meiotic recombination; F:zinc ion binding; P:embryo development ending in seed dormancy; P:pyrimidine ribonucleotide biosynthetic process; F:RNA-directed DNA polymerase activity; P:meiotic chromosome segregation; P:double-strand break re…
VIT_02s0087g00500	VIT_202s0087g00500	Vitvi02g01244					-2.17344	0.0857862			MPK9	mitogen-activated protein kinase 9		GO:0004707;GO:0005829;GO:0006468;GO:0005739;GO:0004713;GO:0005524;GO:0009738;GO:0005634;GO:0005886;GO:0000165;GO:0007178;GO:0009069	F:MAP kinase activity; C:cytosol; P:protein phosphorylation; C:mitochondrion; F:protein tyrosine kinase activity; F:ATP binding; P:abscisic acid-activated signaling pathway; C:nucleus; C:plasma membrane; P:MAPK cascade; P:transmembrane receptor protein serine/threonine kinase signaling pathway; P:serine family amino acid metabolic process
VIT_02s0087g01010	VIT_202s0087g01010	Vitvi02g01299			-8.99281	0.0582566					CRK25	PREDICTED: Vitis vinifera cysteine-rich receptor-like protein kinase 25 (LOC104877547), mR	XM_010646054.2	GO:0004715;GO:0000186;GO:0005773;GO:0009816;GO:0012501;GO:0009507;GO:0009751;GO:0004709;GO:0005886;GO:0005524;GO:0006979;GO:0007178;GO:0009069	F:non-membrane spanning protein tyrosine kinase activity; P:activation of MAPKK activity; C:vacuole; P:defense response to bacterium, incompatible interaction; P:programmed cell death; C:chloroplast; P:response to salicylic acid; F:MAP kinase kinase kinase activity; C:plasma membrane; F:ATP binding; P:response to oxidative stress; P:transmembrane receptor protein serine/threonine kinase signaling…
VIT_02s0087g01020	VIT_202s0087g01020	Vitvi02g01302							2.362	0.034914	CRK10	PREDICTED: Vitis vinifera cysteine-rich receptor-like protein kinase 10 (LOC100257888), transcri	XM_010646039.2	GO:0000186;GO:0005773;GO:0009816;GO:0009507;GO:0009751;GO:0004709;GO:0009626;GO:0009737;GO:0002237;GO:0005886;GO:0005524;GO:0006979;GO:0005739;GO:0004713;GO:0007178;GO:0009069	P:activation of MAPKK activity; C:vacuole; P:defense response to bacterium, incompatible interaction; C:chloroplast; P:response to salicylic acid; F:MAP kinase kinase kinase activity; P:plant-type hypersensitive response; P:response to abscisic acid; P:response to molecule of bacterial origin; C:plasma membrane; F:ATP binding; P:response to oxidative stress; C:mitochondrion; F:protein tyrosine ki…
VIT_02s0154g00300	VIT_202s0154g00300	Vitvi02g01440					-3.12012	0.0241102			VIT_202s0154g00300	14 kDa proline-rich protein DC2.15	XP_002271792.1	GO:0006952;GO:0006869;GO:0051707	P:defense response; P:lipid transport; P:response to other organism
VIT_02s0154g00320	VIT_202s0154g00320	Vitvi02g00532					-2.92141	0.0328442			VIT_202s0154g00320	14 kDa proline-rich protein DC2.15	XP_002271461.1	GO:0009627;GO:0016023;GO:0050832;GO:0006869	P:systemic acquired resistance; C:cytoplasmic membrane-bounded vesicle; P:defense response to fungus; P:lipid transport
VIT_02s0236g00130	VIT_202s0236g00130	Vitvi02g00580					-2.40154	0.0619083			OST1	serine/threonine-protein kinase SAPK3	XM_002262690.2	GO:0006468;GO:0004674;GO:0005524;GO:0009738;GO:0004713;GO:0009069	P:protein phosphorylation; F:ATP binding; F:protein serine/threonine kinase activity; F:protein tyrosine kinase activity; P:serine family amino acid metabolic process
VIT_03s0017g00920	VIT_203s0017g00920	Vitvi03g01819	3.614	0.00238692							RPM1	PREDICTED: Vitis vinifera putative inactive disease susceptibility protein LOV1 (LOC100852897)	XM_010652307.2	GO:0006952;GO:0043531	P:defense response; F:ADP binding
VIT_03s0017g01240	VIT_203s0017g01240	Vitvi03g01173			4.024	0.0247106	-2.63089	0.0470425			VIT_203s0017g01240	PREDICTED: Vitis vinifera probable nitronate monooxygenase (LOC100241045), mRNA	XM_002272911.3	GO:0003938;GO:0046482;GO:0046686;GO:0009610;GO:0016702;GO:0005829;GO:0018580;GO:0055114;GO:0006144;GO:0042720	F:IMP dehydrogenase activity; P:para-aminobenzoic acid metabolic process; P:response to cadmium ion; P:response to symbiotic fungus; F:oxidoreductase activity, acting on single donors with incorporation of molecular oxygen, incorporation of two atoms of oxygen; C:cytosol; F:nitronate monooxygenase activity; P:oxidation-reduction process; P:purine nucleobase metabolic process; C:mitochondrial inne…
VIT_03s0038g00080	VIT_203s0038g00080	-					-2.15889	0.0882903			AAC3	atp adp translocator		GO:0055085;GO:0005507;GO:0005618;GO:0006281;GO:0034976;GO:0005730;GO:0016021;GO:0005743;GO:0015865;GO:0009941;GO:0009627;GO:0005471;GO:0003824;GO:0005773;GO:0005886	P:transmembrane transport; F:copper ion binding; C:cell wall; P:DNA repair; P:response to endoplasmic reticulum stress; C:nucleolus; C:integral component of membrane; C:mitochondrial inner membrane; P:purine nucleotide transport; C:chloroplast envelope; P:systemic acquired resistance; F:ATP:ADP antiporter activity; F:catalytic activity; C:vacuole; C:plasma membrane
VIT_03s0038g00300	VIT_203s0038g00300	Vitvi03g00023					-5.93824	0.00227099			MCM4	DNA replication licensing factor MCM4	XM_002274498.2	GO:0007000;GO:0009536;GO:0008094;GO:0006275;GO:0000911;GO:0051567;GO:0006268;GO:0008283;GO:0006342;GO:0005829;GO:0006306;GO:0051726;GO:0003677;GO:0051322;GO:0009165;GO:0009909;GO:0006270;GO:0000280;GO:0005634;GO:0005524;GO:0003678;GO:0042555;GO:0005657	P:nucleolus organization; C:plastid; F:DNA-dependent ATPase activity; P:regulation of DNA replication; P:cytokinesis by cell plate formation; P:histone H3-K9 methylation; P:DNA unwinding involved in DNA replication; P:cell proliferation; P:chromatin silencing; C:cytosol; P:DNA methylation; P:regulation of cell cycle; F:DNA binding; P:anaphase; P:nucleotide biosynthetic process; P:regulation of fl…
VIT_03s0038g00340	VIT_203s0038g00340	Vitvi03g00026							2.096	0.0639898	STH2	PREDICTED: Vitis vinifera B-box zinc finger protein 20 (LOC100241912), mRNA	XM_002274613.3	GO:0008270;GO:0005622;GO:0010200;GO:0080167	F:zinc ion binding; C:intracellular; P:response to chitin; P:response to karrikin
VIT_03s0038g00360	VIT_203s0038g00360	-	1.894	0.0653323					2.478	0.0259855	NIC1	PREDICTED: Vitis vinifera nicotinamidase 1 (LOC100250570), mRNA	XM_002270860.4	GO:0019365;GO:0008936;GO:0009737;GO:0005737;GO:0005634;GO:0006769;GO:0046497	P:pyridine nucleotide salvage; F:nicotinamidase activity; P:response to abscisic acid; C:cytoplasm; C:nucleus; P:nicotinamide metabolic process; P:nicotinate nucleotide metabolic process
VIT_03s0038g01630	VIT_203s0038g01630	Vitvi03g00092							-4.58295	0.0582779	RPP13	PREDICTED: Vitis vinifera disease resistance protein RPP13-like (LOC109121502), mRNA	XM_019218814.1	GO:0017111;GO:0006952;GO:0043531;GO:0005524;GO:0016747	F:nucleoside-triphosphatase activity; P:defense response; F:ADP binding; F:ATP binding; F:transferase activity, transferring acyl groups other than amino-acyl groups
VIT_03s0038g02170	VIT_203s0038g02170	Vitvi03g00124					-3.90472	0.0108319			VIT_203s0038g02170	PREDICTED: Vitis vinifera thaumatin-like protein 1b (LOC100265907), mRNA	XM_002277512.4	GO:0010075;GO:0042545;GO:0009682;GO:0048653;GO:0009664;GO:0009723;GO:0005576;GO:0031225	P:regulation of meristem growth; P:cell wall modification; P:induced systemic resistance; P:anther development; P:plant-type cell wall organization; P:response to ethylene; C:extracellular region; C:anchored component of membrane
VIT_03s0038g03210	VIT_203s0038g03210	Vitvi03g01433					-2.36463	0.066357			LYM2	PREDICTED: Vitis vinifera lysM domain-containing GPI-anchored protein 2 (LOC100262384),	XM_002278706.4	GO:0009627;GO:0046658;GO:0034976;GO:0015238;GO:0009506;GO:0006855;GO:0008061;GO:0016998;GO:0015297	P:systemic acquired resistance; C:anchored component of plasma membrane; P:response to endoplasmic reticulum stress; F:drug transmembrane transporter activity; C:plasmodesma; P:drug transmembrane transport; F:chitin binding; P:cell wall macromolecule catabolic process; F:antiporter activity
VIT_03s0038g03410	VIT_203s0038g03410	Vitvi03g00207			-15.4321	0.012046					NAC036	PREDICTED: Vitis vinifera NAC domain-containing protein 35 (LOC100241839), mRNA	XM_002281780.4	GO:0048281;GO:0045792;GO:0006355;GO:0009965;GO:0003677;GO:0010200;GO:0009814;GO:0000165	P:inflorescence morphogenesis; P:negative regulation of cell size; P:regulation of transcription, DNA-templated; P:leaf morphogenesis; F:DNA binding; P:response to chitin; P:defense response, incompatible interaction; P:MAPK cascade
VIT_03s0038g03600	VIT_203s0038g03600	Vitvi03g00221			-12.9786	0.019755					VIT_203s0038g03600	PREDICTED: Vitis vinifera serine/threonine-protein kinase CDL1 (LOC100243617), transcript variant X2, mR	XM_002279438.3	GO:0006950;GO:0006468;GO:0005524;GO:0002238;GO:0004689;GO:0004713;GO:0005964;GO:0009069	P:response to stress; P:protein phosphorylation; F:ATP binding; P:response to molecule of fungal origin; F:phosphorylase kinase activity; F:protein tyrosine kinase activity; C:phosphorylase kinase complex; P:serine family amino acid metabolic process
VIT_03s0038g04280	VIT_203s0038g04280	Vitvi03g00278			2.968	0.0599771					VIT_203s0038g04280	protein BCCIP homolog%2C transcript variant X1	XR_784821.1	GO:0005730;GO:0009507	C:nucleolus
VIT_03s0038g04280	VIT_203s0038g04280	Vitvi03g00278			2.458	0.0980061					VIT_203s0038g04280	protein BCCIP homolog%2C transcript variant X1	XR_784821.1	GO:0005730;GO:0009507	C:nucleolus
VIT_03s0063g00410	VIT_203s0063g00410	Vitvi03g00504					5.199	0.0407988			AMY1	PREDICTED: Vitis vinifera alpha-amylase (LOC100250317), mRNA	XM_002282148.3	GO:0009739;GO:0005509;GO:0033910;GO:0005983;GO:0032940;GO:0016023;GO:0005987;GO:0009737;GO:0004556;GO:0048046	P:response to gibberellin; F:calcium ion binding; F:glucan 1,4-alpha-maltotetraohydrolase activity; P:starch catabolic process; P:secretion by cell; C:cytoplasmic membrane-bounded vesicle; P:sucrose catabolic process; P:response to abscisic acid; F:alpha-amylase activity; C:apoplast
VIT_03s0063g01040	VIT_203s0063g01040	Vitvi03g00456	-3.97456	0.0047331			-4.59137	0.00556489			VIT_203s0063g01040	peroxidase 10%2C transcript variant X1	XM_002281788.2	GO:0020037;GO:0046872;GO:0003676;GO:0004601;GO:0055114;GO:0000166;GO:0006979;GO:0006804	F:heme binding; F:metal ion binding; F:nucleic acid binding; F:peroxidase activity; P:oxidation-reduction process; F:nucleotide binding; P:response to oxidative stress; P:obsolete peroxidase reaction
VIT_03s0063g01530	VIT_203s0063g01530	Vitvi03g00410	1.929	0.0587994			-4.71032	0.00519398			CYP82C4	cytochrome P450 82C4	XM_002281325.3	GO:0020037;GO:0016705;GO:0004497;GO:0005506;GO:0009055;GO:0055114;GO:0006118	F:heme binding; F:oxidoreductase activity, acting on paired donors, with incorporation or reduction of molecular oxygen; F:monooxygenase activity; F:iron ion binding; F:electron carrier activity; P:oxidation-reduction process; P:obsolete electron transport
VIT_03s0063g01560	VIT_203s0063g01560	Vitvi03g01531			7.499	0.0055442					CYP82C2	cytochrome P450 CYP82D47	XM_002284774.3	GO:0020037;GO:0016705;GO:0004497;GO:0005506;GO:0009055;GO:0055114;GO:0006118	F:heme binding; F:oxidoreductase activity, acting on paired donors, with incorporation or reduction of molecular oxygen; F:monooxygenase activity; F:iron ion binding; F:electron carrier activity; P:oxidation-reduction process; P:obsolete electron transport
VIT_03s0063g01630	VIT_203s0063g01630	Vitvi03g01525			9.228	0.00358806					CYP82C2	PREDICTED: Vitis vinifera cytochrome P450 CYP82D47 (LOC100260664), mRNA	XM_002284774.4	GO:0020037;GO:0016705;GO:0004497;GO:0005506;GO:0009055;GO:0055114;GO:0006118	F:heme binding; F:oxidoreductase activity, acting on paired donors, with incorporation or reduction of molecular oxygen; F:monooxygenase activity; F:iron ion binding; F:electron carrier activity; P:oxidation-reduction process; P:obsolete electron transport
VIT_03s0063g01640	VIT_203s0063g01640	Vitvi03g00408			3.578	0.0360331	-3.62582	0.0140592			CYP82C4	cytochrome p450 82c4		GO:0020037;GO:0016705;GO:0004497;GO:0005506;GO:0009055;GO:0055114;GO:0006118	F:heme binding; F:oxidoreductase activity, acting on paired donors, with incorporation or reduction of molecular oxygen; F:monooxygenase activity; F:iron ion binding; F:electron carrier activity; P:oxidation-reduction process; P:obsolete electron transport
VIT_03s0063g01680	VIT_203s0063g01680	Vitvi03g00406			3.062	0.0622169					CYP82C4	PREDICTED: Vitis vinifera protopine 6-monooxygenase-like (LOC100262353), mRNA	XM_019218839.1	GO:0020037;GO:0016705;GO:0004497;GO:0005506;GO:0009055;GO:0055114;GO:0006118	F:heme binding; F:oxidoreductase activity, acting on paired donors, with incorporation or reduction of molecular oxygen; F:monooxygenase activity; F:iron ion binding; F:electron carrier activity; P:oxidation-reduction process; P:obsolete electron transport
VIT_03s0063g01690	VIT_203s0063g01690	Vitvi03g01524			5.312	0.0115801					CYP82C4	PREDICTED: Vitis vinifera cytochrome P450 CYP82D47 (LOC100265877), mRNA	XM_002284770.4	GO:0020037;GO:0016705;GO:0004497;GO:0005506;GO:0009055;GO:0055114;GO:0006118	F:heme binding; F:oxidoreductase activity, acting on paired donors, with incorporation or reduction of molecular oxygen; F:monooxygenase activity; F:iron ion binding; F:electron carrier activity; P:oxidation-reduction process; P:obsolete electron transport
VIT_03s0063g01780	VIT_203s0063g01780	Vitvi03g00398	2.433	0.0183146							XLG1	PREDICTED: Vitis vinifera extra-large guanine nucleotide-binding protein 1 (LOC100243480),	XM_010649530.2	GO:0009750;GO:0004871;GO:0009749;GO:0009744;GO:0005834;GO:2000067;GO:0005525;GO:0006184;GO:0031683;GO:0001664;GO:0009737;GO:0007188;GO:0003924;GO:0005634;GO:0010555	P:response to fructose; F:signal transducer activity; P:response to glucose; P:response to sucrose; C:heterotrimeric G-protein complex; P:regulation of root morphogenesis; F:GTP binding; P:obsolete GTP catabolic process; F:G-protein beta/gamma-subunit complex binding; F:G-protein coupled receptor binding; P:response to abscisic acid; P:adenylate cyclase-modulating G-protein coupled receptor signa…
VIT_03s0063g01880	VIT_203s0063g01880	Vitvi03g00388	-2.574	0.0598957							LACS2	long chain acyl-CoA synthetase 2	XM_002281115.3	GO:0010025;GO:0009506;GO:0010143;GO:0010311;GO:0004467;GO:0002213;GO:0001676;GO:0050832;GO:0005783;GO:0005634;GO:0005886;GO:0031957	P:wax biosynthetic process; C:plasmodesma; P:cutin biosynthetic process; P:lateral root formation; F:long-chain fatty acid-CoA ligase activity; P:defense response to insect; P:long-chain fatty acid metabolic process; P:defense response to fungus; C:endoplasmic reticulum; C:nucleus; C:plasma membrane; F:very long-chain fatty acid-CoA ligase activity
VIT_03s0063g01960	VIT_203s0063g01960	Vitvi03g01517	3.504	0.00258034	5.214	0.012233	-4.26257	0.00797451			HB1	PREDICTED: Vitis vinifera hemoglobin-2 (LOC104878801), mRNA	XM_010649534.2	GO:0005737;GO:0015671;GO:0009399;GO:0005344;GO:0005886;GO:0005506;GO:0006950;GO:0020037;GO:0005618;GO:0016363;GO:0019825	C:cytoplasm; P:oxygen transport; P:nitrogen fixation; F:oxygen transporter activity; C:plasma membrane; F:iron ion binding; P:response to stress; F:heme binding; C:cell wall; C:nuclear matrix; F:oxygen binding
VIT_03s0063g01970	VIT_203s0063g01970	Vitvi03g00379	1.756	0.0908211	4.203	0.0218262					HB1	PREDICTED: Vitis vinifera plastid division protein PDV2-like (LOC100252092), misc_RNA	XR_785443.2	GO:0005737;GO:0015671;GO:0009399;GO:0005344;GO:0005886;GO:0005506;GO:0006950;GO:0020037;GO:0005618;GO:0016363;GO:0019825	C:cytoplasm; P:oxygen transport; P:nitrogen fixation; F:oxygen transporter activity; C:plasma membrane; F:iron ion binding; P:response to stress; F:heme binding; C:cell wall; C:nuclear matrix; F:oxygen binding
VIT_03s0088g01150	VIT_203s0088g01150	Vitvi03g00780					-2.23514	0.0800465			XF1	squalene monooxygenase	XM_002271492.3	GO:0050660;GO:0009753;GO:0009611;GO:0016023;GO:0004506;GO:0016021;GO:0009536;GO:0055114;GO:0006694;GO:0016114	P:response to water deprivation; F:flavin adenine dinucleotide binding; P:response to jasmonic acid; P:response to wounding; C:cytoplasmic membrane-bounded vesicle; F:squalene monooxygenase activity; C:integral component of membrane; C:plastid; P:oxidation-reduction process; P:steroid biosynthetic process; P:terpenoid biosynthetic process
VIT_03s0091g00850	VIT_203s0091g00850	Vitvi03g00649					5.485	0.0341052			VIT_203s0091g00850	unkown		GO:0003887;GO:0004252;GO:0003684;GO:0006508;GO:0009536;GO:0005739;GO:0006281;GO:0006260;GO:0042575	F:DNA-directed DNA polymerase activity; F:serine-type endopeptidase activity; F:damaged DNA binding; P:proteolysis; C:plastid; C:mitochondrion; P:DNA repair; P:DNA replication; C:DNA polymerase complex
VIT_04s0008g00120	VIT_204s0008g00120	-					-2.88184	0.0332976	2.39	0.0329169	HCHIB	vitis vinifera class I extracellular chitinase (CHI1B), mRNA	NM_001281121.1	GO:0008843;GO:0006032;GO:0016231;GO:0050832;GO:0008061;GO:0000272;GO:0016998	F:endochitinase activity; P:chitin catabolic process; F:beta-N-acetylglucosaminidase activity; P:defense response to fungus; F:chitin binding; P:polysaccharide catabolic process; P:cell wall macromolecule catabolic process
VIT_04s0008g00140	VIT_204s0008g00140	-	1.894	0.0636269			-3.94789	0.0104814	2.381	0.0330688	HCHIB	PREDICTED: Vitis vinifera basic endochitinase (LOC100266184), mRNA	XM_002269691.4	GO:0008843;GO:0005975;GO:0006032;GO:0016231;GO:0050832;GO:0008061;GO:0016998	F:endochitinase activity; P:carbohydrate metabolic process; P:chitin catabolic process; F:beta-N-acetylglucosaminidase activity; P:defense response to fungus; F:chitin binding; P:cell wall macromolecule catabolic process
VIT_04s0008g00150	VIT_204s0008g00150	-	2.277	0.0261004							NAC036	PREDICTED: Vitis vinifera protein ATAF2-like (LOC100243861), mRNA	XM_002269566.4	GO:0048281;GO:0045792;GO:0006355;GO:0009965;GO:0003677;GO:0010200;GO:0009814;GO:0000165	P:inflorescence morphogenesis; P:negative regulation of cell size; P:regulation of transcription, DNA-templated; P:leaf morphogenesis; F:DNA binding; P:response to chitin; P:defense response, incompatible interaction; P:MAPK cascade
VIT_04s0008g00440	VIT_204s0008g00440	Vitvi04g00034							-4.07997	0.0660504	VIT_204s0008g00440	receptor-like protein kinase HSL1	XM_010649989.1	GO:0000186;GO:0010363;GO:0006944;GO:0002679;GO:0010200;GO:0032440;GO:0006612;GO:0016021;GO:0043069;GO:0052542;GO:0004709;GO:0009738;GO:0055114;GO:0005886;GO:0005524;GO:0009723;GO:0005515;GO:0007178;GO:0009069	P:activation of MAPKK activity; P:regulation of plant-type hypersensitive response; P:membrane fusion; P:respiratory burst involved in defense response; P:response to chitin; F:2-alkenal reductase [NAD(P)] activity; P:protein targeting to membrane; C:integral component of membrane; P:negative regulation of programmed cell death; P:defense response by callose deposition; F:MAP kinase kinase kinase…
VIT_04s0008g00660	VIT_204s0008g00660	Vitvi04g00052	1.915	0.0616271							ELF3	PREDICTED: Vitis vinifera protein EARLY FLOWERING 3 (LOC100255961), mRNA	XM_010650009.2	GO:0003723;GO:0044763;GO:0009725;GO:0006278;GO:0009416;GO:0003964;GO:0009791;GO:0050794;GO:0048608	F:RNA binding; P:single-organism cellular process; P:response to hormone; P:RNA-dependent DNA replication; P:response to light stimulus; F:RNA-directed DNA polymerase activity; P:post-embryonic development; P:regulation of cellular process; P:reproductive structure development
VIT_04s0008g01300	VIT_204s0008g01300	Vitvi04g00112			-19.0186	0.00526674			-3.85802	0.0835883	GLDP1	PREDICTED: Vitis vinifera glycine dehydrogenase (decarboxylating), mitochondrial (LOC100266170),	XM_010650056.2	GO:0005960;GO:0006098;GO:0009941;GO:0048046;GO:0005515;GO:0006636;GO:0043085;GO:0019252;GO:0019288;GO:0004375;GO:0006766;GO:0000023;GO:0032440;GO:0019748;GO:0009106;GO:0015995;GO:0009108;GO:0009965;GO:0010304;GO:0009570;GO:0030170;GO:0009695;GO:0030154;GO:0046686;GO:0019344;GO:0009534;GO:0045893;GO:0009073;GO:0005524;GO:0019464;GO:0042545;GO:0005739;GO:0006563;GO:0006566	C:glycine cleavage complex; P:pentose-phosphate shunt; C:chloroplast envelope; C:apoplast; F:protein binding; P:unsaturated fatty acid biosynthetic process; P:positive regulation of catalytic activity; P:starch biosynthetic process; P:isopentenyl diphosphate biosynthetic process, methylerythritol 4-phosphate pathway; F:glycine dehydrogenase (decarboxylating) activity; P:vitamin metabolic process;…
VIT_04s0008g01530	VIT_204s0008g01530	Vitvi04g01796					6.52	0.016643			HSP17II	17.3 kDa class II heat shock protein-like	XP_003631809.1	GO:0006457;GO:0009644;GO:0051082;GO:0042542;GO:0006972;GO:0009408	P:protein folding; P:response to high light intensity; F:unfolded protein binding; P:response to hydrogen peroxide; P:hyperosmotic response; P:response to heat
VIT_04s0008g01970	VIT_204s0008g01970	Vitvi04g00168	-2.63505	0.0520446							ER	LRR receptor-like serine/threonine-protein kinase ERECTA	XM_002280033.2	GO:0048281;GO:0010103;GO:0019199;GO:0016023;GO:0010148;GO:0009944;GO:0001558;GO:0009664;GO:0010075;GO:0032440;GO:0030155;GO:0050832;GO:0016021;GO:0042742;GO:0009507;GO:0005576;GO:0008356;GO:0031540;GO:0009965;GO:0006468;GO:0004674;GO:0051302;GO:2000027;GO:0055114;GO:0005524;GO:0007049;GO:0005739;GO:0005515;GO:0004713;GO:0007165;GO:0009069	P:inflorescence morphogenesis; P:stomatal complex morphogenesis; F:transmembrane receptor protein kinase activity; C:cytoplasmic membrane-bounded vesicle; P:transpiration; P:polarity specification of adaxial/abaxial axis; P:regulation of cell growth; P:plant-type cell wall organization; P:regulation of meristem growth; F:2-alkenal reductase [NAD(P)] activity; P:regulation of cell adhesion; P:defe…
VIT_04s0008g02230	VIT_204s0008g02230	Vitvi04g00190	-2.4558	0.0737957					-3.74111	0.0835883	VIT_204s0008g02230	PREDICTED: Vitis vinifera ethylene-responsive transcription factor ERF017 (LOC100250941)	XM_002280334.3	GO:0006355;GO:0009611;GO:0003677;GO:0010200;GO:0003700;GO:0009607;GO:0005667;GO:0045449	P:regulation of transcription, DNA-templated; P:response to wounding; F:DNA binding; P:response to chitin; F:transcription factor activity, sequence-specific DNA binding; P:response to biotic stimulus; C:transcription factor complex; P:regulation of transcription, DNA-templated
VIT_04s0008g02570	VIT_204s0008g02570	Vitvi04g00223					5.063	0.0095445			RPA2	PREDICTED: Vitis vinifera replication protein A 32 kDa subunit A (LOC100245725), mRNA	XM_002282760.3	GO:0000911;GO:0051322;GO:0010389;GO:0003676;GO:0009909;GO:0000724;GO:0016444;GO:0051567;GO:0031047;GO:0009555;GO:0005515;GO:0006270;GO:0008283;GO:0006275;GO:0006306;GO:0005634	P:cytokinesis by cell plate formation; P:anaphase; P:regulation of G2/M transition of mitotic cell cycle; F:nucleic acid binding; P:regulation of flower development; P:double-strand break repair via homologous recombination; P:somatic cell DNA recombination; P:histone H3-K9 methylation; P:gene silencing by RNA; P:pollen development; F:protein binding; P:DNA replication initiation; P:cell prolifer…
VIT_04s0008g03770	VIT_204s0008g03770	Vitvi04g00328			3.219	0.0499876	-3.23311	0.0222839			ASP3	PREDICTED: Vitis vinifera aspartate aminotransferase, cytoplasmic (LOC100256163), mRN	XM_002284100.4	GO:0004069;GO:0051788;GO:0006635;GO:0009536;GO:0043161;GO:0009693;GO:0009407;GO:0080129;GO:0005618;GO:0048767;GO:0005777;GO:0005829;GO:0080130;GO:0030170;GO:0010150;GO:0009735;GO:0005886;GO:0005507;GO:0005739;GO:0000162;GO:0006107;GO:0006522;GO:0006525;GO:0006531;GO:0006534;GO:0006536;GO:0006560;GO:0006571;GO:0009094;GO:0009821;GO:0015976	F:L-aspartate:2-oxoglutarate aminotransferase activity; P:response to misfolded protein; P:fatty acid beta-oxidation; C:plastid; P:proteasome-mediated ubiquitin-dependent protein catabolic process; P:ethylene biosynthetic process; P:toxin catabolic process; P:proteasome core complex assembly; C:cell wall; P:root hair elongation; C:peroxisome; C:cytosol; F:L-phenylalanine:2-oxoglutarate aminotrans…
VIT_04s0008g03950	VIT_204s0008g03950	Vitvi04g00342	-2.65675	0.048701	-18.406	0.00613755			2.066	0.0674148	RD22	dehydration-responsive protein rd22		GO:0009737;GO:0009269;GO:0009651	P:response to abscisic acid; P:response to desiccation; P:response to salt stress
VIT_04s0008g03980	VIT_204s0008g03980	Vitvi04g00344					-3.50263	0.015514			RD22	PREDICTED: Vitis vinifera BURP domain protein RD22-like (LOC104879003), mRNA	XM_019219273.1	GO:0009737;GO:0009269;GO:0009651	P:response to abscisic acid; P:response to desiccation; P:response to salt stress
VIT_04s0008g05320	VIT_204s0008g05320	Vitvi04g01901	-2.65252	0.049742							VIT_204s0008g05320	probable L-type lectin-domain containing receptor kinase S.7	XM_002282593.3	GO:0004714;GO:0030246;GO:0043231;GO:0006468;GO:0044444;GO:0005524;GO:0004674;GO:0007169;GO:0009069	F:transmembrane receptor protein tyrosine kinase activity; F:carbohydrate binding; C:intracellular membrane-bounded organelle; P:protein phosphorylation; C:cytoplasmic part; F:ATP binding; F:protein serine/threonine kinase activity; P:transmembrane receptor protein tyrosine kinase signaling pathway; P:serine family amino acid metabolic process
VIT_04s0008g05470	VIT_204s0008g05470	Vitvi04g00482					-2.11461	0.0940864			EBF1	EIN3-binding F-box protein 1-like	XM_002285090.3	GO:0009733;GO:0010260;GO:0019005;GO:0005634;GO:0009723;GO:0005515	P:response to auxin; P:organ senescence; C:SCF ubiquitin ligase complex; C:nucleus; P:response to ethylene; F:protein binding
VIT_04s0008g05760	VIT_204s0008g05760	Vitvi04g00511					-2.28885	0.0742564			WRKY40	unkown		GO:0042742;GO:0006355;GO:0009611;GO:0009751;GO:0050691;GO:0043565;GO:0010200;GO:0003700;GO:0050832;GO:0005667;GO:0045449	P:defense response to bacterium; P:regulation of transcription, DNA-templated; P:response to wounding; P:response to salicylic acid; P:regulation of defense response to virus by host; F:sequence-specific DNA binding; P:response to chitin; F:transcription factor activity, sequence-specific DNA binding; P:defense response to fungus; C:transcription factor complex; P:regulation of transcription, DNA…
VIT_04s0008g06000	VIT_204s0008g06000	Vitvi04g00533	-5.42005	0.000513383							VIT_204s0008g06000	unkown		GO:0006952;GO:0006355;GO:0003677;GO:0003700;GO:0009835;GO:0009873;GO:0005667;GO:0045449	P:defense response; P:regulation of transcription, DNA-templated; F:DNA binding; F:transcription factor activity, sequence-specific DNA binding; P:fruit ripening; P:ethylene-activated signaling pathway; C:transcription factor complex; P:regulation of transcription, DNA-templated
VIT_04s0008g06000	VIT_204s0008g06000	Vitvi04g00533					-2.34577	0.0676042			VIT_204s0008g06000	PREDICTED: Vitis vinifera protein PPLZ02 (LOC100252609), mRNA	XM_002285337.3	GO:0006952;GO:0006355;GO:0003677;GO:0003700;GO:0009835;GO:0009873;GO:0005667;GO:0045449	P:defense response; P:regulation of transcription, DNA-templated; F:DNA binding; F:transcription factor activity, sequence-specific DNA binding; P:fruit ripening; P:ethylene-activated signaling pathway; C:transcription factor complex; P:regulation of transcription, DNA-templated
VIT_04s0023g00730	VIT_204s0023g00730	Vitvi04g01190			2.813	0.0702876					VIT_204s0023g00730	aspartic proteinase-like protein 2	XM_002277022.3	GO:0006499;GO:0006635;GO:0006891;GO:0006869;GO:0010351;GO:0009873;GO:0016558;GO:0048573;GO:0031225;GO:0006511;GO:0000303;GO:0004190;GO:0008219;GO:0006301;GO:0009506;GO:0009863;GO:0005886	P:N-terminal protein myristoylation; P:fatty acid beta-oxidation; P:intra-Golgi vesicle-mediated transport; P:lipid transport; P:lithium ion transport; P:ethylene-activated signaling pathway; P:protein import into peroxisome matrix; P:photoperiodism, flowering; C:anchored component of membrane; P:ubiquitin-dependent protein catabolic process; P:response to superoxide; F:aspartic-type endopeptidas…
VIT_04s0023g00830	VIT_204s0023g00830	Vitvi04g01198							2	0.0774903	CRT3	calreticulin-3-like%2C transcript variant X1	XM_002276397.2	GO:0046283;GO:0009626;GO:0005509;GO:0006457;GO:0042742;GO:0055074;GO:0010204;GO:0051082;GO:0005789	P:anthocyanin-containing compound metabolic process; P:plant-type hypersensitive response; F:calcium ion binding; P:protein folding; P:defense response to bacterium; P:calcium ion homeostasis; P:defense response signaling pathway, resistance gene-independent; F:unfolded protein binding; C:endoplasmic reticulum membrane
VIT_04s0023g00920	VIT_204s0023g00920	Vitvi04g01202							-4.10172	0.0811222	DCL2	PREDICTED: Vitis vinifera endoribonuclease Dicer homolog 2 (LOC100258190), transcript variant	XM_019219502.1	GO:0004525;GO:0007267;GO:0005515;GO:0008026;GO:0016569;GO:0010050;GO:0009855;GO:0006342;GO:0010216;GO:0046872;GO:0003677;GO:0010014;GO:0035196;GO:0010267;GO:0003725;GO:0045893;GO:0043687;GO:0090305;GO:0000398;GO:0010073;GO:0005634;GO:0005524;GO:0009616	F:ribonuclease III activity; P:cell-cell signaling; F:protein binding; F:ATP-dependent helicase activity; P:covalent chromatin modification; P:vegetative phase change; P:determination of bilateral symmetry; P:chromatin silencing; P:maintenance of DNA methylation; F:metal ion binding; F:DNA binding; P:meristem initiation; P:production of miRNAs involved in gene silencing by miRNA; P:production of …
VIT_04s0023g01570	VIT_204s0023g01570	Vitvi04g01269					5.184	0.0552665			PERK4	PREDICTED: Vitis vinifera proline-rich receptor-like protein kinase PERK4 (LOC100265084),	XM_010650859.2	GO:0046777;GO:0051510;GO:0009845;GO:0048364;GO:0004703;GO:0005524;GO:0009860;GO:0009738;GO:0019722;GO:0009827;GO:0005886;GO:0004713;GO:0009069	P:protein autophosphorylation; P:regulation of unidimensional cell growth; P:seed germination; P:root development; F:G-protein coupled receptor kinase activity; F:ATP binding; P:pollen tube growth; P:abscisic acid-activated signaling pathway; P:calcium-mediated signaling; P:plant-type cell wall modification; C:plasma membrane; F:protein tyrosine kinase activity; P:serine family amino acid metabol…
VIT_04s0023g01860	VIT_204s0023g01860	Vitvi04g01302			2.682	0.0799969					VIT_204s0023g01860	sugar transporter ERD6-like 6	XM_002266668.2	GO:0055085;GO:0009753;GO:0055114;GO:0009694;GO:0016021;GO:0042593;GO:0009705;GO:0032440;GO:0008643;GO:0010030;GO:0005351;GO:0005794;GO:0005886	P:transmembrane transport; P:response to jasmonic acid; P:oxidation-reduction process; P:jasmonic acid metabolic process; C:integral component of membrane; P:glucose homeostasis; C:plant-type vacuole membrane; F:2-alkenal reductase [NAD(P)] activity; P:carbohydrate transport; P:positive regulation of seed germination; F:sugar:proton symporter activity; C:Golgi apparatus; C:plasma membrane
VIT_04s0023g03800	VIT_204s0023g03800	Vitvi04g02168	-2.86041	0.034586					-4.87567	0.038937	JMT	PREDICTED: Vitis vinifera jasmonate O-methyltransferase (LOC100255863), mRNA	XM_002263423.3	GO:0046686;GO:0009611;GO:0051707;GO:0016020;GO:0006952;GO:0052624;GO:0080150;GO:0032259;GO:0030795	P:response to cadmium ion; P:response to wounding; P:response to other organism; C:membrane; P:defense response; F:2-phytyl-1,4-naphthoquinone methyltransferase activity; F:S-adenosyl-L-methionine:benzoic acid carboxyl methyl transferase activity; P:methylation; F:jasmonate O-methyltransferase activity
VIT_04s0043g00620	VIT_204s0043g00620	-	-12.4719	1.9e-06	-10.4275	0.0377429	-10.433	0.000186585	17.08	2.35e-08	VIT_204s0043g00620	PREDICTED: Vitis vinifera GDSL esterase/lipase At5g33370-like (LOC100243401), mRNA	XM_010650646.2	GO:0042538;GO:0006629;GO:0004091;GO:0010226;GO:0010103;GO:0009751;GO:0005576;GO:0016556	P:hyperosmotic salinity response; P:lipid metabolic process; F:carboxylic ester hydrolase activity; P:response to lithium ion; P:stomatal complex morphogenesis; P:response to salicylic acid; C:extracellular region; P:mRNA modification
VIT_04s0044g00870	VIT_204s0044g00870	Vitvi04g02243			2.997	0.0586619					CMPG2	U-box domain-containing protein 27	XP_002281970.1	GO:0035556;GO:0009506;GO:0002679;GO:0004842;GO:0016567;GO:0010200;GO:0000151;GO:0070696;GO:0005737;GO:0050832	P:intracellular signal transduction; C:plasmodesma; P:respiratory burst involved in defense response; F:ubiquitin-protein transferase activity; P:protein ubiquitination; P:response to chitin; C:ubiquitin ligase complex; F:transmembrane receptor protein serine/threonine kinase binding; C:cytoplasm; P:defense response to fungus
VIT_04s0069g01010	VIT_204s0069g01010	Vitvi04g00764	2.5	0.017704							NHL25	PREDICTED: Vitis vinifera protein YLS9 (LOC100244374), mRNA	XM_002263125.4	GO:0009863;GO:0009627;GO:0034976;GO:0006865	P:salicylic acid mediated signaling pathway; P:systemic acquired resistance; P:response to endoplasmic reticulum stress; P:amino acid transport
VIT_05s0020g02000	VIT_205s0020g02000	Vitvi05g01863							-4.46628	0.0389476	SYD	PREDICTED: Vitis vinifera chromatin structure-remodeling complex protein SYD (LOC100254600),	XM_010651496.2	GO:0043044;GO:0000226;GO:0009611;GO:0050826;GO:0007267;GO:0009793;GO:0000911;GO:0006342;GO:0009640;GO:0005829;GO:0019915;GO:0004386;GO:0010182;GO:0009933;GO:0006306;GO:0016567;GO:0003677;GO:0009845;GO:0010199;GO:0010228;GO:0035196;GO:0010267;GO:0016887;GO:0003682;GO:0009909;GO:0005524;GO:0005634;GO:0009616;GO:0010162;GO:0000785	P:ATP-dependent chromatin remodeling; P:microtubule cytoskeleton organization; P:response to wounding; P:response to freezing; P:cell-cell signaling; P:embryo development ending in seed dormancy; P:cytokinesis by cell plate formation; P:chromatin silencing; P:photomorphogenesis; C:cytosol; P:lipid storage; F:helicase activity; P:sugar mediated signaling pathway; P:meristem structural organization…
VIT_05s0020g02200	VIT_205s0020g02200	Vitvi05g00381			5.33	0.011675					VIT_205s0020g02200	PREDICTED: Vitis vinifera uncharacterized LOC100263026 (LOC100263026), transcript variant	XM_019220275.1	GO:0005618;GO:0009753;GO:0005739;GO:0047622;GO:0009611;GO:0006148;GO:0006154;GO:0047724;GO:0048046;GO:0006144	C:cell wall; P:response to jasmonic acid; C:mitochondrion; F:adenosine nucleosidase activity; P:response to wounding; P:inosine catabolic process; P:adenosine catabolic process; F:inosine nucleosidase activity; C:apoplast; P:purine nucleobase metabolic process
VIT_05s0020g02900	VIT_205s0020g02900	Vitvi05g00443	-3.31016	0.0148174							PNC1	peroxisomal adenine nucleotide carrier 1	XM_002281098.2	GO:0010286;GO:0051788;GO:0009611;GO:0006635;GO:0015217;GO:0009620;GO:0009867;GO:0043161;GO:0009414;GO:0015866;GO:0010363;GO:0010200;GO:0009407;GO:0090351;GO:0080129;GO:0006612;GO:0005743;GO:0016021;GO:0043069;GO:0005777;GO:0005347;GO:0042538;GO:0015867;GO:0007031;GO:0009695;GO:0080024;GO:0009738;GO:0055085;GO:0009863;GO:0009723;GO:0006839;GO:0035556	P:heat acclimation; P:response to misfolded protein; P:response to wounding; P:fatty acid beta-oxidation; F:ADP transmembrane transporter activity; P:response to fungus; P:jasmonic acid mediated signaling pathway; P:proteasome-mediated ubiquitin-dependent protein catabolic process; P:response to water deprivation; P:ADP transport; P:regulation of plant-type hypersensitive response; P:response to …
VIT_05s0020g03140	VIT_205s0020g03140	Vitvi05g00468	2.303	0.0250544	2.597	0.0852004					MSS1	Vitis vinifera hexose transporter (HT5)	NM_001281278.1	GO:0055085;GO:0005358;GO:0015749;GO:0055114;GO:0009414;GO:0009651;GO:0016021;GO:0009506;GO:0043090;GO:0009737;GO:0032440;GO:0005737;GO:0005886;GO:0006812	P:transmembrane transport; F:high-affinity hydrogen:glucose symporter activity; P:monosaccharide transport; P:oxidation-reduction process; P:response to water deprivation; P:response to salt stress; C:integral component of membrane; C:plasmodesma; P:amino acid import; P:response to abscisic acid; F:2-alkenal reductase [NAD(P)] activity; C:cytoplasm; C:plasma membrane; P:cation transport
VIT_05s0020g03280	VIT_205s0020g03280	Vitvi05g00483	3.899	0.00146028							VIT_205s0020g03280	primary amine oxidase	XM_002278208.3	GO:0048038;GO:0009684;GO:0005507;GO:0009805;GO:0008131;GO:0055114;GO:0009611;GO:0006569;GO:0005576;GO:0009507	F:quinone binding; P:indoleacetic acid biosynthetic process; F:copper ion binding; P:coumarin biosynthetic process; F:primary amine oxidase activity; P:oxidation-reduction process; P:response to wounding; P:tryptophan catabolic process; C:extracellular region; C:chloroplast
VIT_05s0020g03670	VIT_205s0020g03670	Vitvi05g00522					5.982	0.029536			VIT_205s0020g03670	PREDICTED: Vitis vinifera folate-biopterin transporter 1, chloroplastic (LOC100254579), transcr	XM_019220026.1	--	F:molecular_function; C:nucleus
VIT_05s0020g03770	VIT_205s0020g03770	Vitvi05g00533					-3.05998	0.026618			CVL1	type I inositol 1%2C4%2C5-trisphosphate 5-phosphatase CVP2%2C transcript variant X1	XM_002282903.2	GO:0046855;GO:0004519;GO:0010305;GO:0052659;GO:0009737;GO:0052658;GO:0046854;GO:0004445;GO:0004527;GO:0010588;GO:0005737;GO:0010067;GO:0032957	P:inositol phosphate dephosphorylation; F:endonuclease activity; P:leaf vascular tissue pattern formation; F:inositol-1,3,4,5-tetrakisphosphate 5-phosphatase activity; P:response to abscisic acid; F:inositol-1,4,5-trisphosphate 5-phosphatase activity; P:phosphatidylinositol phosphorylation; F:inositol-polyphosphate 5-phosphatase activity; F:exonuclease activity; P:cotyledon vascular tissue patter…
VIT_05s0020g05000	VIT_205s0020g05000	Vitvi05g01910			23.16	0.000442433			-4.36872	0.0656235	VIT_205s0020g05000	Vitis vinifera protease inhibitor (PR6) mRNA, complete cds	AY156047.1	GO:0010466;GO:0008233;GO:0009611;GO:0004867;GO:0003676;GO:0006508;GO:0015074	P:negative regulation of peptidase activity; F:peptidase activity; P:response to wounding; F:serine-type endopeptidase inhibitor activity; F:nucleic acid binding; P:proteolysis; P:DNA integration
VIT_05s0020g05000	VIT_205s0020g05000	Vitvi05g01910			20.77	0.000617533					VIT_205s0020g05000	Vitis vinifera protease inhibitor (PR6) mRNA, complete cds	AY156047.1	GO:0010466;GO:0008233;GO:0009611;GO:0004867;GO:0003676;GO:0006508;GO:0015074	P:negative regulation of peptidase activity; F:peptidase activity; P:response to wounding; F:serine-type endopeptidase inhibitor activity; F:nucleic acid binding; P:proteolysis; P:DNA integration
VIT_05s0020g05020	VIT_205s0020g05020	Vitvi05g01911	1.95	0.0554143	29.53	0.000239906			-4.07664	0.0752027	VIT_205s0020g05020	PREDICTED: Vitis vinifera protease inhibitor-like (LOC100264939), mRNA	XM_002284418.4	GO:0009611;GO:0010466;GO:0004867;GO:0006508;GO:0008233	P:response to wounding; P:negative regulation of peptidase activity; F:serine-type endopeptidase inhibitor activity; P:proteolysis; F:peptidase activity
VIT_05s0020g05030	VIT_205s0020g05030	Vitvi05g00669					6.289	0.0207355			VIT_205s0020g05030	PREDICTED: Vitis vinifera inhibitor of trypsin and hageman factor-like (LOC104879281), mRN	XM_019219942.1	GO:0009611;GO:0010466;GO:0004867;GO:0006508;GO:0008233	P:response to wounding; P:negative regulation of peptidase activity; F:serine-type endopeptidase inhibitor activity; P:proteolysis; F:peptidase activity
VIT_05s0020g05040	VIT_205s0020g05040	Vitvi05g00670			74.56	2.82e-05					VIT_205s0020g05040	protein		GO:0009611;GO:0004867;GO:0006508;GO:0008233	P:response to wounding; F:serine-type endopeptidase inhibitor activity; P:proteolysis; F:peptidase activity
VIT_05s0029g00460	VIT_205s0029g00460	Vitvi05g01114	-2.67523	0.0475051			5.277	0.0557417			FAC1	amp deaminase		GO:0032264;GO:0003876;GO:0005829;GO:0016021;GO:0008253;GO:0009737;GO:0000287;GO:0005634;GO:0009793;GO:0006144	P:IMP salvage; F:AMP deaminase activity; C:cytosol; C:integral component of membrane; F:5'-nucleotidase activity; P:response to abscisic acid; F:magnesium ion binding; C:nucleus; P:embryo development ending in seed dormancy; P:purine nucleobase metabolic process
VIT_05s0029g00990	VIT_205s0029g00990	Vitvi05g01170	-2.45218	0.0755095							TPP2	tripeptidyl peptidase ii		GO:0022626;GO:0008240;GO:0004252;GO:0005886;GO:0005774;GO:0009507;GO:0006508	C:cytosolic ribosome; F:tripeptidyl-peptidase activity; F:serine-type endopeptidase activity; C:plasma membrane; C:vacuolar membrane; C:chloroplast; P:proteolysis
VIT_05s0049g00510	VIT_205s0049g00510	Vitvi05g00715			14.45	0.00134861	-3.15657	0.0230742			ERF1	PREDICTED: Vitis vinifera ethylene-responsive transcription factor 1B (LOC100261423), mRNA	XM_010651768.2	GO:0006952;GO:0006355;GO:0003677;GO:0003700;GO:0009873;GO:0005667;GO:0045449	P:defense response; P:regulation of transcription, DNA-templated; F:DNA binding; F:transcription factor activity, sequence-specific DNA binding; P:ethylene-activated signaling pathway; C:transcription factor complex; P:regulation of transcription, DNA-templated
VIT_05s0049g01780	VIT_205s0049g01780	Vitvi05g00819			2.703	0.0787812					ATS1	PREDICTED: Vitis vinifera peroxygenase (LOC100264814), mRNA	XM_002285403.4	GO:0050826;GO:0016117;GO:0006655;GO:0009620;GO:0006636;GO:0005773;GO:0019288;GO:0009651;GO:0010118;GO:0048825;GO:0034389;GO:0005509;GO:0051301;GO:0016021;GO:0071614;GO:0009640;GO:0015995;GO:0019915;GO:0009751;GO:0010182;GO:0009933;GO:0009570;GO:0016567;GO:0009845;GO:0010228;GO:0031969;GO:0016165;GO:0009737;GO:0004392;GO:0005783;GO:0005811;GO:0009909;GO:0004366;GO:0006952;GO:0009269;GO:0031408;GO:…	P:response to freezing; P:carotenoid biosynthetic process; P:phosphatidylglycerol biosynthetic process; P:response to fungus; P:unsaturated fatty acid biosynthetic process; C:vacuole; P:isopentenyl diphosphate biosynthetic process, methylerythritol 4-phosphate pathway; P:response to salt stress; P:stomatal movement; P:cotyledon development; P:lipid particle organization; F:calcium ion binding; P:…
VIT_05s0062g00270	VIT_205s0062g00270	Vitvi05g01269			2.847	0.0677074					IAGLU	PREDICTED: Vitis vinifera crocetin glucosyltransferase, chloroplastic (LOC100855271),	XM_003632006.3	GO:0009524;GO:0046482;GO:0080018;GO:0010294;GO:0080002;GO:0009751;GO:0030259	C:phragmoplast; P:para-aminobenzoic acid metabolic process; F:anthocyanin 5-O-glucosyltransferase activity; F:abscisic acid glucosyltransferase activity; F:UDP-glucose:4-aminobenzoate acylglucosyltransferase activity; P:response to salicylic acid; P:lipid glycosylation
VIT_05s0062g00350	VIT_205s0062g00350	Vitvi05g02103	-2.84576	0.0350192							VIT_205s0062g00350	PREDICTED: Vitis vinifera crocetin glucosyltransferase, chloroplastic (LOC100265917),	XM_002267490.3	GO:0009524;GO:0046482;GO:0080018;GO:0010294;GO:0080002;GO:0009751;GO:0030259	C:phragmoplast; P:para-aminobenzoic acid metabolic process; F:anthocyanin 5-O-glucosyltransferase activity; F:abscisic acid glucosyltransferase activity; F:UDP-glucose:4-aminobenzoate acylglucosyltransferase activity; P:response to salicylic acid; P:lipid glycosylation
VIT_05s0062g00360	VIT_205s0062g00360	Vitvi05g01271			5.304	0.012233					UGT75B2	unkown		GO:0009524;GO:0046482;GO:0080018;GO:0010294;GO:0080002;GO:0009751;GO:0030259	C:phragmoplast; P:para-aminobenzoic acid metabolic process; F:anthocyanin 5-O-glucosyltransferase activity; F:abscisic acid glucosyltransferase activity; F:UDP-glucose:4-aminobenzoate acylglucosyltransferase activity; P:response to salicylic acid; P:lipid glycosylation
VIT_05s0062g00590	VIT_205s0062g00590	Vitvi05g01289	-3.06654	0.0227946			6.691	0.0153826			IAGLU	PREDICTED: Vitis vinifera crocetin glucosyltransferase, chloroplastic (LOC100255518), Mrn	XM_002266883.3	GO:0009524;GO:0046482;GO:0080018;GO:0010294;GO:0080002;GO:0009751;GO:0030259	C:phragmoplast; P:para-aminobenzoic acid metabolic process; F:anthocyanin 5-O-glucosyltransferase activity; F:abscisic acid glucosyltransferase activity; F:UDP-glucose:4-aminobenzoate acylglucosyltransferase activity; P:response to salicylic acid; P:lipid glycosylation
VIT_05s0062g00640	VIT_205s0062g00640	Vitvi05g01294					-2.70929	0.0422629			IAGLU	PREDICTED: Vitis vinifera crocetin glucosyltransferase, chloroplastic-like (LOC100260080), mRN	XM_002263664.4	GO:0009524;GO:0046482;GO:0080018;GO:0010294;GO:0080002;GO:0009751;GO:0030259	C:phragmoplast; P:para-aminobenzoic acid metabolic process; F:anthocyanin 5-O-glucosyltransferase activity; F:abscisic acid glucosyltransferase activity; F:UDP-glucose:4-aminobenzoate acylglucosyltransferase activity; P:response to salicylic acid; P:lipid glycosylation
VIT_05s0062g00700	VIT_205s0062g00700	Vitvi05g01300			30.82	0.000241334					IAGLU	PREDICTED: Vitis vinifera crocetin glucosyltransferase, chloroplastic (LOC100253245), mRNA	XM_002263265.4	GO:0009524;GO:0046482;GO:0080018;GO:0010294;GO:0080002;GO:0009751;GO:0030259	C:phragmoplast; P:para-aminobenzoic acid metabolic process; F:anthocyanin 5-O-glucosyltransferase activity; F:abscisic acid glucosyltransferase activity; F:UDP-glucose:4-aminobenzoate acylglucosyltransferase activity; P:response to salicylic acid; P:lipid glycosylation
VIT_05s0062g00710	VIT_205s0062g00710	Vitvi05g01301	2.194	0.0318031	27.56	0.000293993					IAGLU	PREDICTED: Vitis vinifera crocetin glucosyltransferase, chloroplastic-like (LOC100249837), mRNA	XM_010652096.2	GO:0009524;GO:0046482;GO:0080018;GO:0010294;GO:0080002;GO:0009751;GO:0030259	C:phragmoplast; P:para-aminobenzoic acid metabolic process; F:anthocyanin 5-O-glucosyltransferase activity; F:abscisic acid glucosyltransferase activity; F:UDP-glucose:4-aminobenzoate acylglucosyltransferase activity; P:response to salicylic acid; P:lipid glycosylation
VIT_05s0062g01260	VIT_205s0062g01260	Vitvi05g02122					-3.67377	0.0173195	2.476	0.0301702	DIR1	PREDICTED: Vitis vinifera putative lipid-transfer protein DIR1 (LOC100244617), mRNA	XM_002268706.4	GO:0006869	P:lipid transport
VIT_05s0077g00370	VIT_205s0077g00370	Vitvi05g00171			3.912	0.0282404					HS1	pop3 peptide		GO:0050832;GO:0042742;GO:0005886	P:defense response to fungus; P:defense response to bacterium; C:plasma membrane
VIT_05s0077g00500	VIT_205s0077g00500	Vitvi05g00166	3.715	0.00197373	8.742	0.00403909					MYB108	vitis vinifera R2R3 transcription factor MYB108-like protein 1 (LOC100248153), mRNA	NM_001281062.1	GO:0009753;GO:0044249;GO:0005516;GO:1901576;GO:0044710;GO:0009620;GO:0009414;GO:0009651;GO:0009751;GO:1901701;GO:0003677;GO:0009755;GO:0009737;GO:0009723;GO:0046686;GO:0003682;GO:0005634;GO:0000785	P:response to jasmonic acid; P:cellular biosynthetic process; F:calmodulin binding; P:organic substance biosynthetic process; P:single-organism metabolic process; P:response to fungus; P:response to water deprivation; P:response to salt stress; P:response to salicylic acid; P:cellular response to oxygen-containing compound; F:DNA binding; P:hormone-mediated signaling pathway; P:response to abscis…
VIT_05s0077g00940	VIT_205s0077g00940	Vitvi05g00130					-2.3663	0.0667512			PHYB	phytochrome B	XM_002278227.2	GO:0009630;GO:0009687;GO:0010374;GO:0009867;GO:0016020;GO:0010148;GO:0017006;GO:0023014;GO:0009585;GO:0006355;GO:0015979;GO:0010617;GO:0009638;GO:0018298;GO:0009584;GO:0008020;GO:0000155;GO:0009649;GO:0010161;GO:0009883;GO:0010202;GO:0010029;GO:0009409;GO:0000160;GO:0031347;GO:0042803;GO:0005634;GO:0005524;GO:0006325;GO:0007187;GO:0009365	P:gravitropism; P:abscisic acid metabolic process; P:stomatal complex development; P:jasmonic acid mediated signaling pathway; C:membrane; P:transpiration; P:protein-tetrapyrrole linkage; P:signal transduction by protein phosphorylation; P:red, far-red light phototransduction; P:regulation of transcription, DNA-templated; P:photosynthesis; P:circadian regulation of calcium ion oscillation; P:phot…
VIT_05s0077g01020	VIT_205s0077g01020	Vitvi05g00123					6.097	0.0274753			VIT_205s0077g01020	probable N-acetyltransferase HLS1-like	XM_002272501.2	GO:0008080;GO:0009826;GO:0009734;GO:0009640;GO:0009723;GO:0042967	F:N-acetyltransferase activity; P:unidimensional cell growth; P:auxin-activated signaling pathway; P:photomorphogenesis; P:response to ethylene; P:acyl-carrier-protein biosynthetic process
VIT_05s0077g01150	VIT_205s0077g01150	Vitvi05g00107			2.766	0.0743713					VIT_205s0077g01150	vitis vinifera class I beta-1,3-glucanase (LOC100232986), mRNA	NM_001280967.2	GO:0005773;GO:0043169;GO:0009817;GO:0005886;GO:0042973;GO:0005618;GO:0009651;GO:0005982;GO:0005985	C:vacuole; F:cation binding; P:defense response to fungus, incompatible interaction; C:plasma membrane; F:glucan endo-1,3-beta-D-glucosidase activity; C:cell wall; P:response to salt stress; P:starch metabolic process; P:sucrose metabolic process
VIT_05s0077g01430	VIT_205s0077g01430	Vitvi05g01765	2.024	0.046952							IMPA-2	importin subunit alpha-1%2C transcript variant X2	XM_002275557.2	GO:0005730;GO:0006606;GO:0006952;GO:0005618;GO:0005635;GO:0008565;GO:0005829;GO:0005515	C:nucleolus; P:protein import into nucleus; P:defense response; C:cell wall; C:nuclear envelope; F:protein transporter activity; C:cytosol; F:protein binding
VIT_05s0077g01570	VIT_205s0077g01570	Vitvi05g00071	-2.6824	0.0472488							MLP423	PREDICTED: Vitis vinifera major allergen Pru ar 1-like (LOC100244758), mRNA	XM_002274273.4	GO:0009607;GO:0006952	P:response to biotic stimulus; P:defense response
VIT_05s0077g01650	VIT_205s0077g01650	Vitvi05g01752			-8.90472	0.0545849	6.313	0.0201094			MLP423	PPREDICTED: Vitis vinifera pathogenesis-related protein 10.5	XM_002273946.4	GO:0009607;GO:0006952	P:response to biotic stimulus; P:defense response
VIT_05s0077g01660	VIT_205s0077g01660	Vitvi05g00068	-5.18403	0.000786397							MLP423	PREDICTED: Vitis vinifera pathogenesis-related protein 10.6 (PR10.6), mRNA	XM_002273916.4	GO:0009607;GO:0006952	P:response to biotic stimulus; P:defense response
VIT_05s0077g01670	VIT_205s0077g01670	Vitvi05g00067	-8.58369	1.68e-05	-10.2344	0.0437335	-9.0009	0.000366472			VIT_205s0077g01670	PREDICTED: Vitis vinifera pathogenesis-related protein 10.7 (PR10.7), mRNA	XM_002273754.4	GO:0009607;GO:0006952	P:response to biotic stimulus; P:defense response
VIT_05s0077g01690	VIT_205s0077g01690	Vitvi05g00065			17.35	0.000909521					MLP423	PREDICTED: Vitis vinifera pathogenesis-related protein 10.8 (PR10.8), mRNA	XM_002273779.4	GO:0009607;GO:0006952	P:response to biotic stimulus; P:defense response
VIT_05s0094g00200	VIT_205s0094g00200	Vitvi05g01573			4.634	0.0164412	-2.1097	0.093825			EP3	endochitinase PR4-like	XM_002274383.2	GO:0004568;GO:0005975;GO:0006032;GO:0005618;GO:0010262;GO:0008061;GO:0016998	F:chitinase activity; P:carbohydrate metabolic process; P:chitin catabolic process; C:cell wall; P:somatic embryogenesis; F:chitin binding; P:cell wall macromolecule catabolic process
VIT_05s0094g00250	VIT_205s0094g00250	Vitvi05g02245			5.378	0.0154642	-3.23729	0.0223737			EP3	endochitinase PR4	XM_002273212.1	GO:0004568;GO:0005975;GO:0006032;GO:0005618;GO:0010262;GO:0008061;GO:0016998	F:chitinase activity; P:carbohydrate metabolic process; P:chitin catabolic process; C:cell wall; P:somatic embryogenesis; F:chitin binding; P:cell wall macromolecule catabolic process
VIT_05s0094g00360	VIT_205s0094g00360	Vitvi05g02251	1.913	0.0610131	3.63	0.0351424					EP3	vitis vinifera class IV chitinase (CHI4C), mRNA	NM_001281244.1	GO:0004568;GO:0005975;GO:0006032;GO:0005618;GO:0010262;GO:0008061;GO:0016998	F:chitinase activity; P:carbohydrate metabolic process; P:chitin catabolic process; C:cell wall; P:somatic embryogenesis; F:chitin binding; P:cell wall macromolecule catabolic process
VIT_05s0094g00360	VIT_205s0094g00360	Vitvi05g02251			3.822	0.0293673					EP3	class iv chitinase		GO:0004568;GO:0005975;GO:0006032;GO:0005618;GO:0010262;GO:0008061;GO:0016998	F:chitinase activity; P:carbohydrate metabolic process; P:chitin catabolic process; C:cell wall; P:somatic embryogenesis; F:chitin binding; P:cell wall macromolecule catabolic process
VIT_05s0094g01270	VIT_205s0094g01270	Vitvi05g01676					4.782	0.0584906			BIR1	probably inactive leucine-rich repeat receptor-like protein kinase At5g48380	XM_010652475.1	GO:0006468;GO:0031348;GO:0016021;GO:0016023;GO:0005524;GO:0005886;GO:0004713	P:protein phosphorylation; P:negative regulation of defense response; C:integral component of membrane; C:cytoplasmic membrane-bounded vesicle; F:ATP binding; C:plasma membrane; F:protein tyrosine kinase activity
VIT_05s0102g01040	VIT_205s0102g01040	Vitvi05g02219	1.893	0.0647921							VIT_205s0102g01040	PREDICTED: Vitis vinifera putative inactive disease susceptibility protein LOV1 (LOC104879487	XM_010652351.2	GO:0006952;GO:0043531	P:defense response; F:ADP binding
VIT_05s0102g01100	VIT_205s0102g01100	Vitvi05g02232	2.862	0.00814113	-11.7069	0.0300344					VIT_205s0102g01100	PREDICTED: Vitis vinifera putative inactive disease susceptibility protein LOV1 (LOC104879487), m	XM_010652351.2	GO:0017111;GO:0006952;GO:0043531;GO:0005524	F:nucleoside-triphosphatase activity; P:defense response; F:ADP binding; F:ATP binding
VIT_05s0124g00100	VIT_205s0124g00100	Vitvi05g01388					-2.95683	0.0341052	2.798	0.0158354	VIT_205s0124g00100	PREDICTED: Vitis vinifera uncharacterized LOC100251518 (LOC100251518), mRNA	XM_002271218.4	GO:0006950;GO:0009415;GO:0005515	P:response to stress; P:response to water; F:protein binding
VIT_05s0165g00210	VIT_205s0165g00210	Vitvi05g01452							3.287	0.00548124	VIT_205s0165g00210 VIT_205s0165g00200	PREDICTED: Vitis vinifera ankyrin repeat-containing protein At5g02620 (LOC100246215),	XM_002270073.3	GO:0005783;GO:0006984;GO:0034976;GO:0009507	C:endoplasmic reticulum; P:ER-nucleus signaling pathway; P:response to endoplasmic reticulum stress; C:chloroplast
VIT_06s0004g01420	VIT_206s0004g01420	Vitvi06g00141	2.741	0.00984529							BGLU12	beta-glucosidase 12-like	XM_003632070.2	GO:0005975;GO:0004553;GO:0043169	P:carbohydrate metabolic process; F:cation binding; F:beta-glucosidase activity
VIT_06s0004g01440	VIT_206s0004g01440	Vitvi06g00148	2.465	0.0174264							BGLU17	beta-glucosidase 12	XM_002285549.3	GO:0005975;GO:0043169;GO:0008422	P:carbohydrate metabolic process; F:cation binding; F:beta-glucosidase activity
VIT_06s0004g01480	VIT_206s0004g01480	Vitvi06g00155	1.823	0.0823173							LOX2	linoleate 13S-lipoxygenase 2-1%2C chloroplastic-like%2C transcript variant X3	XM_002283087.2	GO:0009753;GO:0055114;GO:0009620;GO:0009611;GO:0009941;GO:0009695;GO:0009535;GO:0009570;GO:0016165;GO:0005506;GO:0031408	P:response to jasmonic acid; P:oxidation-reduction process; P:response to fungus; P:response to wounding; C:chloroplast envelope; P:jasmonic acid biosynthetic process; C:chloroplast thylakoid membrane; C:chloroplast stroma; F:linoleate 13S-lipoxygenase activity; F:iron ion binding; P:oxylipin biosynthetic process
VIT_06s0004g01510	VIT_206s0004g01510	Vitvi06g00158	-2.57865	0.0579668					2.474	0.0270752	LOX2	vitis vinifera lipoxygenase (LOXA), mRNA	NM_001281094.1	GO:0009753;GO:0055114;GO:0009620;GO:0009611;GO:0009941;GO:0009695;GO:0009535;GO:0009570;GO:0016165;GO:0005506;GO:0031408;GO:0005515	P:response to jasmonic acid; P:oxidation-reduction process; P:response to fungus; P:response to wounding; C:chloroplast envelope; P:jasmonic acid biosynthetic process; C:chloroplast thylakoid membrane; C:chloroplast stroma; F:linoleate 13S-lipoxygenase activity; F:iron ion binding; P:oxylipin biosynthetic process; F:protein binding
VIT_06s0004g01510	VIT_206s0004g01510	Vitvi06g00158	-3.07787	0.0221872					2.891	0.0122652	LOX2	vitis vinifera lipoxygenase (LOXA), mRNA	NM_001281094.1	GO:0009753;GO:0055114;GO:0009620;GO:0009611;GO:0009941;GO:0009695;GO:0009535;GO:0009570;GO:0016165;GO:0005506;GO:0031408;GO:0005515	P:response to jasmonic acid; P:oxidation-reduction process; P:response to fungus; P:response to wounding; C:chloroplast envelope; P:jasmonic acid biosynthetic process; C:chloroplast thylakoid membrane; C:chloroplast stroma; F:linoleate 13S-lipoxygenase activity; F:iron ion binding; P:oxylipin biosynthetic process; F:protein binding
VIT_06s0004g03590	VIT_206s0004g03590	Vitvi06g00360					-2.67594	0.0439161			RAP2	ethylene-responsive transcription factor RAP2-7%2C transcript variant X1	XM_002284713.3	GO:0055114;GO:0009651;GO:0006355;GO:0009887;GO:0010228;GO:0003677;GO:0009737;GO:0003700;GO:0032440;GO:0005667;GO:0045449	P:oxidation-reduction process; P:response to salt stress; P:regulation of transcription, DNA-templated; P:organ morphogenesis; P:vegetative to reproductive phase transition of meristem; F:DNA binding; P:response to abscisic acid; F:transcription factor activity, sequence-specific DNA binding; F:2-alkenal reductase [NAD(P)] activity; C:transcription factor complex; P:regulation of transcription, D…
VIT_06s0004g04440	VIT_206s0004g04440	Vitvi06g00440					-5.58971	0.00273442			VIT_206s0004g04440	osmotin-like protein	XP_002281193.1	GO:0009505;GO:0051322;GO:0042545;GO:0000911;GO:0009506;GO:0016023;GO:0009664;GO:0051707;GO:0005576	C:plant-type cell wall; P:anaphase; P:cell wall modification; P:cytokinesis by cell plate formation; C:plasmodesma; C:cytoplasmic membrane-bounded vesicle; P:plant-type cell wall organization; P:response to other organism; C:extracellular region
VIT_06s0004g04580	VIT_206s0004g04580	Vitvi06g00454					6.013	0.0297444			VIT_206s0004g04580	U-box domain-containing protein 33-like	XM_003632101.2	GO:0006468;GO:0004674;GO:0004842;GO:0005524;GO:0016567;GO:0000151;GO:0006950;GO:0004713;GO:0009069	P:protein phosphorylation; F:protein serine/threonine kinase activity; F:ubiquitin-protein transferase activity; F:ATP binding; P:protein ubiquitination; C:ubiquitin ligase complex; P:response to stress; F:protein tyrosine kinase activity; P:serine family amino acid metabolic process
VIT_06s0004g05010	VIT_206s0004g05010	Vitvi06g00494					5.811	0.0328442			UFD1	ubiquitin fusion degradation protein 1 homolog%2C transcript variant X1	XM_010652701.1	GO:0006511	P:ubiquitin-dependent protein catabolic process
VIT_06s0004g05700	VIT_206s0004g05700	Vitvi06g01727			2.687	0.0822652					GSTU7	PREDICTED: Vitis vinifera glutathione S-transferase U8 (LOC100244980), mRNA	XM_010652664.2	GO:0006979;GO:0046686;GO:0005886;GO:0009751;GO:0016740;GO:0004462;GO:0043295;GO:0005975;GO:0006090	P:response to oxidative stress; P:response to cadmium ion; C:plasma membrane; P:response to salicylic acid; F:transferase activity; F:lactoylglutathione lyase activity; F:glutathione binding; P:carbohydrate metabolic process; P:pyruvate metabolic process
VIT_06s0004g05920	VIT_206s0004g05920	Vitvi06g00576					-2.51256	0.0556951			PCNA2	PREDICTED: Vitis vinifera proliferating cell nuclear antigen-like (LOC100248466), mRNA	XM_002281054.3	GO:0005829;GO:0042276;GO:0005730;GO:0030337;GO:0006261;GO:0051567;GO:0003677;GO:0005515;GO:0043626;GO:0008283;GO:0006275;GO:0006306;GO:0042575	C:cytosol; P:error-prone translesion synthesis; C:nucleolus; F:DNA polymerase processivity factor activity; P:DNA-dependent DNA replication; P:histone H3-K9 methylation; F:DNA binding; F:protein binding; C:PCNA complex; P:cell proliferation; P:regulation of DNA replication; P:DNA methylation; C:DNA polymerase complex
VIT_06s0004g06320	VIT_206s0004g06320	Vitvi06g00617			2.454	0.0985834					ASA2	anthranilate synthase alpha subunit 2%2C chloroplastic%2C transcript variant X1	XM_010652620.1	GO:0005950;GO:0009851;GO:0004049;GO:0009611;GO:0009617;GO:0006567;GO:0009723;GO:0009507;GO:0000162;GO:0006571;GO:0009094	C:anthranilate synthase complex; P:auxin biosynthetic process; F:anthranilate synthase activity; P:response to wounding; P:response to bacterium; P:threonine catabolic process; P:response to ethylene; C:chloroplast; P:tryptophan biosynthetic process; P:tyrosine biosynthetic process; P:L-phenylalanine biosynthetic process
VIT_06s0009g01630	VIT_206s0009g01630	Vitvi06g01056	3.49	0.00259394							VIT_206s0009g01630	PREDICTED: Vitis vinifera putative disease resistance RPP13-like protein 1 (LOC100265114), tr	XM_010653303.2	GO:0006952;GO:0043531	P:defense response; F:ADP binding
VIT_06s0009g01840	VIT_206s0009g01840	Vitvi06g01084			2.617	0.0841562					CIPK3	PREDICTED: Vitis vinifera CBL-interacting protein kinase 18 (CIPK018), transcript variant X5, m	XM_010653183.2	GO:0006468;GO:0005739;GO:0009735;GO:0009628;GO:0004713;GO:0005524;GO:0009738;GO:0004683;GO:0005634;GO:0005886;GO:0009069	P:protein phosphorylation; C:mitochondrion; P:response to cytokinin; P:response to abiotic stimulus; F:protein tyrosine kinase activity; F:ATP binding; P:abscisic acid-activated signaling pathway; F:calmodulin-dependent protein kinase activity; C:nucleus; C:plasma membrane; P:serine family amino acid metabolic process
VIT_06s0009g03190	VIT_206s0009g03190	Vitvi06g01212			2.537	0.0904546					CLT1	PREDICTED: Vitis vinifera protein CLT1, chloroplastic (LOC100265335), mRNA	XM_002276400.4	GO:0046686;GO:0002229;GO:0034635;GO:0055085;GO:0016021;GO:0009536	P:response to cadmium ion; P:defense response to oomycetes; P:glutathione transport; P:transmembrane transport; C:integral component of membrane; C:plastid
VIT_06s0061g00120	VIT_206s0061g00120	Vitvi06g01917					-4.06009	0.00936146			BG3	PREDICTED: Vitis vinifera glucan endo-1,3-beta-glucosidase-like (LOC100265368), transcript va	XM_019220318.1	GO:0043169;GO:0009817;GO:0005886;GO:0042973;GO:0005618;GO:0009651;GO:0005982;GO:0005985	F:cation binding; P:defense response to fungus, incompatible interaction; C:plasma membrane; F:glucan endo-1,3-beta-D-glucosidase activity; C:cell wall; P:response to salt stress; P:starch metabolic process; P:sucrose metabolic process
VIT_06s0061g00600	VIT_206s0061g00600	Vitvi06g01927							-5.68182	0.0185644	VIT_206s0061g00600	PPREDICTED: Vitis vinifera protein NUCLEAR FUSION DEFECTIVE 4	XM_002273067.4	GO:0009627;GO:0034976;GO:0043090;GO:0009506;GO:0005886;GO:0055085;GO:0050832;GO:0016021;GO:0006888;GO:0009507	P:systemic acquired resistance; P:response to endoplasmic reticulum stress; P:amino acid import; C:plasmodesma; C:plasma membrane; P:transmembrane transport; P:defense response to fungus; C:integral component of membrane; P:ER to Golgi vesicle-mediated transport; C:chloroplast
VIT_06s0061g00750	VIT_206s0061g00750	Vitvi06g01349	1.776	0.0861595							CSD2	vitis vinifera Cu/Zn superoxide dismutase-like (SODCP), mRNA; nuclear gene for chloroplast prod	NM_001281138.1	GO:0046872;GO:0006979;GO:0046688;GO:0004784;GO:0009570;GO:0006801;GO:0010039;GO:0009579;GO:0048046;GO:0009416;GO:0055114	F:metal ion binding; P:response to oxidative stress; P:response to copper ion; F:superoxide dismutase activity; C:chloroplast stroma; P:superoxide metabolic process; P:response to iron ion; C:thylakoid; C:apoplast; P:response to light stimulus; P:oxidation-reduction process
VIT_06s0061g00790	VIT_206s0061g00790	Vitvi06g01354	2.156	0.0343457							ACD1	PREDICTED: Vitis vinifera pheophorbide a oxygenase, chloroplastic (LOC100256831), mRNA	XM_002274174.4	GO:0042744;GO:0009793;GO:0009965;GO:0048481;GO:0019761;GO:0009693;GO:0032880;GO:0005829;GO:0006096;GO:0009816;GO:0032441;GO:0015996;GO:0009651;GO:0022900;GO:0010027;GO:0009706;GO:0019447;GO:0016630;GO:0005739;GO:0009534;GO:0016226;GO:0008219;GO:0010228;GO:0030154;GO:0045893;GO:0050897;GO:0010277;GO:0046686;GO:0051537;GO:0006094;GO:0008660;GO:0019148;GO:0019288;GO:0015995;GO:0019685	P:hydrogen peroxide catabolic process; P:embryo development ending in seed dormancy; P:leaf morphogenesis; P:ovule development; P:glucosinolate biosynthetic process; P:ethylene biosynthetic process; P:regulation of protein localization; C:cytosol; P:glycolytic process; P:defense response to bacterium, incompatible interaction; F:pheophorbide a oxygenase activity; P:chlorophyll catabolic process; …
VIT_06s0061g01270	VIT_206s0061g01270	Vitvi06g01402							-5.27426	0.0301702	DME	PPREDICTED: Vitis vinifera transcriptional activator DEMETER	XM_019220413.1	GO:0005515;GO:0031936;GO:0009793;GO:0051539;GO:0006306;GO:0003677;GO:0006284;GO:0004519;GO:0043078;GO:0019104;GO:0006349;GO:0003906;GO:0080111	F:protein binding; P:negative regulation of chromatin silencing; P:embryo development ending in seed dormancy; F:4 iron, 4 sulfur cluster binding; P:DNA methylation; F:DNA binding; P:base-excision repair; F:endonuclease activity; C:polar nucleus; F:DNA N-glycosylase activity; P:regulation of gene expression by genetic imprinting; F:DNA-(apurinic or apyrimidinic site) lyase activity; P:DNA demethy…
VIT_06s0061g01280	VIT_206s0061g01280	Vitvi06g01403					5.319	0.0448209			VIT_206s0061g01280	PREDICTED: Vitis vinifera uncharacterized LOC100244777 (LOC100244777), transcript variant	XM_019220487.1	GO:0044699	P:single-organism process
VIT_06s0061g01610	VIT_206s0061g01610	Vitvi06g01435	-2.45038	0.0698023							TIL1	DNA polymerase epsilon catalytic subunit A%2C transcript variant X1	XM_002269884.3	GO:0045750;GO:0048046;GO:0008270;GO:0003887;GO:0009793;GO:0000166;GO:0051567;GO:0008283;GO:0008622;GO:0048579;GO:0006306;GO:0003677;GO:0006260	P:obsolete positive regulation of S phase of mitotic cell cycle; C:apoplast; F:zinc ion binding; F:DNA-directed DNA polymerase activity; P:embryo development ending in seed dormancy; F:nucleotide binding; P:histone H3-K9 methylation; P:cell proliferation; C:epsilon DNA polymerase complex; P:negative regulation of long-day photoperiodism, flowering; P:DNA methylation; F:DNA binding; P:DNA replicat…
VIT_06s0080g01090	VIT_206s0080g01090	Vitvi06g01546					-3.27869	0.0222018			VIT_206s0080g01090	probable CCR4-associated factor 1 homolog 9	XP_002271636.1	GO:0009611;GO:0009693;GO:0002679;GO:0009612;GO:0009873;GO:0010200;GO:0004535;GO:0042742;GO:0003676;GO:0000165;GO:0009814;GO:0010228;GO:0002213;GO:0009738;GO:0009451;GO:0000289;GO:0005634;GO:0051252	P:response to wounding; P:ethylene biosynthetic process; P:respiratory burst involved in defense response; P:response to mechanical stimulus; P:ethylene-activated signaling pathway; P:response to chitin; F:poly(A)-specific ribonuclease activity; P:defense response to bacterium; F:nucleic acid binding; P:MAPK cascade; P:defense response, incompatible interaction; P:vegetative to reproductive phase…
VIT_07s0005g00170	VIT_207s0005g00170	Vitvi07g00301	2.134	0.0358615							VIT_207s0005g00170	PREDICTED: Vitis vinifera stress-related protein (LOC100251998), mRNA	XM_002263908.4	GO:0003746;GO:0009062;GO:0010200;GO:0005773;GO:0006950;GO:0006865;GO:0005840;GO:0006448	F:translation elongation factor activity; P:fatty acid catabolic process; P:response to chitin; C:vacuole; P:response to stress; P:amino acid transport; C:ribosome; P:regulation of translational elongation
VIT_07s0005g00340	VIT_207s0005g00340	Vitvi07g00317			2.605	0.0848177					EID1	phytochrome A-associated F-box protein	XP_002266159.2	GO:0009585;GO:0006511;GO:0003676;GO:0042752;GO:0048573;GO:0032880;GO:0010099;GO:0004842;GO:0005515;GO:0000166;GO:0048366;GO:0005634;GO:0016567	P:red, far-red light phototransduction; P:ubiquitin-dependent protein catabolic process; F:nucleic acid binding; P:regulation of circadian rhythm; P:photoperiodism, flowering; P:regulation of protein localization; P:regulation of photomorphogenesis; F:ubiquitin-protein transferase activity; F:protein binding; F:nucleotide binding; P:leaf development; C:nucleus; P:protein ubiquitination
VIT_07s0005g00920	VIT_207s0005g00920	Vitvi07g00365	3.455	0.00277063							MLP43	PREDICTED: Vitis vinifera pathogenesis-related protein STH-21 (LOC100264209), m	XM_002269092.3	GO:0009607;GO:0006952	P:response to biotic stimulus; P:defense response
VIT_07s0005g00940	VIT_207s0005g00940	Vitvi07g00368					-2.32126	0.0711912			VIT_207s0005g00940	PREDICTED: Vitis vinifera kinesin-like protein KIN-14I (LOC100248567), mRNA	XM_010653914.2	GO:0005737;GO:0007018;GO:0005875;GO:0006952;GO:0009607;GO:0005524;GO:0003777;GO:0005874;GO:0005515	C:cytoplasm; P:microtubule-based movement; C:microtubule associated complex; P:defense response; P:response to biotic stimulus; F:ATP binding; F:microtubule motor activity; C:microtubule; F:protein binding
VIT_07s0005g01350	VIT_207s0005g01350	Vitvi07g00404	2.566	0.0137919							VIT_207s0005g01350	universal stress protein A-like protein	XM_002275827.2	GO:0005773;GO:0006950;GO:0005634;GO:0002238	C:vacuole; P:response to stress; C:nucleus; P:response to molecule of fungal origin
VIT_07s0005g01430	VIT_207s0005g01430	Vitvi07g00411					-3.01568	0.0286565			PRL	PREDICTED: Vitis vinifera DNA replication licensing factor MCM7 (LOC100267599), mRNA	XM_002276293.4	GO:0008094;GO:0005515;GO:0051567;GO:0006268;GO:0008283;GO:0006342;GO:0005829;GO:0010182;GO:0006306;GO:0003677;GO:0006270;GO:0005634;GO:0005524;GO:0003678;GO:0042555;GO:0005657	F:DNA-dependent ATPase activity; F:protein binding; P:histone H3-K9 methylation; P:DNA unwinding involved in DNA replication; P:cell proliferation; P:chromatin silencing; C:cytosol; P:sugar mediated signaling pathway; P:DNA methylation; F:DNA binding; P:DNA replication initiation; C:nucleus; F:ATP binding; F:DNA helicase activity; C:MCM complex; C:replication fork
VIT_07s0005g01950	VIT_207s0005g01950	Vitvi07g00455	2.893	0.00766662	6.664	0.00682001					MYB78	itis vinifera R2R3 transcription factor MYB108-like protein 2 (LOC100260647), mRNA	NM_001280988.1	GO:0009414;GO:0009753;GO:0003677;GO:0046686;GO:0003682;GO:0009751;GO:0009737;GO:0009723;GO:0009651;GO:0005516;GO:0009620;GO:0000785	P:response to water deprivation; P:response to jasmonic acid; F:DNA binding; P:response to cadmium ion; F:chromatin binding; P:response to salicylic acid; P:response to abscisic acid; P:response to ethylene; P:response to salt stress; F:calmodulin binding; P:response to fungus; C:chromatin
VIT_07s0005g02560	VIT_207s0005g02560	Vitvi07g00522			2.713	0.0775957	-2.12675	0.0941709			VIT_207s0005g02560	PREDICTED: Vitis vinifera chitinase 10 (LOC100265739), mRNA	XM_003632336.3	GO:0005618;GO:0015706;GO:0006032;GO:0016998;GO:0005975;GO:0002679;GO:0010200;GO:0010167;GO:0005576;GO:0004568;GO:0050832;GO:0006865	C:cell wall; P:nitrate transport; P:chitin catabolic process; P:cell wall macromolecule catabolic process; P:carbohydrate metabolic process; P:respiratory burst involved in defense response; P:response to chitin; P:response to nitrate; C:extracellular region; F:chitinase activity; P:defense response to fungus; P:amino acid transport
VIT_07s0005g03260	VIT_207s0005g03260	Vitvi07g02065					5.207	0.0556951			ERF1	PREDICTED: Vitis vinifera ethylene-responsive transcription factor 1B (LOC100241302), mRNA	XM_002264620.4	GO:0006952;GO:0006355;GO:0003677;GO:0003700;GO:0009873;GO:0005667;GO:0045449	P:defense response; P:regulation of transcription, DNA-templated; F:DNA binding; F:transcription factor activity, sequence-specific DNA binding; P:ethylene-activated signaling pathway; C:transcription factor complex; P:regulation of transcription, DNA-templated
VIT_07s0005g03390	VIT_207s0005g03390	Vitvi07g00604					-2.55037	0.0530415	2.052	0.0689461	VIT_207s0005g03390	PREDICTED: Vitis vinifera uncharacterized LOC100263547 (LOC100263547), mRNA	XM_002278421.3	GO:0005739;GO:0006355;GO:0003677;GO:0016023;GO:0005576;GO:0003682;GO:0006950;GO:0005634;GO:0000785	C:mitochondrion; P:regulation of transcription, DNA-templated; F:DNA binding; C:cytoplasmic membrane-bounded vesicle; C:extracellular region; F:chromatin binding; P:response to stress; C:nucleus; C:chromatin
VIT_07s0005g03410	VIT_207s0005g03410	Vitvi07g02268					-3.21958	0.0228413			VIT_207s0005g03410	PREDICTED: Vitis vinifera legumin A (LOC100241281), mRNA	XM_002278310.4	GO:0009737;GO:0045735	P:response to abscisic acid; F:nutrient reservoir activity
VIT_07s0005g04110	VIT_207s0005g04110	Vitvi07g00665					-2.67308	0.0438361			CESA4	cellulose synthase A catalytic subunit 4 [UDP-forming]	XM_002273485.2	GO:0042742;GO:0016760;GO:0016761;GO:0009834;GO:0050832;GO:0030244;GO:0016021;GO:0008270;GO:0005982;GO:0005985;GO:0006011	P:defense response to bacterium; F:cellulose synthase (UDP-forming) activity; F:cellulose synthase (GDP-forming) activity; P:plant-type secondary cell wall biogenesis; P:defense response to fungus; P:cellulose biosynthetic process; C:integral component of membrane; F:zinc ion binding; P:starch metabolic process; P:sucrose metabolic process; P:UDP-glucose metabolic process
VIT_07s0005g04410	VIT_207s0005g04410	Vitvi07g02300					-5.09165	0.0041955	3.121	0.00790965	SDD1	subtilisin-like protease SDD1	XP_010652423.1	GO:0055114;GO:0009897;GO:0010103;GO:0042802;GO:0009505;GO:0006508;GO:0016023;GO:0043086;GO:0042127;GO:0032440;GO:0031012;GO:0004252;GO:0048046	P:oxidation-reduction process; C:external side of plasma membrane; P:stomatal complex morphogenesis; F:identical protein binding; C:plant-type cell wall; P:proteolysis; C:cytoplasmic membrane-bounded vesicle; P:negative regulation of catalytic activity; P:regulation of cell proliferation; F:2-alkenal reductase [NAD(P)] activity; C:extracellular matrix; F:serine-type endopeptidase activity; C:apop…
VIT_07s0031g00670	VIT_207s0031g00670	Vitvi07g01749	1.927	0.06309							HSF4	heat shock factor protein HSF24	XM_002277729.3	GO:0009414;GO:0042538;GO:0009408;GO:0043565;GO:0010200;GO:0009737;GO:0030968;GO:0003700;GO:0010583;GO:0045892;GO:0009407;GO:0005667;GO:0045449	P:response to water deprivation; P:hyperosmotic salinity response; P:response to heat; F:sequence-specific DNA binding; P:response to chitin; P:response to abscisic acid; P:endoplasmic reticulum unfolded protein response; F:transcription factor activity, sequence-specific DNA binding; P:response to cyclopentenone; P:negative regulation of transcription, DNA-templated; P:toxin catabolic process; C…
VIT_07s0031g00680	VIT_207s0031g00680	Vitvi07g01750					-2.15936	0.0907699			ACD2	red chlorophyll catabolite reductase	XM_002277708.3	GO:0006098;GO:0009941;GO:0016117;GO:0005515;GO:0043085;GO:0019252;GO:0010363;GO:0000023;GO:0015995;GO:0005829;GO:0010304;GO:0009570;GO:0015996;GO:0009814;GO:0006364;GO:0051743;GO:0005739	P:pentose-phosphate shunt; C:chloroplast envelope; P:carotenoid biosynthetic process; F:protein binding; P:positive regulation of catalytic activity; P:starch biosynthetic process; P:regulation of plant-type hypersensitive response; P:maltose metabolic process; P:chlorophyll biosynthetic process; C:cytosol; P:PSII associated light-harvesting complex II catabolic process; C:chloroplast stroma; P:c…
VIT_07s0031g01470	VIT_207s0031g01470	Vitvi07g01824					-2.14823	0.0897377			VIT_207s0031g01470	PREDICTED: Vitis vinifera protein CPR-5 (LOC100242265), mRNA	XM_002280278.3	--	C:plastid; C:membrane
VIT_07s0031g01710	VIT_207s0031g01710	Vitvi07g01847	3.963	0.0013672			-2.60485	0.0487454			WRKY51	PREDICTED: Vitis vinifera probable WRKY transcription factor 51 (LOC100266268), mRN	XM_010654562.2	GO:0009867;GO:0042742;GO:0006355;GO:0043565;GO:0003700;GO:0050832;GO:0005667;GO:0045449	P:jasmonic acid mediated signaling pathway; P:defense response to bacterium; P:regulation of transcription, DNA-templated; F:sequence-specific DNA binding; F:transcription factor activity, sequence-specific DNA binding; P:defense response to fungus; C:transcription factor complex; P:regulation of transcription, DNA-templated
VIT_07s0031g02160	VIT_207s0031g02160	Vitvi07g01889			-9.04977	0.057388					VIT_207s0031g02160	PREDICTED: Vitis vinifera probable protein phosphatase 2C 47 (LOC100243948), mRNA	XM_002275033.3	GO:0006470;GO:0009414;GO:0005739;GO:0046872;GO:0009409;GO:0009536;GO:0008287;GO:0004722;GO:0010200;GO:0009737;GO:0061416;GO:0005634	P:protein dephosphorylation; P:response to water deprivation; C:mitochondrion; F:metal ion binding; P:response to cold; C:plastid; C:protein serine/threonine phosphatase complex; F:protein serine/threonine phosphatase activity; P:response to chitin; P:response to abscisic acid; P:regulation of transcription from RNA polymerase II promoter in response to salt stress; C:nucleus
VIT_07s0031g02610	VIT_207s0031g02610	Vitvi07g01929			3.01	0.0622169					ATAF1	PREDICTED: Vitis vinifera NAC domain-containing protein 2 (LOC100261123), mRNA	XM_002274141.4	GO:0009788;GO:0001666;GO:0009753;GO:0009744;GO:0009620;GO:0009416;GO:0006355;GO:0009611;GO:0009751;GO:0003677;GO:0008361;GO:0005634	P:negative regulation of abscisic acid-activated signaling pathway; P:response to hypoxia; P:response to jasmonic acid; P:response to sucrose; P:response to fungus; P:response to light stimulus; P:regulation of transcription, DNA-templated; P:response to wounding; P:response to salicylic acid; F:DNA binding; P:regulation of cell size; C:nucleus
VIT_07s0031g02660	VIT_207s0031g02660	Vitvi07g01942	-3.2457	0.0173929					-4.71032	0.0531286	PDIL1-2	protein disulfide-isomerase-like	XM_010654641.1	GO:0006662;GO:0003756;GO:0048316;GO:0034976;GO:0006457;GO:0009651;GO:0000327;GO:0045454;GO:0009055;GO:0009505;GO:0009579;GO:0005788;GO:0043067;GO:0010043;GO:0009507;GO:0004579;GO:0046686;GO:0015035;GO:0005886;GO:0009790;GO:0006118;GO:0008250;GO:0018279	P:glycerol ether metabolic process; F:protein disulfide isomerase activity; P:seed development; P:response to endoplasmic reticulum stress; P:protein folding; P:response to salt stress; C:lytic vacuole within protein storage vacuole; P:cell redox homeostasis; F:electron carrier activity; C:plant-type cell wall; C:thylakoid; C:endoplasmic reticulum lumen; P:regulation of programmed cell death; P:r…
VIT_07s0104g01240	VIT_207s0104g01240	Vitvi07g00240			3.033	0.057388					DEGP2	protease Do-like 2%2C chloroplastic	XM_002270211.3	GO:0055114;GO:0005739;GO:0010075;GO:0019288;GO:0009941;GO:0006508;GO:0009658;GO:0009533;GO:0009535;GO:0032440;GO:0010206;GO:0004252;GO:0030163;GO:0005515	P:oxidation-reduction process; C:mitochondrion; P:regulation of meristem growth; P:isopentenyl diphosphate biosynthetic process, methylerythritol 4-phosphate pathway; C:chloroplast envelope; P:proteolysis; P:chloroplast organization; C:chloroplast stromal thylakoid; C:chloroplast thylakoid membrane; F:2-alkenal reductase [NAD(P)] activity; P:photosystem II repair; F:serine-type endopeptidase acti…
VIT_07s0104g01830	VIT_207s0104g01830	Vitvi07g00283					-3.25839	0.0217316			GSTF8	glutathione S-transferase	XM_002263426.3	GO:0006979;GO:0005507;GO:0005618;GO:0009414;GO:0005739;GO:0009651;GO:0042742;GO:0050897;GO:0009409;GO:0004364;GO:0009570;GO:0009817;GO:0043295;GO:0010043;GO:0005773;GO:0046686;GO:0009734;GO:0005634;GO:0005886;GO:0048046;GO:0006749;GO:0006803	P:response to oxidative stress; F:copper ion binding; C:cell wall; P:response to water deprivation; C:mitochondrion; P:response to salt stress; P:defense response to bacterium; F:cobalt ion binding; P:response to cold; F:glutathione transferase activity; C:chloroplast stroma; P:defense response to fungus, incompatible interaction; F:glutathione binding; P:response to zinc ion; C:vacuole; P:respon…
VIT_07s0129g00110	VIT_207s0129g00110	Vitvi07g02631			3.078	0.0572813					ACA2	PREDICTED: Vitis vinifera calcium-transporting ATPase 1, chloroplastic-like (LOC109122891), mRN	XM_019221007.1	GO:0005388;GO:0009697;GO:0043269;GO:0043090;GO:0010363;GO:0010200;GO:0050832;GO:0043069;GO:0015802;GO:0006754;GO:0030968;GO:0006612;GO:0009555;GO:0006888;GO:0009706;GO:0005886;GO:0006944;GO:0009723;GO:0016021;GO:0009624;GO:0008270;GO:0004089;GO:0006862;GO:0005524;GO:0005516;GO:0015696;GO:0006882;GO:0070588;GO:0009627;GO:0006730;GO:0010037;GO:0005789;GO:0016529	F:calcium-transporting ATPase activity; P:salicylic acid biosynthetic process; P:regulation of ion transport; P:amino acid import; P:regulation of plant-type hypersensitive response; P:response to chitin; P:defense response to fungus; P:negative regulation of programmed cell death; P:basic amino acid transport; P:ATP biosynthetic process; P:endoplasmic reticulum unfolded protein response; P:prote…
VIT_07s0129g00180	VIT_207s0129g00180	Vitvi07g01595			3.032	0.0595662					ACA2	PREDICTED: Vitis vinifera Ca2+-transporting ATPase-like (LOC100247373), mRNA	XM_002284393.4	GO:0005388;GO:0009697;GO:0043269;GO:0043090;GO:0010363;GO:0010200;GO:0050832;GO:0043069;GO:0015802;GO:0006754;GO:0030968;GO:0006612;GO:0009555;GO:0006888;GO:0009706;GO:0005886;GO:0006944;GO:0009723;GO:0016021;GO:0009624;GO:0008270;GO:0004089;GO:0006862;GO:0005524;GO:0005516;GO:0015696;GO:0006882;GO:0070588;GO:0009627;GO:0006730;GO:0010037;GO:0005789;GO:0016529	F:calcium-transporting ATPase activity; P:salicylic acid biosynthetic process; P:regulation of ion transport; P:amino acid import; P:regulation of plant-type hypersensitive response; P:response to chitin; P:defense response to fungus; P:negative regulation of programmed cell death; P:basic amino acid transport; P:ATP biosynthetic process; P:endoplasmic reticulum unfolded protein response; P:prote…
VIT_07s0129g00210	VIT_207s0129g00210	Vitvi07g01598			13.22	0.00162013	-2.72702	0.0411588			BT4	BTB/POZ and TAZ domain-containing protein 4	XM_003632444.2	GO:0005774;GO:0009611;GO:0009739;GO:0008270;GO:0042542;GO:0004402;GO:0010227;GO:0003712;GO:0010200;GO:0006355;GO:0009651;GO:0009753;GO:0005576;GO:0009751;GO:0009555;GO:0009553;GO:0009409;GO:0009954;GO:0048439;GO:0005886;GO:0005516;GO:0009733;GO:0016573;GO:0000123;GO:0042967;GO:0005667;GO:0045449	C:vacuolar membrane; P:response to wounding; P:response to gibberellin; F:zinc ion binding; P:response to hydrogen peroxide; F:histone acetyltransferase activity; P:floral organ abscission; F:transcription cofactor activity; P:response to chitin; P:regulation of transcription, DNA-templated; P:response to salt stress; P:response to jasmonic acid; C:extracellular region; P:response to salicylic ac…
VIT_07s0129g00470	VIT_207s0129g00470	Vitvi07g01625					-2.44379	0.0596255			VIT_207s0129g00470	uncharacterized protein ycf36	XM_002284091.3	GO:0016020;GO:0005739;GO:0009507	C:membrane; C:mitochondrion; C:chloroplast
VIT_07s0129g00710	VIT_207s0129g00710	Vitvi07g01650			4.587	0.0170964					CYP81D8	PREDICTED: Vitis vinifera isoflavone 2'-hydroxylase (LOC100249057), mRNA	XM_002279002.4	GO:0055114;GO:0042742;GO:0016705;GO:0009055;GO:0004497;GO:0052544;GO:0009759;GO:0020037;GO:0002213;GO:0050832;GO:0080167;GO:0005506;GO:0005783;GO:0005886;GO:0006118	P:oxidation-reduction process; P:defense response to bacterium; F:oxidoreductase activity, acting on paired donors, with incorporation or reduction of molecular oxygen; F:electron carrier activity; F:monooxygenase activity; P:defense response by callose deposition in cell wall; P:indole glucosinolate biosynthetic process; F:heme binding; P:defense response to insect; P:defense response to fungus;…
VIT_07s0129g00760	VIT_207s0129g00760	Vitvi07g01653			12.75	0.00177156					CYP81D8	PREDICTED: Vitis vinifera isoflavone 2'-hydroxylase (LOC100266303), mRNA	XM_002283756.4	GO:0055114;GO:0042742;GO:0016705;GO:0009055;GO:0004497;GO:0052544;GO:0009759;GO:0020037;GO:0002213;GO:0050832;GO:0080167;GO:0005506;GO:0005783;GO:0005886;GO:0006118	P:oxidation-reduction process; P:defense response to bacterium; F:oxidoreductase activity, acting on paired donors, with incorporation or reduction of molecular oxygen; F:electron carrier activity; F:monooxygenase activity; P:defense response by callose deposition in cell wall; P:indole glucosinolate biosynthetic process; F:heme binding; P:defense response to insect; P:defense response to fungus;…
VIT_07s0129g00795	VIT_207s0129g00795	-	-2.51509	0.0647921					-3.71058	0.0794993	CYP81D6	PREDICTED: Vitis vinifera cytochrome P450 81E8 (LOC100254242), mRNA	XM_010654456.2	GO:0055114;GO:0042742;GO:0016705;GO:0009055;GO:0004497;GO:0052544;GO:0009759;GO:0020037;GO:0002213;GO:0050832;GO:0080167;GO:0005506;GO:0005783;GO:0005886;GO:0006118	P:oxidation-reduction process; P:defense response to bacterium; F:oxidoreductase activity, acting on paired donors, with incorporation or reduction of molecular oxygen; F:electron carrier activity; F:monooxygenase activity; P:defense response by callose deposition in cell wall; P:indole glucosinolate biosynthetic process; F:heme binding; P:defense response to insect; P:defense response to fungus;…
VIT_07s0129g00800	VIT_207s0129g00800	Vitvi07g01657			13.02	0.00171052					CYP81D8	PREDICTED: Vitis vinifera isoflavone 2'-hydroxylase (LOC100266303), mRNA	XM_002283756.4	GO:0055114;GO:0042742;GO:0016705;GO:0009055;GO:0004497;GO:0052544;GO:0009759;GO:0020037;GO:0002213;GO:0050832;GO:0080167;GO:0005506;GO:0005783;GO:0005886;GO:0006118	P:oxidation-reduction process; P:defense response to bacterium; F:oxidoreductase activity, acting on paired donors, with incorporation or reduction of molecular oxygen; F:electron carrier activity; F:monooxygenase activity; P:defense response by callose deposition in cell wall; P:indole glucosinolate biosynthetic process; F:heme binding; P:defense response to insect; P:defense response to fungus;…
VIT_07s0130g00030	VIT_207s0130g00030	Vitvi07g02007					-36.4166	1.54e-06	2.912	0.0105777	PDF2	PREDICTED: Vitis vinifera defensin-like protein 1 (LOC100252765), transcript variant X2, mRNA	XM_010654727.2	GO:0050832;GO:0005576;GO:0031640	P:defense response to fungus; C:extracellular region; P:killing of cells of other organism
VIT_07s0151g00590	VIT_207s0151g00590	Vitvi07g00105	1.755	0.0900343							CVL1	type I inositol 1%2C4%2C5-trisphosphate 5-phosphatase CVP2%2C transcript variant X2	XM_003632272.2	GO:0046855;GO:0004519;GO:0010305;GO:0052659;GO:0009737;GO:0052658;GO:0046854;GO:0004445;GO:0004527;GO:0010588;GO:0005737;GO:0010067;GO:0032957	P:inositol phosphate dephosphorylation; F:endonuclease activity; P:leaf vascular tissue pattern formation; F:inositol-1,3,4,5-tetrakisphosphate 5-phosphatase activity; P:response to abscisic acid; F:inositol-1,4,5-trisphosphate 5-phosphatase activity; P:phosphatidylinositol phosphorylation; F:inositol-polyphosphate 5-phosphatase activity; F:exonuclease activity; P:cotyledon vascular tissue patter…
VIT_07s0197g00140	VIT_207s0197g00140	Vitvi07g01317			-8.75657	0.0598528			-3.73832	0.0873014	VIT_207s0197g00140	PREDICTED: Vitis vinifera probable disease resistance protein At5g66900 (LOC104879900), parti	XM_019221002.1	GO:0017111;GO:0006952;GO:0043531;GO:0005524	F:nucleoside-triphosphatase activity; P:defense response; F:ADP binding; F:ATP binding
VIT_07s0255g00090	VIT_207s0255g00090	Vitvi07g01288					-3.30469	0.0211751			CYP82C4	PREDICTED: Vitis vinifera cytochrome P450 CYP82D47-like (LOC109122869), mRNA	XM_019220934.1	GO:0020037;GO:0005506;GO:0009055;GO:0016711;GO:0055114;GO:0006118;GO:0009813	F:heme binding; F:iron ion binding; F:electron carrier activity; F:flavonoid 3'-monooxygenase activity; P:oxidation-reduction process; P:obsolete electron transport; P:flavonoid biosynthetic process
VIT_08s0007g00310	VIT_208s0007g00310	Vitvi08g01194	2.025	0.046952	6.81	0.00717174					PLL4_PLL5	PREDICTED: Vitis vinifera probable protein phosphatase 2C 23 (LOC100244361), mRNA	XM_010655986.2	GO:0031348;GO:0006499;GO:0009867;GO:0009862;GO:0010363;GO:0006612;GO:0050832;GO:0043069;GO:0010359;GO:0000165;GO:0048193;GO:0048527;GO:0009409;GO:0006857;GO:0009738;GO:0048366;GO:0005886;GO:0030968;GO:0005634;GO:0004722;GO:0006470;GO:0008287	P:negative regulation of defense response; P:N-terminal protein myristoylation; P:jasmonic acid mediated signaling pathway; P:systemic acquired resistance, salicylic acid mediated signaling pathway; P:regulation of plant-type hypersensitive response; P:protein targeting to membrane; P:defense response to fungus; P:negative regulation of programmed cell death; P:regulation of anion channel activit…
VIT_08s0007g00410	VIT_208s0007g00410	Vitvi08g01203					-6.75219	0.00122298			AS1	PREDICTED: Vitis vinifera transcription factor AS1 (LOC100256209), mRNA	XM_002266391.3	GO:0009615;GO:0009944;GO:0009753;GO:0010338;GO:0009739;GO:0005730;GO:0009651;GO:0042742;GO:0009751;GO:0003677;GO:0009733;GO:0008356;GO:0000793;GO:0042803;GO:0046686;GO:0045088;GO:0050832;GO:0003682;GO:0000785	P:response to virus; P:polarity specification of adaxial/abaxial axis; P:response to jasmonic acid; P:leaf formation; P:response to gibberellin; C:nucleolus; P:response to salt stress; P:defense response to bacterium; P:response to salicylic acid; F:DNA binding; P:response to auxin; P:asymmetric cell division; C:condensed chromosome; F:protein homodimerization activity; P:response to cadmium ion;…
VIT_08s0007g00430	VIT_208s0007g00430	Vitvi08g01205					9.814	0.00112065			VIT_208s0007g00430	elicitor-responsive protein 1-like%2C transcript variant X2	XM_002270572.2	GO:0010363;GO:0009963;GO:0006612;GO:0005515	P:regulation of plant-type hypersensitive response; P:positive regulation of flavonoid biosynthetic process; P:protein targeting to membrane; F:protein binding
VIT_08s0007g01370	VIT_208s0007g01370	Vitvi08g01281			3.061	0.0557075					VIT_208s0007g01370	PREDICTED: Vitis vinifera uncharacterized LOC100240776 (LOC100240776), mRNA	XM_002272835.4	GO:0006869;GO:0005576;GO:0006508;GO:0008289;GO:0008233	P:lipid transport; C:extracellular region; P:proteolysis; F:lipid binding; F:peptidase activity
VIT_08s0007g02100	VIT_208s0007g02100	Vitvi08g01349	4.261	0.000915647	2.455	0.100524					VIT_208s0007g02100	lactosylceramide 4-alpha-galactosyltransferase-like	XP_002274455.1	GO:0031348;GO:0009595;GO:0009867;GO:0009697;GO:0009862;GO:0010363;GO:0050512;GO:0010310;GO:0002679;GO:0010200;GO:0006612;GO:0043900;GO:0050832;GO:0042742;GO:0000165;GO:0005795;GO:0001575	P:negative regulation of defense response; P:detection of biotic stimulus; P:jasmonic acid mediated signaling pathway; P:salicylic acid biosynthetic process; P:systemic acquired resistance, salicylic acid mediated signaling pathway; P:regulation of plant-type hypersensitive response; F:lactosylceramide 4-alpha-galactosyltransferase activity; P:regulation of hydrogen peroxide metabolic process; P:…
VIT_08s0007g03420	VIT_208s0007g03420	Vitvi08g01470	-2.46548	0.0718174							ABI5	PREDICTED: Vitis vinifera protein ABSCISIC ACID-INSENSITIVE 5 (LOC100247734), m	XM_010655778.2	GO:0050826;GO:0009414;GO:0009793;GO:0009740;GO:0010200;GO:0009651;GO:0005525;GO:0046983;GO:0009640;GO:0019915;GO:0010182;GO:0009933;GO:0051258;GO:0016567;GO:0043565;GO:0010228;GO:0009738;GO:0003700;GO:0010187;GO:0045893;GO:0009909;GO:0009686;GO:0010162;GO:0005667;GO:0045449	P:response to freezing; P:response to water deprivation; P:embryo development ending in seed dormancy; P:gibberellic acid mediated signaling pathway; P:response to chitin; P:response to salt stress; F:GTP binding; F:protein dimerization activity; P:photomorphogenesis; P:lipid storage; P:sugar mediated signaling pathway; P:meristem structural organization; P:protein polymerization; P:protein ubiqu…
VIT_08s0007g03800	VIT_208s0007g03800	Vitvi08g01502			3.738	0.03284					VIT_208s0007g03800	PREDICTED: Vitis vinifera UPF0481 protein At3g47200 (LOC100251138), transcript variant X2,	XM_010655746.2	GO:0009628;GO:0005886;GO:0006950;GO:0009741	P:response to abiotic stimulus; C:plasma membrane; P:response to stress; P:response to brassinosteroid
VIT_08s0007g03900	VIT_208s0007g03900	Vitvi08g01513			5.345	0.0145522					HSFA3	PREDICTED: Vitis vinifera heat stress transcription factor A-2e (LOC100245950), transcript variant	XM_010655738.2	GO:0006355;GO:0009408;GO:0043565;GO:0010200;GO:0003700;GO:0005667;GO:0045449	P:regulation of transcription, DNA-templated; P:response to heat; F:sequence-specific DNA binding; P:response to chitin; F:transcription factor activity, sequence-specific DNA binding; C:transcription factor complex; P:regulation of transcription, DNA-templated
VIT_08s0007g04780	VIT_208s0007g04780	Vitvi08g01602					-2.60485	0.050397			GAMMA-TIP	vitis vinifera aquaporin-like (TIP1;2), mRNA	NM_001280997.1	GO:0009705;GO:0009941;GO:0006833;GO:0080170;GO:0009740;GO:0000326;GO:0006816;GO:0009651;GO:0016021;GO:0015250;GO:0009698;GO:0006972;GO:0007030;GO:0006096;GO:0006598;GO:0042398;GO:0046686;GO:0009409;GO:0042807;GO:0009737;GO:0015204;GO:0015840;GO:0009269	C:plant-type vacuole membrane; C:chloroplast envelope; P:water transport; P:hydrogen peroxide transmembrane transport; P:gibberellic acid mediated signaling pathway; C:protein storage vacuole; P:calcium ion transport; P:response to salt stress; C:integral component of membrane; F:water channel activity; P:phenylpropanoid metabolic process; P:hyperosmotic response; P:Golgi organization; P:glycolyt…
VIT_08s0007g04830	VIT_208s0007g04830	Vitvi08g01607					4.36	0.0601743			MYB27	PREDICTED: Vitis vinifera myb-related protein 305 (LOC100262377), mRNA	XM_002265857.4	GO:0006355;GO:0003677;GO:0010200;GO:0003700;GO:0003682;GO:0005667;GO:0045449;GO:0000785	P:regulation of transcription, DNA-templated; F:DNA binding; P:response to chitin; F:transcription factor activity, sequence-specific DNA binding; F:chromatin binding; C:transcription factor complex; P:regulation of transcription, DNA-templated; C:chromatin
VIT_08s0007g04860	VIT_208s0007g04860	Vitvi08g01611			2.67	0.0799425					VIT_208s0007g04860	PREDICTED: Vitis vinifera protein NUCLEAR FUSION DEFECTIVE 4 (LOC100248651),	XM_002268627.4	GO:0009627;GO:0034976;GO:0043090;GO:0009506;GO:0055085;GO:0050832;GO:0016021;GO:0006888;GO:0009507	P:systemic acquired resistance; P:response to endoplasmic reticulum stress; P:amino acid import; C:plasmodesma; P:transmembrane transport; P:defense response to fungus; C:integral component of membrane; P:ER to Golgi vesicle-mediated transport; C:chloroplast
VIT_08s0007g05050	VIT_208s0007g05050	Vitvi08g01625	-3.63108	0.00839616							VIT_208s0007g05050	PREDICTED: Vitis vinifera 4-coumarate--CoA ligase-like 7 (LOC100267423), mRNA	XM_019221548.1	GO:0009851;GO:0004321;GO:0009695;GO:0005777;GO:0047077;GO:0016207;GO:0055114;GO:0005836;GO:0006633;GO:0042967;GO:0009805;GO:0009809;GO:0009811	P:auxin biosynthetic process; F:fatty-acyl-CoA synthase activity; P:jasmonic acid biosynthetic process; C:peroxisome; F:Photinus-luciferin 4-monooxygenase (ATP-hydrolyzing) activity; F:4-coumarate-CoA ligase activity; P:oxidation-reduction process; C:fatty-acyl-CoA synthase complex; P:fatty acid biosynthetic process; P:acyl-carrier-protein biosynthetic process; P:coumarin biosynthetic process; P:…
VIT_08s0007g05730	VIT_208s0007g05730	Vitvi08g01677	-3.62056	0.00825347							VIT_208s0007g05730	PREDICTED: Vitis vinifera uncharacterized LOC104880178 (LOC104880178), transcript variant	XM_019221638.1	GO:0006952;GO:0035556;GO:0055114;GO:0008270;GO:0047134;GO:1901700;GO:0002376;GO:1901698;GO:0006865	P:defense response; P:intracellular signal transduction; P:oxidation-reduction process; F:zinc ion binding; F:protein-disulfide reductase activity; P:response to oxygen-containing compound; P:immune system process; P:response to nitrogen compound; P:amino acid transport
VIT_08s0007g06040	VIT_208s0007g06040	Vitvi08g01701					-2.24921	0.0772165			BG3	PREDICTED: Vitis vinifera glucan endo-1,3-beta-glucosidase (LOC100233076), mRNA	XM_002277410.3	GO:0005773;GO:0043169;GO:0009409;GO:0006952;GO:0009617;GO:0042973;GO:0005618;GO:0048046;GO:0005982;GO:0005985	C:vacuole; F:cation binding; P:response to cold; P:defense response; P:response to bacterium; F:glucan endo-1,3-beta-D-glucosidase activity; C:cell wall; C:apoplast; P:starch metabolic process; P:sucrose metabolic process
VIT_08s0007g06060	VIT_208s0007g06060	Vitvi08g01702	2.628	0.0125214			-3.52237	0.0162622	2.086	0.063954	BG3	vitis vinifera beta 1-3 glucanase (G1), mRNA	NM_001281224.1	GO:0005773;GO:0043169;GO:0009409;GO:0006952;GO:0009617;GO:0042973;GO:0005618;GO:0048046;GO:0005982;GO:0005985	C:vacuole; F:cation binding; P:response to cold; P:defense response; P:response to bacterium; F:glucan endo-1,3-beta-D-glucosidase activity; C:cell wall; C:apoplast; P:starch metabolic process; P:sucrose metabolic process
VIT_08s0007g06160	VIT_208s0007g06160	Vitvi08g01710	-2.68025	0.0486297							VIT_208s0007g06160	PREDICTED: Vitis vinifera transcription factor TGA2.2 (LOC100262335), mRNA	XM_002275111.3	GO:0006468;GO:0004674;GO:0006355;GO:0043565;GO:0009410;GO:0046983;GO:0030968;GO:0003700;GO:0005096;GO:0009069;GO:0005667;GO:0045449	P:protein phosphorylation; F:protein serine/threonine kinase activity; P:regulation of transcription, DNA-templated; F:sequence-specific DNA binding; P:response to xenobiotic stimulus; F:protein dimerization activity; P:endoplasmic reticulum unfolded protein response; F:transcription factor activity, sequence-specific DNA binding; F:GTPase activator activity; P:serine family amino acid metabolic …
VIT_08s0007g07690	VIT_208s0007g07690	Vitvi08g01844	-2.6469	0.0525699							PGIP1	vitis vinifera polygalacturonase inhibiting protein (LOC100232865), mRNA	NM_001281177.1	GO:0005576;GO:0016020;GO:0006952;GO:0009505;GO:0090353;GO:0005515	C:extracellular region; C:membrane; P:defense response; C:plant-type cell wall; F:polygalacturonase inhibitor activity; F:protein binding
VIT_08s0007g08050	VIT_208s0007g08050	Vitvi08g01867					-3.42114	0.017765			VIT_208s0007g08050	PREDICTED: Vitis vinifera carboxyl-terminal-processing peptidase 3, chloroplastic (LOC100260662	XM_002277476.4	GO:0035556;GO:0015996;GO:0006508;GO:0070008;GO:0004252;GO:0005576;GO:0016020;GO:0009543;GO:0005515	P:intracellular signal transduction; P:chlorophyll catabolic process; P:proteolysis; F:serine-type exopeptidase activity; F:serine-type endopeptidase activity; C:extracellular region; C:membrane; C:chloroplast thylakoid lumen; F:protein binding
VIT_08s0007g08750	VIT_208s0007g08750	Vitvi08g01931	3.397	0.00296653							HSFB3	PREDICTED: Vitis vinifera heat stress transcription factor B-3 (LOC100260694),	XM_002284180.4	GO:0006355;GO:0043565;GO:0003700;GO:0046686;GO:0006950;GO:0005667;GO:0045449	P:regulation of transcription, DNA-templated; F:sequence-specific DNA binding; F:transcription factor activity, sequence-specific DNA binding; P:response to cadmium ion; P:response to stress; C:transcription factor complex; P:regulation of transcription, DNA-templated
VIT_08s0007g08840	VIT_208s0007g08840	Vitvi08g01940	2.48	0.0171091							VIT_208s0007g08840	PREDICTED: Vitis vinifera uncharacterized LOC100245312 (LOC100245312), transcript variant X2,	XM_010655457.2	GO:0005576;GO:0010260;GO:0010200;GO:0016757	C:extracellular region; P:organ senescence; P:response to chitin; F:transferase activity, transferring glycosyl groups
VIT_08s0032g01150	VIT_208s0032g01150	Vitvi08g00283	2.658	0.0116828							SYP121	PREDICTED: Vitis vinifera syntaxin-121 (LOC100265818), mRNA	XM_002263950.4	GO:0009414;GO:0009697;GO:0043269;GO:0009738;GO:0043090;GO:0005802;GO:0010363;GO:0010200;GO:0051245;GO:0010148;GO:0050832;GO:0043069;GO:0043495;GO:0072661;GO:0010119;GO:0015802;GO:0009867;GO:0009506;GO:0009595;GO:0042742;GO:0030968;GO:0072660;GO:0009733;GO:0006888;GO:0009625;GO:0010310;GO:0005886;GO:0006944;GO:0009723;GO:0009963;GO:0009862;GO:0006862;GO:0005484;GO:0042538;GO:0015696;GO:0035304;GO:…	P:response to water deprivation; P:salicylic acid biosynthetic process; P:regulation of ion transport; P:abscisic acid-activated signaling pathway; P:amino acid import; C:trans-Golgi network; P:regulation of plant-type hypersensitive response; P:response to chitin; P:negative regulation of cellular defense response; P:transpiration; P:defense response to fungus; P:negative regulation of programme…
VIT_08s0040g00540	VIT_208s0040g00540	Vitvi08g00916	-2.83206	0.03502					-4.71032	0.0463453	VIT_208s0040g00540	PREDICTED: Vitis vinifera calmodulin-binding protein 25 (LOC100255095), mRNA	XM_002283623.4	GO:0009414;GO:0010337;GO:0005634;GO:0009651;GO:0005516	P:response to water deprivation; P:regulation of salicylic acid metabolic process; C:nucleus; P:response to salt stress; F:calmodulin binding
VIT_08s0040g00720	VIT_208s0040g00720	Vitvi08g00935	2.111	0.0394094							KIN10_KIN11	SNF1-related protein kinase catalytic subunit alpha KIN10-like%2C transcript variant X1	XM_010655345.1	GO:0005515;GO:0010260;GO:0000152;GO:0009594;GO:0003006;GO:0006007;GO:0004713;GO:0010050;GO:0005737;GO:0046777;GO:0010182;GO:0004674;GO:0006486;GO:0080022;GO:0009738;GO:0006950;GO:0005524;GO:0009069	F:protein binding; P:organ senescence; C:nuclear ubiquitin ligase complex; P:detection of nutrient; P:developmental process involved in reproduction; P:glucose catabolic process; F:protein tyrosine kinase activity; P:vegetative phase change; C:cytoplasm; P:protein autophosphorylation; P:sugar mediated signaling pathway; F:protein serine/threonine kinase activity; P:protein glycosylation; P:primar…
VIT_08s0040g01240	VIT_208s0040g01240	Vitvi08g00979	1.994	0.0521135			-2.79799	0.0439161			VIT_208s0040g01240	transcription factor bHLH106	XM_002282589.3	GO:0006355;GO:0009941;GO:0003677;GO:0010200;GO:0046983;GO:0003700;GO:0005667;GO:0045449	P:regulation of transcription, DNA-templated; C:chloroplast envelope; F:DNA binding; P:response to chitin; F:protein dimerization activity; F:transcription factor activity, sequence-specific DNA binding; C:transcription factor complex; P:regulation of transcription, DNA-templated
VIT_08s0040g01440	VIT_208s0040g01440	Vitvi08g00999	1.842	0.0728913							PGK1	PREDICTED: Vitis vinifera phosphoglycerate kinase (LOC100243165), mRNA	XM_019221715.1	GO:0009526;GO:0016758;GO:0006400;GO:0010035;GO:0004618;GO:0036265;GO:1901135;GO:0044249;GO:0019752;GO:1901700;GO:0044434;GO:0006096;GO:0044711;GO:0016310;GO:0000166;GO:0006790;GO:0005739;GO:0008176;GO:0044763;GO:0006950;GO:0006094;GO:0015976	F:phosphoglycerate kinase activity; C:mitochondrion; F:transferase activity, transferring hexosyl groups; P:RNA (guanine-N7)-methylation; F:nucleotide binding; P:glycolytic process; P:phosphorylation; F:tRNA (guanine-N7-)-methyltransferase activity; P:tRNA modification; P:gluconeogenesis; P:carbon utilization
VIT_08s0040g01890	VIT_208s0040g01890	Vitvi08g01038					-3.18979	0.0228413			PIP2-4_PIP2-5	vitis vinifera putative aquaporin (PIP2) mRNA, complete cds	KJ697716.1	GO:0005773;GO:0009269;GO:0006833;GO:0005886;GO:0006970;GO:0080170;GO:0009737;GO:0016021;GO:0009507;GO:0005215	C:vacuole; P:response to desiccation; P:water transport; C:plasma membrane; P:response to osmotic stress; P:hydrogen peroxide transmembrane transport; P:response to abscisic acid; C:integral component of membrane; C:chloroplast; F:transporter activity
VIT_08s0040g02170	VIT_208s0040g02170	Vitvi08g01055	6.593	5.83e-05							MLO12_MLO6	Vitis vinifera MLO11 protein (MLO11), mRNA	NM_001281084.1	GO:0031348;GO:0010150;GO:0009817;GO:0008219;GO:0016021;GO:0005516	P:negative regulation of defense response; P:leaf senescence; P:defense response to fungus, incompatible interaction; P:cell death; C:integral component of membrane; F:calmodulin binding
VIT_08s0058g00310	VIT_208s0058g00310	Vitvi08g01969	2.098	0.0421538					-4.03388	0.0752027	RGA1	PREDICTED: Vitis vinifera nodulation-signaling pathway 2 protein (LOC104880018), mRNA	XM_010655101.2	GO:0042176;GO:0010218;GO:0009867;GO:2000033;GO:0009938;GO:0006355;GO:0006808;GO:0042538;GO:0010187;GO:0009737;GO:0010233;GO:0009863;GO:0009723	P:regulation of protein catabolic process; P:response to far red light; P:jasmonic acid mediated signaling pathway; P:regulation of seed dormancy process; P:negative regulation of gibberellic acid mediated signaling pathway; P:regulation of transcription, DNA-templated; P:regulation of nitrogen utilization; P:hyperosmotic salinity response; P:negative regulation of seed germination; P:response to…
VIT_08s0058g00470	VIT_208s0058g00470	Vitvi08g00768					6.081	0.0228413			PYL4	PREDICTED: Vitis vinifera abscisic acid receptor PYL4 (LOC100267073), mRNA	XM_002264122.4	GO:0004872;GO:0005515;GO:0010029;GO:0005634;GO:0009738	F:receptor activity; F:protein binding; P:regulation of seed germination; C:nucleus; P:abscisic acid-activated signaling pathway
VIT_08s0058g01210	VIT_208s0058g01210	Vitvi08g00853	-2.96296	0.027915			-6.19579	0.00178508	2.16	0.0568139	LP1	PREDICTED: Vitis vinifera non-specific lipid-transfer protein P5 (LOC100261985), mRNA	XM_002270934.3	GO:0009414;GO:0009505;GO:0008289;GO:0005886;GO:0006869;GO:0009737;GO:0012501;GO:0048046;GO:0009651;GO:0005516	P:response to water deprivation; C:plant-type cell wall; F:lipid binding; C:plasma membrane; P:lipid transport; P:response to abscisic acid; P:programmed cell death; C:apoplast; P:response to salt stress; F:calmodulin binding
VIT_08s0058g01440	VIT_208s0058g01440	Vitvi08g00874			3.75	0.0311967					S6K2	serine/threonine-protein kinase AtPK2/AtPK19-like	XM_002272976.3	GO:0009867;GO:0005840;GO:0010363;GO:0010200;GO:0009651;GO:0004713;GO:0006612;GO:0045727;GO:0006468;GO:0009409;GO:0009738;GO:0009408;GO:0009863;GO:0030968;GO:0005634;GO:0005524;GO:0009723;GO:0004697;GO:0035556;GO:0009069	P:jasmonic acid mediated signaling pathway; C:ribosome; P:regulation of plant-type hypersensitive response; P:response to chitin; P:response to salt stress; F:protein tyrosine kinase activity; P:protein targeting to membrane; P:positive regulation of translation; P:protein phosphorylation; P:response to cold; P:abscisic acid-activated signaling pathway; P:response to heat; P:salicylic acid mediat…
VIT_08s0105g00400	VIT_208s0105g00400	Vitvi08g00658							-4.34405	0.0502323	VIT_208s0105g00400	PREDICTED: Vitis vinifera trihelix transcription factor GT-3b (LOC100259062), transcript variant	XR_002030569.1	GO:0005730;GO:0006355;GO:0042802;GO:0043565;GO:0010200;GO:0003700;GO:0010583;GO:0016592;GO:0009407;GO:0003682;GO:0005667;GO:0045449;GO:0000785	C:nucleolus; P:regulation of transcription, DNA-templated; F:identical protein binding; F:sequence-specific DNA binding; P:response to chitin; F:transcription factor activity, sequence-specific DNA binding; P:response to cyclopentenone; C:mediator complex; P:toxin catabolic process; F:chromatin binding; C:transcription factor complex; P:regulation of transcription, DNA-templated; C:chromatin
VIT_09s0002g00450	VIT_209s0002g00450	Vitvi09g00030					-4.49236	0.00593547			VIT_209s0002g00450	PREDICTED: Vitis vinifera trihelix transcription factor GT-3b (LOC100259062), transcript variant	XR_002030569.1	GO:0042802;GO:0004252;GO:0016023;GO:0005618;GO:0005576;GO:0006508;GO:0016020;GO:0043086	F:identical protein binding; F:serine-type endopeptidase activity; C:cytoplasmic membrane-bounded vesicle; C:cell wall; C:extracellular region; P:proteolysis; C:membrane; P:negative regulation of catalytic activity
VIT_09s0002g00550	VIT_209s0002g00550	Vitvi09g00039			5.11	0.013001	-4.53721	0.00593547	4.479	0.000783646	GLIP1_GLIP3_GLIP4	PREDICTED: Vitis vinifera GDSL esterase/lipase 1 (LOC100265188), mRNA	XM_019222420.1	GO:0009753;GO:0016298;GO:0009751;GO:0004064;GO:0005615;GO:0009866;GO:0050832;GO:0016042	P:response to jasmonic acid; F:lipase activity; P:response to salicylic acid; F:arylesterase activity; C:extracellular space; P:induced systemic resistance, ethylene mediated signaling pathway; P:defense response to fungus; P:lipid catabolic process
VIT_09s0002g00580	VIT_209s0002g00580	Vitvi09g00041			3.326	0.0457583	-3.23729	0.0222018	2.266	0.045639	GLIP1	PREDICTED: Vitis vinifera GDSL esterase/lipase 1 (LOC100259984), transcript variant X2, m	XM_010656076.2	GO:0009753;GO:0016298;GO:0009751;GO:0004064;GO:0005615;GO:0009866;GO:0050832;GO:0016042	P:response to jasmonic acid; F:lipase activity; P:response to salicylic acid; F:arylesterase activity; C:extracellular space; P:induced systemic resistance, ethylene mediated signaling pathway; P:defense response to fungus; P:lipid catabolic process
VIT_09s0002g00890	VIT_209s0002g00890	Vitvi09g00064			5.675	0.00996495					JAZ1_TIFY10B	protein TIFY 10A	XM_002272327.3	GO:0005515	F:protein binding
VIT_09s0002g00910	VIT_209s0002g00910	Vitvi09g00067					-2.54001	0.0539886			EXO70D1	exocyst complex component EXO70A1	XP_002272396.2	GO:0035556;GO:0006904;GO:0000145;GO:0005634;GO:0005829;GO:0009738	P:intracellular signal transduction; P:vesicle docking involved in exocytosis; C:exocyst; C:nucleus; C:cytosol; P:abscisic acid-activated signaling pathway
VIT_09s0002g01110	VIT_209s0002g01110	Vitvi09g00088	2.238	0.02926							VIT_209s0002g01110	PREDICTED: Vitis vinifera serine/threonine-protein kinase At5g01020 (LOC100265158), mR	XM_002272875.4	GO:0031348;GO:0016036;GO:0006499;GO:0009611;GO:0019375;GO:0009867;GO:0004715;GO:0009697;GO:0009862;GO:0010363;GO:0042631;GO:0006612;GO:0050832;GO:0042742;GO:0009625;GO:0043069;GO:0042538;GO:0006468;GO:0004674;GO:0000165;GO:0009409;GO:0009738;GO:0009963;GO:0005886;GO:0030968;GO:0005524;GO:0009069	P:negative regulation of defense response; P:cellular response to phosphate starvation; P:N-terminal protein myristoylation; P:response to wounding; P:galactolipid biosynthetic process; P:jasmonic acid mediated signaling pathway; F:non-membrane spanning protein tyrosine kinase activity; P:salicylic acid biosynthetic process; P:systemic acquired resistance, salicylic acid mediated signaling pathwa…
VIT_09s0002g01150	VIT_209s0002g01150	Vitvi09g00093					-2.76472	0.0394496			RSH3	PREDICTED: Vitis vinifera probable GTP diphosphokinase RSH3, chloroplastic (LOC10025315	XM_002273760.3	GO:0015297;GO:0009611;GO:0009620;GO:0009414;GO:0004713;GO:0015969;GO:0009753;GO:0009507;GO:0006855;GO:0046872;GO:0042538;GO:0008728;GO:0006468;GO:0004674;GO:0048765;GO:0009695;GO:0009738;GO:0015238;GO:0008081;GO:0005886;GO:0005524;GO:0009723;GO:0009733;GO:0006144;GO:0009069	F:antiporter activity; P:response to wounding; P:response to fungus; P:response to water deprivation; F:protein tyrosine kinase activity; P:guanosine tetraphosphate metabolic process; P:response to jasmonic acid; C:chloroplast; P:drug transmembrane transport; F:metal ion binding; P:hyperosmotic salinity response; F:GTP diphosphokinase activity; P:protein phosphorylation; F:protein serine/threonin…
VIT_09s0002g01350	VIT_209s0002g01350	Vitvi09g00107							3.55	0.00321022	GRF5	PREDICTED: Vitis vinifera growth-regulating factor 1 (LOC100247998), transcript variant X3, m	XM_010656138.2	GO:0009793;GO:0016570;GO:0016818;GO:0006355;GO:0009407;GO:0005618;GO:0048449;GO:0005794;GO:0005829;GO:0009965;GO:0019904;GO:0005635;GO:0009570;GO:0009845;GO:0046686;GO:0009737;GO:0009909;GO:0005886;GO:0005524;GO:0045309;GO:0005739;GO:0010162	P:embryo development ending in seed dormancy; P:histone modification; F:hydrolase activity, acting on acid anhydrides, in phosphorus-containing anhydrides; P:regulation of transcription, DNA-templated; P:toxin catabolic process; C:cell wall; P:floral organ formation; C:Golgi apparatus; C:cytosol; P:leaf morphogenesis; F:protein domain specific binding; C:nuclear envelope; C:chloroplast stroma; P:…
VIT_09s0002g02710	VIT_209s0002g02710	Vitvi09g00228					4.966	0.0511445			VIT_209s0002g02710	PREDICTED: Vitis vinifera probable LRR receptor-like protein kinase At1g51890	XM_019222274.1	GO:0010363;GO:0002679;GO:0010200;GO:0010106;GO:0004713;GO:0015706;GO:0006826;GO:0006612;GO:0050832;GO:0042742;GO:0043069;GO:0005576;GO:0015824;GO:0007169;GO:0006468;GO:0004674;GO:0006569;GO:0010167;GO:0009684;GO:0006857;GO:0009863;GO:0005886;GO:0005634;GO:0005524;GO:0009069	P:regulation of plant-type hypersensitive response; P:respiratory burst involved in defense response; P:response to chitin; P:cellular response to iron ion starvation; F:protein tyrosine kinase activity; P:nitrate transport; P:iron ion transport; P:protein targeting to membrane; P:defense response to fungus; P:defense response to bacterium; P:negative regulation of programmed cell death; C:extrac…
VIT_09s0002g03080	VIT_209s0002g03080	Vitvi09g01558			4.145	0.0276289					VIT_209s0002g03080	leucine-rich repeat receptor-like protein kinase at2g19210-like		GO:0006468;GO:0004674;GO:0006857;GO:0002679;GO:0005524;GO:0010200;GO:0004715;GO:0005886;GO:0006865;GO:0009069	P:protein phosphorylation; F:protein serine/threonine kinase activity; P:oligopeptide transport; P:respiratory burst involved in defense response; F:ATP binding; P:response to chitin; F:non-membrane spanning protein tyrosine kinase activity; C:plasma membrane; P:amino acid transport; P:serine family amino acid metabolic process
VIT_09s0002g03570	VIT_209s0002g03570	Vitvi09g00294	1.891	0.0639392							PDR1	PREDICTED: Vitis vinifera ABC transporter G family member 29 (LOC100248134), mRNA	XM_010656323.2	GO:0042344;GO:0015416;GO:1901140;GO:0010363;GO:0031348;GO:1901141;GO:0009805;GO:0071366;GO:0015086;GO:0006200;GO:0009941;GO:0042742;GO:0009737;GO:0006612;GO:0006855;GO:0070574;GO:0005886;GO:0052544;GO:0005739;GO:0009963;GO:0009817;GO:0005524;GO:0009627;GO:0015439;GO:0009611;GO:0015716;GO:0015748;GO:0015886	P:indole glucosinolate catabolic process; F:organic phosphonate transmembrane-transporting ATPase activity; P:p-coumaryl alcohol transport; P:regulation of plant-type hypersensitive response; P:negative regulation of defense response; P:regulation of lignin biosynthetic process; P:coumarin biosynthetic process; P:cellular response to indolebutyric acid stimulus; F:cadmium ion transmembrane transp…
VIT_09s0002g03580	VIT_209s0002g03580	Vitvi09g00295			-9.12409	0.0558266					PDR7	PREDICTED: Vitis vinifera ABC transporter G family member 42 (LOC100253259), m	XM_010656322.2	GO:0071366;GO:0031348;GO:0009941;GO:0070574;GO:0042344;GO:0015086;GO:0052544;GO:0016021;GO:0042742;GO:0009817;GO:0009737;GO:0006200;GO:0015439;GO:0005886;GO:0005524;GO:0005739;GO:0009627;GO:0015886	P:cellular response to indolebutyric acid stimulus; P:negative regulation of defense response; C:chloroplast envelope; P:cadmium ion transmembrane transport; P:indole glucosinolate catabolic process; F:cadmium ion transmembrane transporter activity; P:defense response by callose deposition in cell wall; C:integral component of membrane; P:defense response to bacterium; P:defense response to fungu…
VIT_09s0002g04180	VIT_209s0002g04180	Vitvi09g00343			7.804	0.00563391					VIT_209s0002g04180	PREDICTED: Vitis vinifera protein PLANT CADMIUM RESISTANCE 8 (LOC100253175), transcript varian	XM_010656351.2	GO:0009684;GO:0006979;GO:0015706;GO:0009611;GO:0006569;GO:0010167;GO:0030003;GO:0070838;GO:0003824;GO:0005886;GO:0006865	P:indoleacetic acid biosynthetic process; P:response to oxidative stress; P:nitrate transport; P:response to wounding; P:tryptophan catabolic process; P:response to nitrate; P:cellular cation homeostasis; P:divalent metal ion transport; F:catalytic activity; C:plasma membrane; P:amino acid transport
VIT_09s0002g05040	VIT_209s0002g05040	Vitvi09g00418					5.229	0.0603738			RPS5	unkown		GO:0017111;GO:0006952;GO:0043531;GO:0005524	F:nucleoside-triphosphatase activity; P:defense response; F:ADP binding; F:ATP binding
VIT_09s0002g05840	VIT_209s0002g05840	Vitvi09g00502			-16.2075	0.00691967					RPS5	probable disease resistance protein At1g12280	XP_002281195.1	GO:0017111;GO:0006952;GO:0043531;GO:0005524	F:nucleoside-triphosphatase activity; P:defense response; F:ADP binding; F:ATP binding
VIT_09s0002g06210	VIT_209s0002g06210	Vitvi09g01650					-2.21926	0.0810372			VIT_209s0002g06210	PREDICTED: Vitis vinifera putative disease resistance protein At4g10780 (LOC109123178), mRNA	XM_019222135.1	GO:0009626;GO:0043531;GO:0004721;GO:0005524;GO:0017111;GO:0009816;GO:0005515;GO:0006470	P:plant-type hypersensitive response; F:ADP binding; F:phosphoprotein phosphatase activity; F:ATP binding; F:nucleoside-triphosphatase activity; P:defense response to bacterium, incompatible interaction; F:protein binding; P:protein dephosphorylation
VIT_09s0002g06590	VIT_209s0002g06590	Vitvi09g00582	-2.4777	0.0706098							IAGLU	udp-glycosyltransferase 75d1-like		GO:0009524;GO:0046482;GO:0080018;GO:0010294;GO:0080002;GO:0009751;GO:0030259	C:phragmoplast; P:para-aminobenzoic acid metabolic process; F:anthocyanin 5-O-glucosyltransferase activity; F:abscisic acid glucosyltransferase activity; F:UDP-glucose:4-aminobenzoate acylglucosyltransferase activity; P:response to salicylic acid; P:lipid glycosylation
VIT_09s0002g06750	VIT_209s0002g06750	Vitvi09g00593	-4.20168	0.00314485	-8.7108	0.0598911					SHN1	ethylene-responsive transcription factor WIN1	XM_002268377.3	GO:0009414;GO:0006355;GO:0010143;GO:0043565;GO:0003700;GO:0010166;GO:0005667;GO:0045449	P:response to water deprivation; P:regulation of transcription, DNA-templated; P:cutin biosynthetic process; F:sequence-specific DNA binding; F:transcription factor activity, sequence-specific DNA binding; P:wax metabolic process; C:transcription factor complex; P:regulation of transcription, DNA-templated
VIT_09s0002g06950	VIT_209s0002g06950	Vitvi09g00612			2.698	0.0787812					PDR12	atp-binding cassette		GO:0031348;GO:0015692;GO:0009595;GO:0009867;GO:0009697;GO:0009862;GO:0009414;GO:0010363;GO:0010310;GO:0015417;GO:0010200;GO:0043900;GO:0006612;GO:0050832;GO:0042742;GO:0006855;GO:0043069;GO:0042538;GO:0000165;GO:0009738;GO:0015416;GO:0010193;GO:0006200;GO:0015439;GO:0005886;GO:0005524;GO:0009723;GO:0009733;GO:0080168;GO:0015846;GO:0015716;GO:0015748;GO:0015886	P:negative regulation of defense response; P:lead ion transport; P:detection of biotic stimulus; P:jasmonic acid mediated signaling pathway; P:salicylic acid biosynthetic process; P:systemic acquired resistance, salicylic acid mediated signaling pathway; P:response to water deprivation; P:regulation of plant-type hypersensitive response; P:regulation of hydrogen peroxide metabolic process; F:poly…
VIT_09s0002g08300	VIT_209s0002g08300	Vitvi09g00740							-4.43459	0.0612326	VIT_209s0002g08300	PREDICTED: Vitis vinifera putative disease resistance RPP13-like protein 1 (LOC109123142), mR	XM_019222088.1	GO:0006952;GO:0043531;GO:0005515	P:defense response; F:ADP binding; F:protein binding
VIT_09s0002g08370	VIT_209s0002g08370	Vitvi09g00753					-2.18293	0.0872826			TPL	protein TOPLESS	XM_002268229.2	GO:0005829;GO:0009867;GO:0051879;GO:0010072;GO:0010051;GO:0009733;GO:0042803;GO:0045892;GO:0005634	C:cytosol; P:jasmonic acid mediated signaling pathway; F:Hsp90 protein binding; P:primary shoot apical meristem specification; P:xylem and phloem pattern formation; P:response to auxin; F:protein homodimerization activity; P:negative regulation of transcription, DNA-templated; C:nucleus
VIT_09s0018g00240	VIT_209s0018g00240	Vitvi09g01122			3.314	0.0461089					WRKY40	vitis vinifera probable WRKY transcription factor 40-like (LOC100253480), mRNA	NM_001280990.1	GO:0042742;GO:0006355;GO:0009611;GO:0009751;GO:0050691;GO:0043565;GO:0010200;GO:0003700;GO:0050832;GO:0005667;GO:0045449	P:defense response to bacterium; P:regulation of transcription, DNA-templated; P:response to wounding; P:response to salicylic acid; P:regulation of defense response to virus by host; F:sequence-specific DNA binding; P:response to chitin; F:transcription factor activity, sequence-specific DNA binding; P:defense response to fungus; C:transcription factor complex; P:regulation of transcription, DNA…
VIT_09s0018g01630	VIT_209s0018g01630	Vitvi09g01266					-3.90472	0.0136108			TLP8	tubby-like protein 8	XM_002272011.3	GO:0005829;GO:0009620;GO:0006355;GO:0048443;GO:0003700;GO:0005667;GO:0045449	C:cytosol; P:response to fungus; P:regulation of transcription, DNA-templated; P:stamen development; F:transcription factor activity, sequence-specific DNA binding; C:transcription factor complex; P:regulation of transcription, DNA-templated
VIT_09s0018g01820	VIT_209s0018g01820	Vitvi09g01287			2.696	0.0775957					MKK5	mitogen-activated protein kinase kinase 5	XP_002273313.1	GO:0004708;GO:0010227;GO:2000038;GO:0015824;GO:0004674;GO:0009814;GO:0010229;GO:2000037;GO:0005634;GO:0005524;GO:0000187;GO:0005739;GO:0004713;GO:0009069	F:MAP kinase kinase activity; P:floral organ abscission; P:regulation of stomatal complex development; P:proline transport; F:protein serine/threonine kinase activity; P:defense response, incompatible interaction; P:inflorescence development; P:regulation of stomatal complex patterning; C:nucleus; F:ATP binding; P:activation of MAPK activity; C:mitochondrion; F:protein tyrosine kinase activity; P…
VIT_09s0054g00350	VIT_209s0054g00350	Vitvi09g01957			-12.7243	0.0201617					VIT_209s0054g00350	atp gtp binding protein		GO:0005730;GO:0005737	C:nucleolus; C:cytoplasm
VIT_09s0054g00670	VIT_209s0054g00670	Vitvi09g01983							-3.98089	0.0743004	DELTA-VPE	unkown		GO:0004197;GO:0009793;GO:0009740;GO:0012501;GO:0009734;GO:0006355;GO:0005615;GO:0009507;GO:0010214;GO:0009845;GO:0003700;GO:0006624;GO:0009737;GO:0006508;GO:0009686;GO:0005516;GO:0005739;GO:0010162;GO:0005667;GO:0045449	F:cysteine-type endopeptidase activity; P:embryo development ending in seed dormancy; P:gibberellic acid mediated signaling pathway; P:programmed cell death; P:auxin-activated signaling pathway; P:regulation of transcription, DNA-templated; C:extracellular space; C:chloroplast; P:seed coat development; P:seed germination; F:transcription factor activity, sequence-specific DNA binding; P:vacuolar …
VIT_09s0096g00930	VIT_209s0096g00930	Vitvi09g01790					4.595	0.0527861			VIT_209s0096g00930	PREDICTED: Vitis vinifera uncharacterized LOC109123109 (LOC109123109), ncRNA	XR_002030778.1	GO:0006952;GO:0043531;GO:0004721;GO:0005524;GO:0017111;GO:0006470	P:defense response; F:ADP binding; F:phosphoprotein phosphatase activity; F:ATP binding; F:nucleoside-triphosphatase activity; P:protein dephosphorylation
VIT_10s0003g00070	VIT_210s0003g00070	Vitvi10g00483			2.736	0.0747775					DEG15	PREDICTED: Vitis vinifera glyoxysomal processing protease, glyoxysomal (LOC100257181), tran	XM_019222635.1	GO:0005777;GO:0004784;GO:0006508;GO:0055114;GO:0004175;GO:0006801	C:peroxisome; F:superoxide dismutase activity; P:proteolysis; P:oxidation-reduction process; F:endopeptidase activity; P:superoxide metabolic process
VIT_10s0003g00370	VIT_210s0003g00370	Vitvi10g00506	-4.02901	0.00430707							VIT_210s0003g00370	guanylate-binding protein		GO:0000911;GO:0005730;GO:0006955;GO:0000226;GO:0006184;GO:0003924;GO:0009507;GO:0005525	P:cytokinesis by cell plate formation; C:nucleolus; P:immune response; P:microtubule cytoskeleton organization; P:obsolete GTP catabolic process; F:GTPase activity; C:chloroplast; F:GTP binding
VIT_10s0003g00580	VIT_210s0003g00580	Vitvi10g00521	2.254	0.0277041							ERF2	PREDICTED: Vitis vinifera ethylene-responsive transcription factor ERF091 (LOC100241795), m	XM_002273085.3	GO:0009864;GO:0010200;GO:0003677;GO:0009628;GO:0003700;GO:0009737;GO:0045893;GO:0009723;GO:0005667;GO:0045449	P:induced systemic resistance, jasmonic acid mediated signaling pathway; P:response to chitin; F:DNA binding; P:response to abiotic stimulus; F:transcription factor activity, sequence-specific DNA binding; P:response to abscisic acid; P:positive regulation of transcription, DNA-templated; P:response to ethylene; C:transcription factor complex; P:regulation of transcription, DNA-templated
VIT_10s0003g01410	VIT_210s0003g01410	Vitvi10g00599					-2.42189	0.0609818			CIPK20	serine-threonine kinase		GO:0009788;GO:0006468;GO:0005524;GO:0004683;GO:0004713;GO:0009069	P:negative regulation of abscisic acid-activated signaling pathway; P:protein phosphorylation; F:ATP binding; F:calmodulin-dependent protein kinase activity; F:protein tyrosine kinase activity; P:serine family amino acid metabolic process
VIT_10s0003g01560	VIT_210s0003g01560	Vitvi10g00613							2.001	0.0777577	IRX1	PREDICTED: Vitis vinifera cellulose synthase A catalytic subunit 8 [UDP-forming] (LOC100261696),	XM_019222519.1	GO:0016760;GO:0016761;GO:0030244;GO:0016021;GO:0005982;GO:0005985;GO:0006011	F:cellulose synthase (UDP-forming) activity; F:cellulose synthase (GDP-forming) activity; P:cellulose biosynthetic process; C:integral component of membrane; P:starch metabolic process; P:sucrose metabolic process; P:UDP-glucose metabolic process
VIT_10s0003g02170	VIT_210s0003g02170	Vitvi10g01812					-11.534	0.000102116	2.407	0.0309521	VIT_210s0003g02170	PREDICTED: Vitis vinifera subtilisin-like protease SBT5.6 (LOC100250276), mRNA	XM_002269339.3	GO:0042802;GO:0004252;GO:0016023;GO:0005618;GO:0032440;GO:0005576;GO:0006508;GO:0043086;GO:0055114	F:identical protein binding; F:serine-type endopeptidase activity; C:cytoplasmic membrane-bounded vesicle; C:cell wall; F:2-alkenal reductase [NAD(P)] activity; C:extracellular region; P:proteolysis; P:negative regulation of catalytic activity; P:oxidation-reduction process
VIT_10s0003g02220	VIT_210s0003g02220	Vitvi10g01814					-11.2701	0.000129685	2.212	0.0508041	VIT_210s0003g02220	PREDICTED: Vitis vinifera subtilisin-like protease SBT5.6 (LOC100252070), mRNA	XM_002269519.4	GO:0042802;GO:0004252;GO:0016023;GO:0005618;GO:0032440;GO:0005576;GO:0006508;GO:0043086;GO:0055114	F:identical protein binding; F:serine-type endopeptidase activity; C:cytoplasmic membrane-bounded vesicle; F:2-alkenal reductase [NAD(P)] activity; P:proteolysis; P:negative regulation of catalytic activity; P:oxidation-reduction process
VIT_10s0003g03080	VIT_210s0003g03080	Vitvi10g00754					-3.36247	0.0202579			MCM3	DNA replication licensing factor MCM3 homolog 2	XM_010657342.1	GO:0008094;GO:0006275;GO:0016458;GO:0000911;GO:0051567;GO:0006268;GO:0008283;GO:0006306;GO:0051726;GO:0003677;GO:0051322;GO:0009909;GO:0006270;GO:0005634;GO:0005524;GO:0003678;GO:0042555;GO:0005657	F:DNA-dependent ATPase activity; P:regulation of DNA replication; P:gene silencing; P:cytokinesis by cell plate formation; P:histone H3-K9 methylation; P:DNA unwinding involved in DNA replication; P:cell proliferation; P:DNA methylation; P:regulation of cell cycle; F:DNA binding; P:anaphase; P:regulation of flower development; P:DNA replication initiation; C:nucleus; F:ATP binding; F:DNA helicase…
VIT_10s0003g03280	VIT_210s0003g03280	Vitvi10g00778					-2.32342	0.0697297			MNS3	mannosyl-oligosaccharide 1%2C2-alpha-mannosidase MNS3%2C transcript variant X1	XM_002275628.3	GO:0006491;GO:0048364;GO:0005509;GO:0043090;GO:0004571;GO:0005768;GO:0005802;GO:0006888;GO:0016020;GO:0005794	P:N-glycan processing; P:root development; F:calcium ion binding; P:amino acid import; F:mannosyl-oligosaccharide 1,2-alpha-mannosidase activity; C:endosome; C:trans-Golgi network; P:ER to Golgi vesicle-mediated transport; C:membrane; C:Golgi apparatus
VIT_10s0003g03870	VIT_210s0003g03870	Vitvi10g00835	1.926	0.0592956							DELTA-OAT	ornithine aminotransferase%2C transcript variant X1	XM_010657130.1	GO:0006635;GO:0006593;GO:0008270;GO:0009414;GO:0009413;GO:0010260;GO:0009816;GO:0019544;GO:0009753;GO:0042538;GO:0007031;GO:0030170;GO:0009408;GO:0009626;GO:0006561;GO:0009737;GO:0009741;GO:0004587;GO:0009733;GO:0006979;GO:0005739	P:fatty acid beta-oxidation; P:ornithine catabolic process; F:zinc ion binding; P:response to water deprivation; P:response to flooding; P:organ senescence; P:defense response to bacterium, incompatible interaction; P:arginine catabolic process to glutamate; P:response to jasmonic acid; P:hyperosmotic salinity response; P:peroxisome organization; F:pyridoxal phosphate binding; P:response to heat;…
VIT_10s0003g05550	VIT_210s0003g05550	Vitvi10g01046			29.38	0.000245081					VIT_210s0003g05550	reticuline oxidase-like protein	XP_002269462.1	GO:0009611;GO:0050660;GO:0050468;GO:0008762;GO:0009753;GO:0055114;GO:0009821;GO:0006040	P:response to wounding; F:flavin adenine dinucleotide binding; F:reticuline oxidase activity; F:UDP-N-acetylmuramate dehydrogenase activity; P:response to jasmonic acid; P:oxidation-reduction process; P:alkaloid biosynthetic process; P:amino sugar metabolic process
VIT_10s0003g05580	VIT_210s0003g05580	Vitvi10g01056			27.34	0.000306583					VIT_210s0003g05580	reticuline oxidase-like protein	XP_010655774.1	GO:0009611;GO:0050660;GO:0050468;GO:0008762;GO:0009753;GO:0055114;GO:0009821;GO:0006040	P:response to wounding; F:flavin adenine dinucleotide binding; F:reticuline oxidase activity; F:UDP-N-acetylmuramate dehydrogenase activity; P:response to jasmonic acid; P:oxidation-reduction process; P:alkaloid biosynthetic process; P:amino sugar metabolic process
VIT_10s0042g00080	VIT_210s0042g00080	Vitvi10g01478	-3.00481	0.0261004							VIT_210s0042g00080	peroxidase 51-like	XM_010657588.1	GO:0005737;GO:0046872;GO:0009505;GO:0006979;GO:0005515;GO:0020037;GO:0004601;GO:0005576;GO:0009651;GO:0055114;GO:0006804	C:cytoplasm; F:metal ion binding; C:plant-type cell wall; P:response to oxidative stress; F:protein binding; F:heme binding; F:peroxidase activity; C:extracellular region; P:response to salt stress; P:oxidation-reduction process; P:obsolete peroxidase reaction
VIT_10s0042g00240	VIT_210s0042g00240	Vitvi10g01455	2.141	0.0357798							VIT_210s0042g00240	PREDICTED: Vitis vinifera probable disease resistance protein At4g27220 (LOC100263454), transc	XM_010657602.2	GO:0017111;GO:0006952;GO:0043531;GO:0005524	F:nucleoside-triphosphatase activity; P:defense response; F:ADP binding; F:ATP binding
VIT_10s0042g00960	VIT_210s0042g00960	Vitvi10g01384			2.489	0.0953914			3.175	0.00661827	VIT_210s0042g00960	dnaj heat shock n-terminal domain-containing protein		GO:0006457;GO:0051536;GO:0006950;GO:0031072;GO:0005524;GO:0051082;GO:0009507	P:protein folding; F:iron-sulfur cluster binding; P:response to stress; F:heat shock protein binding; F:ATP binding; F:unfolded protein binding; C:chloroplast
VIT_10s0042g01230	VIT_210s0042g01230	Vitvi10g01337	-2.72851	0.0439872							KCS6	PREDICTED: Vitis vinifera probable 3-ketoacyl-CoA synthase 21 (LOC100257977), mRNA	XM_010657627.2	GO:0010155;GO:0009072;GO:0010218;GO:0000096;GO:0009744;GO:0016117;GO:0000038;GO:0006636;GO:0009793;GO:0009825;GO:0044272;GO:0010114;GO:0019288;GO:0006766;GO:0006546;GO:0019748;GO:0042742;GO:0043481;GO:0009106;GO:0048868;GO:0048767;GO:0015995;GO:0009108;GO:0016226;GO:0019216;GO:0010817;GO:0008652;GO:0000271;GO:0009637;GO:0009644;GO:0010228;GO:0009695;GO:0042335;GO:0009409;GO:0009922;GO:0009932;GO:…	P:regulation of proton transport; P:aromatic amino acid family metabolic process; P:response to far red light; P:sulfur amino acid metabolic process; P:response to sucrose; P:carotenoid biosynthetic process; P:very long-chain fatty acid metabolic process; P:unsaturated fatty acid biosynthetic process; P:embryo development ending in seed dormancy; P:multidimensional cell growth; P:sulfur compound …
VIT_10s0071g00130	VIT_210s0071g00130	Vitvi10g02047					5.614	0.00797451			VIT_210s0071g00130	PREDICTED: Vitis vinifera probable disease resistance protein At5g66900 (LOC100247995), m	XM_002276711.4	GO:0017111;GO:0006952;GO:0043531;GO:0005524	F:nucleoside-triphosphatase activity; P:defense response; F:ADP binding; F:ATP binding
VIT_10s0071g00150	VIT_210s0071g00150	Vitvi10g02048	-2.75862	0.0418783							VIT_210s0071g00150	probable disease resistance protein At5g66900	XM_002276711.3	GO:0017111;GO:0006952;GO:0043531;GO:0005524	F:nucleoside-triphosphatase activity; P:defense response; F:ADP binding; F:ATP binding; F:protein binding
VIT_10s0071g01120	VIT_210s0071g01120	Vitvi10g01577							2.246	0.0473599	AGAL2	alpha-galactosidase	XM_002268675.3	GO:0043085;GO:0016023;GO:0009505;GO:0019252;GO:0009911;GO:0000023;GO:0005576;GO:0007020;GO:0009965;GO:0046477;GO:0016139;GO:0043169;GO:0032940;GO:0052692	P:positive regulation of catalytic activity; C:cytoplasmic membrane-bounded vesicle; C:plant-type cell wall; P:starch biosynthetic process; P:positive regulation of flower development; P:maltose metabolic process; C:extracellular region; P:microtubule nucleation; P:leaf morphogenesis; P:glycosylceramide catabolic process; P:glycoside catabolic process; F:cation binding; P:secretion by cell; F:raf…
VIT_10s0116g00430	VIT_210s0116g00430	Vitvi10g00256	2.164	0.0339309							VIT_210s0116g00430	PREDICTED: Vitis vinifera U-box domain-containing protein 36 (LOC100244702), transcript varian	XM_002269014.3	GO:0006950	P:response to stress
VIT_10s0116g01160	VIT_210s0116g01160	Vitvi10g00061							2.526	0.0236983	RHS14_VIT_210s0116g01160	PREDICTED: Vitis vinifera probable pectate lyase 16-like (LOC100245293), mRNA	XM_002263579.3	GO:0005576;GO:0016020;GO:0030570;GO:0042547;GO:0009814	C:extracellular region; C:membrane; F:pectate lyase activity; P:cell wall modification involved in multidimensional cell growth; P:defense response, incompatible interaction
VIT_10s0523g00010	VIT_210s0523g00010	-	-8.81834	2.9e-05	-12.8139	0.0162416					VIT_210s0523g00010	heat shock protein 70 -interacting		GO:0005829;GO:0006950	C:cytosol; P:response to stress
VIT_11s0016g00340	VIT_211s0016g00340	Vitvi11g00017					-2.39751	0.063352			RAD51	DNA repair protein RAD51 homolog	XM_002273767.2	GO:0031047;GO:0008094;GO:0005515;GO:0010332;GO:0006275;GO:0006261;GO:0003684;GO:0006355;GO:0045003;GO:0006306;GO:0016444;GO:0051726;GO:0007126;GO:0009555;GO:0005634;GO:0005524;GO:0016568	P:gene silencing by RNA; F:DNA-dependent ATPase activity; F:protein binding; P:response to gamma radiation; P:regulation of DNA replication; P:DNA-dependent DNA replication; F:damaged DNA binding; P:regulation of transcription, DNA-templated; P:double-strand break repair via synthesis-dependent strand annealing; P:DNA methylation; P:somatic cell DNA recombination; P:regulation of cell cycle; P:me…
VIT_11s0016g00560	VIT_211s0016g00560	Vitvi11g00038			-12.7698	0.0229386					ATPRX	peroxiredoxin Q	NM_001281040.1	GO:0009533;GO:0010287;GO:0009941;GO:0004601;GO:0051920;GO:0009535;GO:0055114;GO:0006804;GO:0006979	C:chloroplast stromal thylakoid; C:plastoglobule; C:chloroplast envelope; F:peroxidase activity; F:peroxiredoxin activity; C:chloroplast thylakoid membrane; P:oxidation-reduction process; P:obsolete peroxidase reaction; P:response to oxidative stress
VIT_11s0016g00710	VIT_211s0016g00710	Vitvi11g00050			4.02	0.0256728					JAZ1	protein TIFY 10A	XM_002277121.2	GO:0009908;GO:0009620;GO:0005515;GO:0009867;GO:0048519;GO:0043067;GO:0042742;GO:0009628;GO:0009555;GO:0031347;GO:0033554;GO:0009863;GO:0045087;GO:0005634;GO:0035556	P:flower development; P:response to fungus; F:protein binding; P:jasmonic acid mediated signaling pathway; P:negative regulation of biological process; P:regulation of programmed cell death; P:defense response to bacterium; P:response to abiotic stimulus; P:pollen development; P:regulation of defense response; P:cellular response to stress; P:salicylic acid mediated signaling pathway; P:innate im…
VIT_11s0016g00900	VIT_211s0016g00900	Vitvi11g00066	2.073	0.0415124							ALDH7B4	aldehyde dehydrogenase family 7 member%2C transcript variant X1	XM_002278057.3	GO:0005829;GO:0055114;GO:0009651;GO:0009269;GO:0009743;GO:0004028;GO:0015996;GO:0009733;GO:0009737;GO:0000303;GO:0006081;GO:0004029;GO:0009873;GO:0006094;GO:0006096;GO:0006525;GO:0006547;GO:0006550;GO:0006552;GO:0006554;GO:0006560;GO:0006568;GO:0006574;GO:0006631;GO:0006699;GO:0019260;GO:0019482;GO:0019852;GO:0046251;GO:0046486	C:cytosol; P:oxidation-reduction process; P:response to salt stress; P:response to desiccation; P:response to carbohydrate; F:3-chloroallyl aldehyde dehydrogenase activity; P:chlorophyll catabolic process; P:response to auxin; P:response to abscisic acid; P:response to superoxide; P:cellular aldehyde metabolic process; F:aldehyde dehydrogenase (NAD) activity; P:ethylene-activated signaling pathwa…
VIT_11s0016g00960	VIT_211s0016g00960	Vitvi11g00071					-2.39751	0.0628522			VIT_211s0016g00960	subtilisin-like protease	XM_002278256.2	GO:0000394;GO:0048653;GO:0043086;GO:0048046;GO:0004252;GO:0009505;GO:0048359;GO:0009664;GO:0080001;GO:0010075;GO:0009086;GO:0005794;GO:0005829;GO:0042802;GO:0009832;GO:0009506;GO:0006508	P:RNA splicing, via endonucleolytic cleavage and ligation; P:anther development; P:negative regulation of catalytic activity; C:apoplast; F:serine-type endopeptidase activity; C:plant-type cell wall; P:mucilage metabolic process involved in seed coat development; P:plant-type cell wall organization; P:mucilage extrusion from seed coat; P:regulation of meristem growth; P:methionine biosynthetic pr…
VIT_11s0016g01060	VIT_211s0016g01060	Vitvi11g00075	2.035	0.0461985							VIT_211s0016g01060	PREDICTED: Vitis vinifera serine/threonine-protein kinase At5g01020 (LOC100257697),	XM_002277955.4	GO:0031348;GO:0016036;GO:0006499;GO:0009611;GO:0019375;GO:0009867;GO:0004715;GO:0009697;GO:0009862;GO:0010363;GO:0042631;GO:0006612;GO:0050832;GO:0042742;GO:0009625;GO:0043069;GO:0042538;GO:0006468;GO:0004674;GO:0000165;GO:0009409;GO:0009738;GO:0009963;GO:0005886;GO:0030968;GO:0005524;GO:0009069	P:negative regulation of defense response; P:cellular response to phosphate starvation; P:N-terminal protein myristoylation; P:response to wounding; P:galactolipid biosynthetic process; P:jasmonic acid mediated signaling pathway; F:non-membrane spanning protein tyrosine kinase activity; P:salicylic acid biosynthetic process; P:systemic acquired resistance, salicylic acid mediated signaling pathwa…
VIT_11s0016g01830	VIT_211s0016g01830	Vitvi11g00142			2.55	0.0891393					VIT_211s0016g01830	PREDICTED: Vitis vinifera U-box domain-containing protein 34 (LOC100242304), mRNA	XM_010657864.2	GO:0006468;GO:0004674;GO:0009536;GO:0004842;GO:0005524;GO:0016567;GO:0000151;GO:0006950;GO:0005886;GO:0004713;GO:0009069	P:protein phosphorylation; F:protein serine/threonine kinase activity; C:plastid; F:ubiquitin-protein transferase activity; F:ATP binding; P:protein ubiquitination; C:ubiquitin ligase complex; P:response to stress; C:plasma membrane; F:protein tyrosine kinase activity; P:serine family amino acid metabolic process
VIT_11s0016g02600	VIT_211s0016g02600	Vitvi11g00217	1.803	0.0902203	2.639	0.0822652					VIT_211s0016g02600	probable caffeoyl-CoA O-methyltransferase At4g26220%2C transcript variant X1	XM_010657926.1	GO:0042409;GO:0046872;GO:0003676;GO:0006950;GO:0009809;GO:0032259;GO:0005829;GO:0015074;GO:0009805;GO:0009811	F:caffeoyl-CoA O-methyltransferase activity; F:metal ion binding; F:nucleic acid binding; P:methylation; C:cytosol; P:DNA integration; P:coumarin biosynthetic process; P:lignin biosynthetic process; P:stilbene biosynthetic process
VIT_11s0016g02970	VIT_211s0016g02970	Vitvi11g00250					-5.20562	0.0038709			MKK6	PREDICTED: Vitis vinifera mitogen-activated protein kinase kinase 6 (LOC100252603), mRNA	XM_002283455.4	GO:0004708;GO:0006468;GO:0010389;GO:0004674;GO:0005524;GO:0045727;GO:0005515;GO:0009507;GO:0006275;GO:0004713;GO:0009069	F:MAP kinase kinase activity; P:protein phosphorylation; P:regulation of G2/M transition of mitotic cell cycle; F:protein serine/threonine kinase activity; F:ATP binding; P:positive regulation of translation; F:protein binding; C:chloroplast; P:regulation of DNA replication; F:protein tyrosine kinase activity; P:serine family amino acid metabolic process
VIT_11s0016g03080	VIT_211s0016g03080	Vitvi11g00261	2.075	0.0418783							VIT_211s0016g03080	PREDICTED: Vitis vinifera receptor-like protein kinase 5 (LOC100247568), mRNA	XM_002280359.3	GO:0000186;GO:0010363;GO:0006944;GO:0002679;GO:0010200;GO:0032440;GO:0006612;GO:0016021;GO:0043069;GO:0052542;GO:0004709;GO:0009738;GO:0055114;GO:0005886;GO:0005524;GO:0009723;GO:0005515;GO:0004713;GO:0007178;GO:0009069	P:activation of MAPKK activity; P:regulation of plant-type hypersensitive response; P:membrane fusion; P:respiratory burst involved in defense response; P:response to chitin; F:2-alkenal reductase [NAD(P)] activity; P:protein targeting to membrane; C:integral component of membrane; P:negative regulation of programmed cell death; P:defense response by callose deposition; F:MAP kinase kinase kinase…
VIT_11s0016g03940	VIT_211s0016g03940	Vitvi11g00339	1.757	0.0900343							HSFC1	heat stress transcription factor C-1	XM_002280992.2	GO:0006355;GO:0043565;GO:0003700;GO:0009407;GO:0006950;GO:0005667;GO:0045449	P:regulation of transcription, DNA-templated; F:sequence-specific DNA binding; F:transcription factor activity, sequence-specific DNA binding; P:toxin catabolic process; P:response to stress; C:transcription factor complex; P:regulation of transcription, DNA-templated
VIT_11s0016g03950	VIT_211s0016g03950	Vitvi11g00340							-4.37063	0.0652248	RD22	vitis vinifera rd22-b protein (RD22-B), mRNA	NM_001281209.1	GO:0009737;GO:0009269;GO:0009651	P:response to abscisic acid; P:response to desiccation; P:response to salt stress
VIT_11s0016g03970	VIT_211s0016g03970	Vitvi11g00342	-2.75028	0.0403583					-3.94945	0.0738932	UBC37	PREDICTED: Vitis vinifera uncharacterized LOC100245756 (LOC100245756), transcript variant	XM_010658027.2	GO:0016567;GO:0005524;GO:0004842	P:protein ubiquitination; F:ATP binding; F:ubiquitin-protein transferase activity
VIT_11s0016g04490	VIT_211s0016g04490	Vitvi11g00394	1.809	0.078701			-3.07409	0.0254326			AXR3_IAA7	auxin-responsive protein IAA1-like	XM_002284825.3	GO:0009630;GO:0009611;GO:0009536;GO:0009414;GO:0060560;GO:0009734;GO:0006355;GO:0009753;GO:0046983;GO:0010015;GO:0010817;GO:0006417;GO:0048869;GO:0016043;GO:0016049;GO:0005634	P:gravitropism; P:response to wounding; C:plastid; P:response to water deprivation; P:developmental growth involved in morphogenesis; P:auxin-activated signaling pathway; P:regulation of transcription, DNA-templated; P:response to jasmonic acid; F:protein dimerization activity; P:root morphogenesis; P:regulation of hormone levels; P:regulation of translation; P:cellular developmental process; P:c…
VIT_11s0016g04750	VIT_211s0016g04750	Vitvi11g00420			10.94	0.00259109	-2.89352	0.0330688			KT1	PREDICTED: Vitis vinifera potassium channel AKT1 (LOC100266175), mRNA	XM_002281751.3	GO:0090333;GO:0009414;GO:0007155;GO:0045010;GO:0010106;GO:0009651;GO:0015706;GO:0006826;GO:0048767;GO:0010090;GO:0030551;GO:0042802;GO:0045595;GO:0010014;GO:0010167;GO:0005242;GO:0010107;GO:0071555;GO:0008076	P:regulation of stomatal closure; P:response to water deprivation; P:cell adhesion; P:actin nucleation; P:cellular response to iron ion starvation; P:response to salt stress; P:nitrate transport; P:iron ion transport; P:root hair elongation; P:trichome morphogenesis; F:cyclic nucleotide binding; F:identical protein binding; P:regulation of cell differentiation; P:meristem initiation; P:response t…
VIT_11s0016g05410	VIT_211s0016g05410	Vitvi11g00475					-3.72856	0.0134604			EBF1	EIN3-binding F-box protein 1-like	XM_002285213.2	GO:0009733;GO:0010260;GO:0019005;GO:0005634;GO:0009723;GO:0005515	P:response to auxin; P:organ senescence; C:SCF ubiquitin ligase complex; C:nucleus; P:response to ethylene; F:protein binding
VIT_11s0016g05490	VIT_211s0016g05490	Vitvi11g01444					-3.00842	0.0274753			ARP6	PREDICTED: Vitis vinifera actin-related protein 6 (LOC100247472), transcript variant X3, mRNA	XM_010658136.2	GO:0009910;GO:0005856;GO:0042742;GO:0006355;GO:0009266;GO:0016585;GO:0005515;GO:0005200;GO:0030029;GO:0008283;GO:0005737;GO:0006338;GO:0005634	P:negative regulation of flower development; C:cytoskeleton; P:defense response to bacterium; P:regulation of transcription, DNA-templated; P:response to temperature stimulus; C:obsolete chromatin remodeling complex; F:protein binding; F:structural constituent of cytoskeleton; P:actin filament-based process; P:cell proliferation; C:cytoplasm; P:chromatin remodeling; C:nucleus
VIT_11s0016g05850	VIT_211s0016g05850	Vitvi11g00519					6.599	0.0143491			VAMP711	vesicle-associated membrane		GO:0005774;GO:0006944;GO:0010363;GO:0046909;GO:0006816;GO:0009651;GO:0010118;GO:0006612;GO:0016021;GO:0005794;GO:0007030;GO:0048193;GO:0006598;GO:0042398;GO:0046686;GO:0009737;GO:0009963;GO:0005886	C:vacuolar membrane; P:membrane fusion; P:regulation of plant-type hypersensitive response; P:intermembrane transport; P:calcium ion transport; P:response to salt stress; P:stomatal movement; P:protein targeting to membrane; C:integral component of membrane; C:Golgi apparatus; P:Golgi organization; P:Golgi vesicle transport; P:polyamine catabolic process; P:cellular modified amino acid biosynthet…
VIT_11s0037g00840	VIT_211s0037g00840	Vitvi11g00795			-9.31099	0.0532032			-3.64697	0.0877978	VIT_211s0037g00840	PREDICTED: Vitis vinifera protein TSS (LOC100257033), mRNA	XM_003633119.3	GO:0003743;GO:0016556;GO:0006655;GO:0006278;GO:0010103;GO:0019288;GO:0003964;GO:0009737;GO:0005634;GO:0005515;GO:0005840;GO:0006446	F:translation initiation factor activity; P:mRNA modification; P:phosphatidylglycerol biosynthetic process; P:RNA-dependent DNA replication; P:stomatal complex morphogenesis; P:isopentenyl diphosphate biosynthetic process, methylerythritol 4-phosphate pathway; F:RNA-directed DNA polymerase activity; P:response to abscisic acid; C:nucleus; F:protein binding; C:ribosome; P:regulation of translation…
VIT_11s0037g00850	VIT_211s0037g00850	Vitvi11g00795			-17.2384	0.00761037					VIT_211s0037g00850	PPREDICTED: Vitis vinifera protein TSS	XM_003633119.2	GO:0003743;GO:0006278;GO:0003964;GO:0009737;GO:0008654;GO:0005840;GO:0006446	F:translation initiation factor activity; P:RNA-dependent DNA replication; F:RNA-directed DNA polymerase activity; P:response to abscisic acid; P:phospholipid biosynthetic process; C:ribosome; P:regulation of translational initiation
VIT_11s0052g00620	VIT_211s0052g00620	Vitvi11g01208					-4.56413	0.00568149			HA2	plasma membrane ATPase 4	XM_002267465.2	GO:0010119;GO:0009414;GO:0008553;GO:0005773;GO:0016021;GO:0046872;GO:0006754;GO:0009737;GO:0006200;GO:0005886;GO:0005634;GO:0005524;GO:0006119;GO:0015992	P:regulation of stomatal movement; P:response to water deprivation; F:hydrogen-exporting ATPase activity, phosphorylative mechanism; C:vacuole; C:integral component of membrane; F:metal ion binding; P:ATP biosynthetic process; P:response to abscisic acid; P:obsolete ATP catabolic process; C:plasma membrane; C:nucleus; F:ATP binding; P:oxidative phosphorylation; P:proton transport
VIT_11s0052g01700	VIT_211s0052g01700	Vitvi11g01298			2.618	0.0842334					CIPK21	vitis vinifera CBL-interacting protein kinase 14 (CIPK14), mRNA	NM_001280998.1	GO:0005829;GO:0010118;GO:0006468;GO:0010555;GO:0009414;GO:0005739;GO:0009651;GO:0009735;GO:0010107;GO:0009409;GO:0009611;GO:0007584;GO:0043266;GO:0051365;GO:0005524;GO:0009737;GO:0007165;GO:0004683;GO:0005634;GO:0005886;GO:0004713;GO:0009069	C:cytosol; P:stomatal movement; P:protein phosphorylation; P:response to mannitol; P:response to water deprivation; C:mitochondrion; P:response to salt stress; P:response to cytokinin; P:potassium ion import; P:response to cold; P:response to wounding; P:response to nutrient; P:regulation of potassium ion transport; P:cellular response to potassium ion starvation; F:ATP binding; P:response to abs…
VIT_11s0052g01810	VIT_211s0052g01810	Vitvi11g01310							2.491	0.0293334	VIT_211s0052g01810	probable receptor-like serine/threonine-protein kinase At5g57670	XM_010658497.1	GO:0006950;GO:0006468;GO:0005524;GO:0002238;GO:0005634;GO:0004674;GO:0004713;GO:0009069	P:response to stress; P:protein phosphorylation; F:ATP binding; P:response to molecule of fungal origin; C:nucleus; F:protein serine/threonine kinase activity; F:protein tyrosine kinase activity; P:serine family amino acid metabolic process
VIT_11s0065g00100	VIT_211s0065g00100	Vitvi11g00893			5.373	0.0178025					CA1	carbonic anhydrase%2C chloroplastic-like	XP_002268175.2	GO:0005829;GO:0004089;GO:0008270;GO:0042742;GO:0009409;GO:0009941;GO:0010119;GO:0010037;GO:0009535;GO:0009570;GO:0009817;GO:0015976;GO:0010319;GO:0048046;GO:0006730;GO:0006807	C:cytosol; F:carbonate dehydratase activity; F:zinc ion binding; P:defense response to bacterium; P:response to cold; C:chloroplast envelope; P:regulation of stomatal movement; P:response to carbon dioxide; C:chloroplast thylakoid membrane; C:chloroplast stroma; P:defense response to fungus, incompatible interaction; P:carbon utilization; C:stromule; C:apoplast; P:one-carbon metabolic process; P:…
VIT_11s0149g00190	VIT_211s0149g00190	Vitvi11g00622	-2.4558	0.0744223							DRS1	WD repeat-containing protein 76	XM_002264196.2	GO:0009737;GO:0009414;GO:0005515	P:response to abscisic acid; P:response to water deprivation; C:Cul4-RING E3 ubiquitin ligase complex; C:cytoplasm; F:nucleotide binding; F:protein binding
VIT_11s0149g00300	VIT_211s0149g00300	Vitvi11g01485	2.003	0.048701							VIT_211s0149g00300	PREDICTED: Vitis vinifera putative cysteine-rich receptor-like protein kinase 35 (LOC100265878), t	XM_019223215.1	GO:0004568;GO:0005975;GO:0006032;GO:0043169;GO:0006468;GO:0005524;GO:0004674;GO:0016998;GO:0009069	F:chitinase activity; P:carbohydrate metabolic process; P:chitin catabolic process; F:cation binding; P:protein phosphorylation; F:ATP binding; F:protein serine/threonine kinase activity; P:cell wall macromolecule catabolic process; P:serine family amino acid metabolic process
VIT_11s0149g00320	VIT_211s0149g00320	Vitvi11g01487			3.152	0.0519946	-3.61141	0.0143375			VIT_211s0149g00320	PREDICTED: Vitis vinifera chitotriosidase-1-like (LOC104877292), partial mRNA	XM_010648882.2	GO:0008843;GO:0009753;GO:0005975;GO:0006032;GO:0043169;GO:0035885;GO:0005618;GO:0009737;GO:0005576;GO:0009651;GO:0016998	F:endochitinase activity; P:response to jasmonic acid; P:carbohydrate metabolic process; P:chitin catabolic process; F:cation binding; F:exochitinase activity; C:cell wall; P:response to abscisic acid; C:extracellular region; P:response to salt stress; P:cell wall macromolecule catabolic process
VIT_11s0149g00350	VIT_211s0149g00350	Vitvi11g00641			3.451	0.0398897					VIT_211s0149g00350	PREDICTED: Vitis vinifera chitotriosidase-1 (LOC100241931), mRNA	XM_002270332.4	GO:0008843;GO:0009753;GO:0005975;GO:0006032;GO:0043169;GO:0035885;GO:0005618;GO:0009737;GO:0005576;GO:0009651;GO:0016998	F:endochitinase activity; P:response to jasmonic acid; P:carbohydrate metabolic process; P:chitin catabolic process; F:cation binding; F:exochitinase activity; C:cell wall; P:response to abscisic acid; C:extracellular region; P:response to salt stress; P:cell wall macromolecule catabolic process
VIT_11s0149g00380	VIT_211s0149g00380	Vitvi11g01488			3.871	0.0284203	-2.46853	0.0573399	2.075	0.0652248	VIT_211s0149g00380	chitotriosidase-1	XM_002270543.3	GO:0008843;GO:0009753;GO:0005975;GO:0006032;GO:0043169;GO:0035885;GO:0005618;GO:0009737;GO:0005576;GO:0009651;GO:0016998	F:endochitinase activity; P:response to jasmonic acid; P:carbohydrate metabolic process; P:chitin catabolic process; F:cation binding; F:exochitinase activity; C:cell wall; P:response to abscisic acid; C:extracellular region; P:response to salt stress; P:cell wall macromolecule catabolic process
VIT_11s0206g00030	VIT_211s0206g00030	Vitvi11g01491			3.63	0.0345539	-2.76932	0.0390427	2.053	0.0689412	VIT_211s0206g00030	chitotriosidase-1	XM_002271807.3	GO:0008843;GO:0009753;GO:0005975;GO:0006032;GO:0043169;GO:0035885;GO:0005618;GO:0009737;GO:0005576;GO:0009651;GO:0016998	F:endochitinase activity; P:response to jasmonic acid; P:carbohydrate metabolic process; P:chitin catabolic process; F:cation binding; F:exochitinase activity; C:cell wall; P:response to abscisic acid; C:extracellular region; P:response to salt stress; P:cell wall macromolecule catabolic process
VIT_12s0028g01390	VIT_212s0028g01390	Vitvi12g00120							2.337	0.0366613	ACD32	uncharacterized LOC100267696%2C transcript variant X1	XM_002282402.3	GO:0005777;GO:0006950	C:peroxisome; P:response to stress
VIT_12s0028g01840	VIT_212s0028g01840	Vitvi12g02237	3.902	0.00138602	5.176	0.0145522	-4.80538	0.00507368			VIT_212s0028g01840	unkown		GO:0020037;GO:0046872;GO:0004601;GO:0055114;GO:0006979;GO:0006804	F:heme binding; F:metal ion binding; F:peroxidase activity; P:oxidation-reduction process; P:response to oxidative stress; P:obsolete peroxidase reaction
VIT_12s0028g02250	VIT_212s0028g02250	Vitvi12g02254	-3.10849	0.0210529			4.494	0.0655152			SAG12	senescence-specific cysteine protease SAG39	XM_002280227.1	GO:0009817;GO:0007568;GO:0032440;GO:0010282;GO:0006508;GO:0009723;GO:0008234;GO:0055114	P:defense response to fungus, incompatible interaction; P:aging; F:2-alkenal reductase [NAD(P)] activity; C:senescence-associated vacuole; P:proteolysis; P:response to ethylene; F:cysteine-type peptidase activity; P:oxidation-reduction process
VIT_12s0028g02600	VIT_212s0028g02600	Vitvi12g00227					5.308	0.0573399			VIT_212s0028g02600	PREDICTED: Vitis vinifera zingipain-2 (LOC100248881), mRNA	XM_002275855.3	GO:0009817;GO:0007568;GO:0032440;GO:0010282;GO:0006508;GO:0009723;GO:0048046;GO:0008234;GO:0055114	P:defense response to fungus, incompatible interaction; P:aging; F:2-alkenal reductase [NAD(P)] activity; C:senescence-associated vacuole; P:proteolysis; P:response to ethylene; C:apoplast; F:cysteine-type peptidase activity; P:oxidation-reduction process
VIT_12s0028g02970	VIT_212s0028g02970	Vitvi12g00246	-2.56016	0.0610456			5.133	0.0605126			MLO12	PREDICTED: Vitis vinifera MLO-like protein 9 (MLO9), transcript variant X1, mRNA	XM_010658656.2	GO:0031348;GO:0010150;GO:0009817;GO:0008219;GO:0016021;GO:0005516	P:negative regulation of defense response; P:leaf senescence; P:defense response to fungus, incompatible interaction; P:cell death; C:integral component of membrane; F:calmodulin binding
VIT_12s0028g03700	VIT_212s0028g03700	Vitvi12g00306					-2.25124	0.0767916			TPC1	PREDICTED: Vitis vinifera two pore channel 1 (TPC1), transcript variant X2, mRNA	XM_010658655.2	GO:0000325;GO:0005774;GO:0005245;GO:0010119;GO:0080141;GO:0016023;GO:0006944;GO:0009651;GO:0007033;GO:0005509;GO:0005794;GO:0007030;GO:0034765;GO:0009556;GO:0009845;GO:0019722;GO:0009626;GO:0070588;GO:0052543;GO:0032940;GO:0005739;GO:0005891	C:plant-type vacuole; C:vacuolar membrane; F:voltage-gated calcium channel activity; P:regulation of stomatal movement; P:regulation of jasmonic acid biosynthetic process; C:cytoplasmic membrane-bounded vesicle; P:membrane fusion; P:response to salt stress; P:vacuole organization; F:calcium ion binding; C:Golgi apparatus; P:Golgi organization; P:regulation of ion transmembrane transport; P:micros…
VIT_12s0028g04040	VIT_212s0028g04040	Vitvi12g00334			-11.6401	0.02901					VIT_212s0028g04040	PPREDICTED: Vitis vinifera protein ACCELERATED CELL DEATH 6-like	XM_019223359.1	GO:0005515	F:protein binding
VIT_12s0034g00030	VIT_212s0034g00030	Vitvi12g01713					-4.42478	0.00767251			HYR1	UDP-glucose flavonoid 3-O-glucosyltransferase 6-like	XM_010659580.1	GO:0009737;GO:0016020;GO:0008152;GO:0009651;GO:0080046;GO:0010294;GO:0080043	P:response to abscisic acid; C:membrane; P:metabolic process; P:response to salt stress; F:quercetin 4'-O-glucosyltransferase activity; F:abscisic acid glucosyltransferase activity; F:quercetin 3-O-glucosyltransferase activity
VIT_12s0034g00130	VIT_212s0034g00130	Vitvi12g01724	-2.97885	0.0281296							HYR1	anthocyanidin 3-O-glucosyltransferase 2	XP_010657837.1	GO:0009737;GO:0016020;GO:0008152;GO:0009651;GO:0080046;GO:0010294;GO:0080043	P:response to abscisic acid; C:membrane; P:metabolic process; P:response to salt stress; F:quercetin 4'-O-glucosyltransferase activity; F:abscisic acid glucosyltransferase activity; F:quercetin 3-O-glucosyltransferase activity
VIT_12s0034g00140	VIT_212s0034g00140	Vitvi12g01729					-3.35683	0.018852			HYR1	anthocyanidin 3-O-glucosyltransferase 2-like	XP_002264998.1	GO:0009737;GO:0016020;GO:0008152;GO:0009651;GO:0080046;GO:0010294;GO:0080043	P:response to abscisic acid; C:membrane; P:metabolic process; P:response to salt stress; F:quercetin 4'-O-glucosyltransferase activity; F:abscisic acid glucosyltransferase activity; F:quercetin 3-O-glucosyltransferase activity
VIT_12s0034g01070	VIT_212s0034g01070	Vitvi12g01804							-4.15455	0.0607699	VIT_212s0034g01070	putative disease resistance RPP13-like protein 1%2C transcript variant X1	XM_010659506.1	GO:0006952;GO:0043531	P:defense response; F:ADP binding
VIT_12s0034g01310	VIT_212s0034g01310	Vitvi12g02641			-8.38926	0.0592167					VIT_212s0034g01310	TMV resistance protein N-like%2C transcript variant X1	XM_010659475.1	GO:0006952;GO:0043531;GO:0005622;GO:0007165;GO:0005515	P:defense response; F:ADP binding; C:intracellular; P:signal transduction; F:protein binding
VIT_12s0034g01470	VIT_212s0034g01470	Vitvi12g01845			2.619	0.0835427					VIT_212s0034g01470	PREDICTED: Vitis vinifera putative disease resistance RPP13-like protein 1 (LOC100266892), m	XM_019223683.1	GO:0006952;GO:0043531	P:defense response; F:ADP binding
VIT_12s0034g01750	VIT_212s0034g01750	Vitvi12g01863			2.661	0.0811721					VIT_212s0034g01750	putative disease resistance RPP13-like protein 1%2C transcript variant X1	XM_010659408.1	GO:0006952;GO:0043531	P:defense response; F:ADP binding
VIT_12s0034g02440	VIT_212s0034g02440	Vitvi12g01919							2.429	0.033552	VIT_212s0034g02440	PREDICTED: Vitis vinifera uncharacterized LOC109123537 (LOC109123537), ncRNA		GO:0006952;GO:0043531	P:defense response; F:ADP binding
VIT_12s0035g00380	VIT_212s0035g00380	Vitvi12g01979	2.623	0.0124463							AATP1	unkown		GO:0009737;GO:0005524;GO:0017111;GO:0005783;GO:0005739	P:response to abscisic acid; F:ATP binding; F:nucleoside-triphosphatase activity; C:endoplasmic reticulum; C:mitochondrion
VIT_12s0035g01000	VIT_212s0035g01000	Vitvi12g02039	2.516	0.0158675	47.15	8.13e-05					VIT_212s0035g01000	uncharacterized LOC100267991%2C transcript variant X2	XM_002263167.3	GO:0005576;GO:0004867;GO:0006979	C:extracellular region; F:serine-type endopeptidase inhibitor activity; P:response to oxidative stress
VIT_12s0035g01280	VIT_212s0035g01280	Vitvi12g02066	-5.22739	0.0010846			6.066	0.0269705			VIT_212s0035g01280	PREDICTED: Vitis vinifera disease resistance protein RFL1-like (LOC104881040), mRNA	XM_019223277.1	GO:0017111;GO:0006952;GO:0043531;GO:0005524	F:nucleoside-triphosphatase activity; P:defense response; F:ADP binding; F:ATP binding
VIT_12s0035g01326	VIT_212s0035g01326	-							2.257	0.0540103	RPS2	PREDICTED: Vitis vinifera probable disease resistance protein At4g27220 (LOC104881039), m	XM_010659648.2	GO:0009536;GO:0017111;GO:0012501;GO:0010033;GO:0009617;GO:0043531;GO:1901576;GO:0048583;GO:0007165;GO:0044238;GO:1901700;GO:0045087;GO:0005524;GO:0044249;GO:0015935	C:plastid; F:nucleoside-triphosphatase activity; P:programmed cell death; P:response to organic substance; P:response to bacterium; F:ADP binding; P:organic substance biosynthetic process; P:regulation of response to stimulus; P:signal transduction; P:primary metabolic process; P:response to oxygen-containing compound; P:innate immune response; F:ATP binding; P:cellular biosynthetic process; C:sm…
VIT_12s0055g00290	VIT_212s0055g00290	Vitvi12g01684	-2.48385	0.0703834							HYR1	unkown		GO:0009737;GO:0016020;GO:0008152;GO:0009651;GO:0080046;GO:0010294;GO:0080043	P:response to abscisic acid; C:membrane; P:metabolic process; P:response to salt stress; F:quercetin 4'-O-glucosyltransferase activity; F:abscisic acid glucosyltransferase activity; F:quercetin 3-O-glucosyltransferase activity
VIT_12s0055g00980	VIT_212s0055g00980	Vitvi12g01600					5.748	0.0310095			VIT_212s0055g00980	peroxidase N1	XM_002269027.1	GO:0046872;GO:0006979;GO:0020037;GO:0005618;GO:0050832;GO:0004601;GO:0045730;GO:0016020;GO:0048046;GO:0055114;GO:0006804	F:metal ion binding; P:response to oxidative stress; F:heme binding; C:cell wall; P:defense response to fungus; F:peroxidase activity; P:respiratory burst; C:membrane; C:apoplast; P:oxidation-reduction process; P:obsolete peroxidase reaction
VIT_12s0057g01060	VIT_212s0057g01060	Vitvi12g00725	-3.16656	0.0192515							NAMT1	PREDICTED: Vitis vinifera 7-methylxanthosine synthase 1-like (LOC104880927), mRNA	XM_010659179.2	GO:0046686;GO:0009611;GO:0051707;GO:0016020;GO:0006952;GO:0052624;GO:0080150;GO:0032259;GO:0030795;GO:0009820	P:response to cadmium ion; P:response to wounding; P:response to other organism; C:membrane; P:defense response; F:2-phytyl-1,4-naphthoquinone methyltransferase activity; F:S-adenosyl-L-methionine:benzoic acid carboxyl methyl transferase activity; P:methylation; F:jasmonate O-methyltransferase activity; P:alkaloid metabolic process
VIT_12s0059g00700	VIT_212s0059g00700	Vitvi12g00376							-4.11015	0.0643871	MYB33	PREDICTED: Vitis vinifera transcription factor GAMYB (LOC100253438), transcript variant X2, m	XM_010658903.2	GO:0009789;GO:0045926;GO:0048235;GO:0043068;GO:0009751;GO:0003677;GO:0009723;GO:0045893;GO:0003824;GO:0003682;GO:0000785	P:positive regulation of abscisic acid-activated signaling pathway; P:negative regulation of growth; P:pollen sperm cell differentiation; P:positive regulation of programmed cell death; P:response to salicylic acid; F:DNA binding; P:response to ethylene; P:positive regulation of transcription, DNA-templated; F:catalytic activity; F:chromatin binding; C:chromatin
VIT_12s0059g01060	VIT_212s0059g01060	Vitvi12g00405			4.35	0.0208836			4.637	0.000632434	HPL1	vitis vinifera fatty acid hydroperoxide lyase (HPLA), mRNA	NM_001281082.1	GO:0009941;GO:0047987;GO:0009611;GO:0009055;GO:0004497;GO:0005506;GO:0020037;GO:0016705;GO:0055114;GO:0006118	C:chloroplast envelope; F:hydroperoxide dehydratase activity; P:response to wounding; F:electron carrier activity; F:monooxygenase activity; F:iron ion binding; F:heme binding; F:oxidoreductase activity, acting on paired donors, with incorporation or reduction of molecular oxygen; P:oxidation-reduction process; P:obsolete electron transport
VIT_12s0059g01130	VIT_212s0059g01130	Vitvi12g00415			2.572	0.087546					CERK1	PREDICTED: Vitis vinifera lysM domain receptor-like kinase 3 (LOC100255092), mRNA	XM_010658923.2	GO:0006468;GO:0006633;GO:0035556;GO:0004674;GO:0016998;GO:0019199;GO:0005524;GO:0032491;GO:0010200;GO:0009817;GO:0016780;GO:0004715;GO:0008654;GO:0050080;GO:0005886;GO:0009069;GO:0019482	P:protein phosphorylation; P:fatty acid biosynthetic process; P:intracellular signal transduction; F:protein serine/threonine kinase activity; P:cell wall macromolecule catabolic process; F:transmembrane receptor protein kinase activity; F:ATP binding; P:detection of molecule of fungal origin; P:response to chitin; P:defense response to fungus, incompatible interaction; F:phosphotransferase activ…
VIT_12s0059g02150	VIT_212s0059g02150	Vitvi12g00505	-2.56871	0.0592956	11.76	0.00217196	-3.33	0.0193363			ACO3	aconitate hydratase%2C cytoplasmic	XM_002279224.3	GO:0005774;GO:0051788;GO:0009853;GO:0006094;GO:0006101;GO:0006833;GO:0052632;GO:0051539;GO:0009873;GO:0006102;GO:0006097;GO:0009651;GO:0015979;GO:0052633;GO:0080129;GO:0010039;GO:0005618;GO:0005794;GO:0006972;GO:0005829;GO:0006511;GO:0007030;GO:0006487;GO:0006096;GO:0000303;GO:0055072;GO:0009570;GO:0046686;GO:0009737;GO:0009266;GO:0009743;GO:0005886;GO:0005507;GO:0005524;GO:0009733;GO:0005739	C:vacuolar membrane; P:response to misfolded protein; P:photorespiration; P:gluconeogenesis; P:citrate metabolic process; P:water transport; F:citrate dehydratase activity; F:4 iron, 4 sulfur cluster binding; P:ethylene-activated signaling pathway; P:isocitrate metabolic process; P:glyoxylate cycle; P:response to salt stress; P:photosynthesis; F:isocitrate hydro-lyase (cis-aconitate-forming) acti…
VIT_12s0059g02340	VIT_212s0059g02340	Vitvi12g00524					-2.1692	0.0862365			SYP132	PREDICTED: Vitis vinifera syntaxin-132 (LOC100251625), transcript variant X2, mRNA	XM_010659015.2	GO:0006944;GO:0005484;GO:0009504;GO:0009506;GO:0005886;GO:0016192;GO:0009737;GO:0006886;GO:0005829;GO:0005802	P:membrane fusion; F:SNAP receptor activity; C:cell plate; C:plasmodesma; C:plasma membrane; P:vesicle-mediated transport; P:response to abscisic acid; P:intracellular protein transport; C:cytosol; C:trans-Golgi network
VIT_12s0059g02420	VIT_212s0059g02420	Vitvi12g00533	-2.82087	0.0373715			-3.17058	0.022967	2.35	0.0361675	RCI3	peroxidase 3	XM_002280238.3	GO:0016132;GO:0006979;GO:0010054;GO:0055114;GO:0015706;GO:0046872;GO:0009269;GO:0009409;GO:0042538;GO:0010106;GO:0004601;GO:0009505;GO:0006826;GO:0010167;GO:0020037;GO:0005576;GO:0005783;GO:0005634;GO:0006804	P:brassinosteroid biosynthetic process; P:response to oxidative stress; P:trichoblast differentiation; P:oxidation-reduction process; P:nitrate transport; F:metal ion binding; P:response to desiccation; P:response to cold; P:hyperosmotic salinity response; P:cellular response to iron ion starvation; F:peroxidase activity; C:plant-type cell wall; P:iron ion transport; P:response to nitrate; F:heme…
VIT_12s0121g00240	VIT_212s0121g00240	Vitvi12g01121					-2.145	0.0900374			DGK5	uncharacterized LOC104880954	XM_010659248.1	GO:0007205;GO:0004143;GO:0006952;GO:0043531;GO:0009395;GO:0046486	P:protein kinase C-activating G-protein coupled receptor signaling pathway; F:diacylglycerol kinase activity; P:defense response; F:ADP binding; P:phospholipid catabolic process; P:glycerolipid metabolic process
VIT_12s0142g00460	VIT_212s0142g00460	Vitvi12g00903					5.057	0.0463347			VIT_212s0142g00460	dna binding		GO:0009611;GO:0009737;GO:0046983;GO:0032440;GO:0055114	P:response to wounding; P:response to abscisic acid; F:protein dimerization activity; F:2-alkenal reductase [NAD(P)] activity; P:oxidation-reduction process
VIT_13s0019g01430	VIT_213s0019g01430	Vitvi13g00300							-4.74608	0.0460282	HSC70-1	unkown		GO:0009615;GO:0005618;GO:0055114;GO:0005730;GO:0009409;GO:0009941;GO:0009408;GO:0009617;GO:0005524;GO:0032440;GO:0005773;GO:0046686;GO:0022626;GO:0080167;GO:0005886;GO:0048046	P:response to virus; C:cell wall; P:oxidation-reduction process; C:nucleolus; P:response to cold; C:chloroplast envelope; P:response to heat; P:response to bacterium; F:ATP binding; F:2-alkenal reductase [NAD(P)] activity; C:vacuole; P:response to cadmium ion; C:cytosolic ribosome; P:response to karrikin; C:plasma membrane; C:apoplast
VIT_13s0019g02020	VIT_213s0019g02020	Vitvi13g00330					-4.84027	0.00511538			VIT_213s0019g02020	thaumatin-like protein	XM_002278043.2	GO:0051707;GO:0005576;GO:0016023	P:response to other organism; C:extracellular region; C:cytoplasmic membrane-bounded vesicle
VIT_13s0019g02560	VIT_213s0019g02560	Vitvi13g00377	-2.98507	0.026379			6.864	0.014212			VIT_213s0019g02560	cucumisin	XM_010660356.1	GO:0043086;GO:0006508;GO:0042802;GO:0004252	P:negative regulation of catalytic activity; P:proteolysis; F:identical protein binding; F:serine-type endopeptidase activity
VIT_13s0019g02630	VIT_213s0019g02630	Vitvi13g00384			-9.00901	0.0470405					VIT_213s0019g02630	photosystem ii protein d1		GO:0010287;GO:0009772;GO:0016491;GO:0009635;GO:0030076;GO:0045156;GO:0005506;GO:0009523;GO:0016021;GO:0009535;GO:0005739;GO:0006118	C:plastoglobule; P:photosynthetic electron transport in photosystem II; F:oxidoreductase activity; P:response to herbicide; C:light-harvesting complex; F:electron transporter, transferring electrons within the cyclic electron transport pathway of photosynthesis activity; F:iron ion binding; C:photosystem II; C:integral component of membrane; C:chloroplast thylakoid membrane; C:mitochondrion; P:ob…
VIT_13s0019g02690	VIT_213s0019g02690	Vitvi13g00388	-2.60213	0.0555726	-11.7343	0.0305113					VIT_213s0019g02690	PREDICTED: Vitis vinifera putative lipid-transfer protein DIR1 (LOC100246108), mRNA	XM_002281518.4	GO:0006869;GO:0005576;GO:0006508;GO:0008289;GO:0008233	P:lipid transport; C:extracellular region; P:proteolysis; F:lipid binding; F:peptidase activity
VIT_13s0019g02760	VIT_213s0019g02760	Vitvi13g02016	-2.97089	0.0266887					2.14	0.0598317	HSP17	PREDICTED: Vitis vinifera 18.2 kDa class I heat shock protein (LOC100261497), mRNA	XM_002281420.3	GO:0009644;GO:0005737;GO:0042542;GO:0010286	P:response to high light intensity; C:cytoplasm; P:response to hydrogen peroxide; P:heat acclimation
VIT_13s0019g02840	VIT_213s0019g02840	Vitvi13g00409							2.038	0.0704612	HSP18	PREDICTED: Vitis vinifera 18.2 kDa class I heat shock protein (LOC100259921), mRNA	XM_002281224.4	GO:0009644;GO:0005737;GO:0042542;GO:0010286	P:response to high light intensity; C:cytoplasm; P:response to hydrogen peroxide; P:heat acclimation
VIT_13s0019g03160	VIT_213s0019g03160	Vitvi13g00490			3.055	0.0557075					VIT_213s0019g03160	unkown		GO:0006950	P:response to stress
VIT_13s0019g04060	VIT_213s0019g04060	Vitvi13g00578	2.013	0.048701							MLO6	Vitis vinifera MLO7 protein (MLO7), mRNA	NM_001281079.1	GO:0031348;GO:0010150;GO:0009817;GO:0005886;GO:0052542;GO:0008219;GO:0016021;GO:0005516	P:negative regulation of defense response; P:leaf senescence; P:defense response to fungus, incompatible interaction; C:plasma membrane; P:defense response by callose deposition; P:cell death; C:integral component of membrane; F:calmodulin binding
VIT_13s0019g04070	VIT_213s0019g04070	Vitvi13g00579	2.018	0.0468221			-2.2805	0.0753787			MLO12	Vitis vinifera MLO3 (MLO3) mRNA, complete cds	MK024675.1	GO:0052542;GO:0005516;GO:0031348;GO:0008219;GO:0016021;GO:0006857;GO:0002679;GO:0010200;GO:0015824;GO:0010150;GO:0009817;GO:0010583;GO:0009407;GO:0005886	P:defense response by callose deposition; F:calmodulin binding; P:negative regulation of defense response; P:cell death; C:integral component of membrane; P:oligopeptide transport; P:respiratory burst involved in defense response; P:response to chitin; P:proline transport; P:leaf senescence; P:defense response to fungus, incompatible interaction; P:response to cyclopentenone; P:toxin catabolic pr…
VIT_13s0019g04280	VIT_213s0019g04280	Vitvi13g00605					-2.56279	0.0516906			PIP2-5	Vitis vinifera aquaporin (PIP2-1) mRNA, complete cds	AY823263.1	GO:0005773;GO:0009269;GO:0006833;GO:0005886;GO:0006970;GO:0080170;GO:0009737;GO:0016021;GO:0009507;GO:0005215	C:vacuole; P:response to desiccation; P:water transport; C:plasma membrane; P:response to osmotic stress; P:hydrogen peroxide transmembrane transport; P:response to abscisic acid; C:integral component of membrane; C:chloroplast; F:transporter activity
VIT_13s0019g05070	VIT_213s0019g05070	Vitvi13g00683	2.498	0.0162823							VIT_213s0019g05070	PREDICTED: Vitis vinifera protein NUCLEAR FUSION DEFECTIVE 4 (LOC100266758), mR	XM_002272038.3	GO:0009627;GO:0034976;GO:0043090;GO:0009506;GO:0055085;GO:0050832;GO:0016021;GO:0006888;GO:0009507	P:systemic acquired resistance; P:response to endoplasmic reticulum stress; P:amino acid import; C:plasmodesma; P:transmembrane transport; P:defense response to fungus; C:integral component of membrane; P:ER to Golgi vesicle-mediated transport; C:chloroplast
VIT_13s0019g05260	VIT_213s0019g05260	Vitvi13g00701							2.917	0.0105777	OPCL1	PREDICTED: Vitis vinifera 4-coumarate--CoA ligase-like 5 (LOC100256391), mRNA	XM_002271550.4	GO:0006979;GO:0009753;GO:0055114;GO:0005777;GO:0009620;GO:0046872;GO:0009611;GO:0009695;GO:0016874;GO:0004601;GO:0005524;GO:0010200;GO:0047077;GO:0020037;GO:0006804	P:response to oxidative stress; P:response to jasmonic acid; P:oxidation-reduction process; C:peroxisome; P:response to fungus; F:metal ion binding; P:response to wounding; P:jasmonic acid biosynthetic process; F:ligase activity; F:peroxidase activity; F:ATP binding; P:response to chitin; F:Photinus-luciferin 4-monooxygenase (ATP-hydrolyzing) activity; F:heme binding; P:obsolete peroxidase reacti…
VIT_13s0047g01210	VIT_213s0047g01210	Vitvi13g01234			2.924	0.0642421					ALA1	phospholipid-transporting ATPase 1	XM_002271205.3	GO:0005515;GO:0010363;GO:0006612;GO:0016021;GO:0006754;GO:0006812;GO:0000287;GO:0004012;GO:0009963;GO:0005886;GO:0015662;GO:0005524;GO:0019829;GO:0015917	F:protein binding; P:regulation of plant-type hypersensitive response; P:protein targeting to membrane; C:integral component of membrane; P:ATP biosynthetic process; P:cation transport; F:magnesium ion binding; F:phospholipid-translocating ATPase activity; P:positive regulation of flavonoid biosynthetic process; C:plasma membrane; F:ATPase activity, coupled to transmembrane movement of ions, phos…
VIT_13s0064g00115	VIT_213s0064g00115	-					4.33	0.0663664			VIT_213s0064g00115	PREDICTED: Vitis vinifera uncharacterized LOC109123730 (LOC109123730), transcript variant X5,	XR_002031520.1	GO:0006952;GO:0043531	P:defense response; F:ADP binding
VIT_13s0064g00540	VIT_213s0064g00540	Vitvi13g02485							-4.23191	0.0713327	VIT_213s0064g00540	cc-nbs-lrr resistance protein		GO:0016020;GO:0006952;GO:0043531;GO:0016787	C:membrane; P:defense response; F:ADP binding; F:hydrolase activity
VIT_13s0064g01260	VIT_213s0064g01260	Vitvi13g01760			-15.444	0.00996495					VIT_213s0064g01260	itis vinifera DNA-damage-repair/toleration protein DRT100-like (LOC100855260), mRNA	NM_001281258.2	GO:0006952;GO:0042493;GO:0016301;GO:0009506;GO:0005886;GO:0016310;GO:0005618;GO:0007165;GO:0032440;GO:0009650;GO:0009507;GO:0048046;GO:0055114;GO:0005515	P:defense response; P:response to drug; F:kinase activity; C:plasmodesma; C:plasma membrane; P:phosphorylation; C:cell wall; P:signal transduction; F:2-alkenal reductase [NAD(P)] activity; P:UV protection; C:chloroplast; C:apoplast; P:oxidation-reduction process; F:protein binding
VIT_13s0064g01480	VIT_213s0064g01480	Vitvi13g01780	-3.38409	0.012573							LOX2	linoleate 13S-lipoxygenase 2-1%2C chloroplastic	XM_002263818.2	GO:0009753;GO:0055114;GO:0009620;GO:0009611;GO:0009941;GO:0009695;GO:0009535;GO:0009570;GO:0016165;GO:0005506;GO:0031408;GO:0005515	P:response to jasmonic acid; P:oxidation-reduction process; P:response to fungus; P:response to wounding; C:chloroplast envelope; P:jasmonic acid biosynthetic process; C:chloroplast thylakoid membrane; C:chloroplast stroma; F:linoleate 13S-lipoxygenase activity; F:iron ion binding; P:oxylipin biosynthetic process; F:protein binding
VIT_13s0064g01760	VIT_213s0064g01760	Vitvi13g01792	-6.93001	0.000143651							BGLU13	beta-glucosidase 12	XM_002275632.2	GO:0005975;GO:0004553;GO:0043169	P:carbohydrate metabolic process; F:hydrolase activity, hydrolyzing O-glycosyl compounds; F:cation binding
VIT_13s0064g01780	VIT_213s0064g01780	Vitvi13g01794					6.583	0.0178493			VIT_213s0064g01780	putative disease resistance RPP13-like protein 1	XP_010659292.1	GO:0006952;GO:0043531	P:defense response; F:ADP binding
VIT_13s0067g00220	VIT_213s0067g00220	Vitvi13g00012					-2.21828	0.0800021			PIP1-4_PIP1-5_PIP1B	Vitis vinifera aquaporin-like (PIP1;1), mRNA	NM_001280989.1	GO:0009414;GO:0009941;GO:0005773;GO:0046658;GO:0006833;GO:0016021;GO:0009651;GO:0005739;GO:0005215	P:response to water deprivation; C:chloroplast envelope; C:vacuole; C:anchored component of plasma membrane; P:water transport; C:integral component of membrane; P:response to salt stress; C:mitochondrion; F:transporter activity
VIT_13s0067g00230	VIT_213s0067g00230	Vitvi13g00013			2.426	0.101132					EPC1	glycosyltransferase family 64 protein C4	XM_002267872.2	GO:0005768;GO:0045087;GO:0016337;GO:0005794;GO:0009617;GO:0035251;GO:0001888;GO:0010087;GO:0031227;GO:0005802;GO:0005739	C:endosome; P:innate immune response; P:single organismal cell-cell adhesion; C:Golgi apparatus; P:response to bacterium; F:UDP-glucosyltransferase activity; F:glucuronyl-galactosyl-proteoglycan 4-alpha-N-acetylglucosaminyltransferase activity; P:phloem or xylem histogenesis; C:intrinsic component of endoplasmic reticulum membrane; C:trans-Golgi network; C:mitochondrion
VIT_13s0067g00400	VIT_213s0067g00400	Vitvi13g00022					-4.13907	0.00842152			ASA1	PREDICTED: Vitis vinifera anthranilate synthase alpha subunit 1, chloroplastic (LOC100262156),	XM_019223943.1	GO:0009414;GO:0009697;GO:0009738;GO:0006567;GO:0010363;GO:0019761;GO:0010200;GO:0000103;GO:0009684;GO:0004049;GO:0000162;GO:0031348;GO:0009926;GO:0009570;GO:0050832;GO:0005829;GO:0009867;GO:0009506;GO:0019684;GO:0009595;GO:0042742;GO:0006612;GO:0006569;GO:0009733;GO:0010310;GO:0004842;GO:0009723;GO:0008270;GO:0009862;GO:0005950;GO:0009826;GO:0009640;GO:0042538;GO:0009409;GO:0004781;GO:0000165;GO:…	P:response to water deprivation; P:salicylic acid biosynthetic process; P:abscisic acid-activated signaling pathway; P:threonine catabolic process; P:regulation of plant-type hypersensitive response; P:glucosinolate biosynthetic process; P:response to chitin; P:sulfate assimilation; P:indoleacetic acid biosynthetic process; F:anthranilate synthase activity; P:tryptophan biosynthetic process; P:ne…
VIT_13s0067g01090	VIT_213s0067g01090	Vitvi13g01283	-3.43525	0.0115104							VIT_213s0067g01090	PREDICTED: Vitis vinifera putative disease resistance RPP13-like protein 1 (LOC109121411), tra	XM_019217667.1	GO:0006952;GO:0043531	P:defense response; F:ADP binding
VIT_13s0067g01100	VIT_213s0067g01100	Vitvi13g02267							-4.19111	0.06227	VIT_213s0067g01100	PREDICTED: Vitis vinifera putative disease resistance RPP13-like protein 1 (LOC109121411), t	XM_019217670.1	GO:0006952;GO:0043531;GO:0005515	P:defense response; F:ADP binding; F:protein binding
VIT_13s0067g01250	VIT_213s0067g01250	Vitvi13g01893	-2.8177	0.037612							GEA6	protein SLE2	XM_002274290.2	GO:0048700;GO:0006950;GO:0009737	P:acquisition of desiccation tolerance in seed; P:response to stress; P:response to abscisic acid
VIT_13s0067g01630	VIT_213s0067g01630	Vitvi13g01266			3.934	0.0283903					MYB33	PREDICTED: Vitis vinifera transcription factor GAMYB (LOC100248959), transcript variant X7, m	XM_019217706.1	GO:0009908;GO:0045926;GO:0043068;GO:0009751;GO:0048235;GO:0003677;GO:0045893;GO:0003682;GO:0009789;GO:0005634;GO:0009723;GO:0000785	P:flower development; P:negative regulation of growth; P:positive regulation of programmed cell death; P:response to salicylic acid; P:pollen sperm cell differentiation; F:DNA binding; P:positive regulation of transcription, DNA-templated; F:chromatin binding; P:positive regulation of abscisic acid-activated signaling pathway; C:nucleus; P:response to ethylene; C:chromatin
VIT_13s0067g01660	VIT_213s0067g01660	Vitvi13g00098			5.3	0.0122303					SYN1	sister chromatid cohesion 1 protein 1%2C transcript variant X5	XM_002273343.3	GO:0000228;GO:0010032;GO:0051455;GO:0051754;GO:0006325	C:nuclear chromosome; P:meiotic chromosome condensation; P:attachment of spindle microtubules to kinetochore involved in homologous chromosome segregation; P:meiotic sister chromatid cohesion, centromeric; P:chromatin organization
VIT_13s0067g01980	VIT_213s0067g01980	Vitvi13g01898			4.699	0.0156673					VIT_213s0067g01980	protein		GO:0009611;GO:0010466;GO:0004867;GO:0006508;GO:0008233	P:response to wounding; P:negative regulation of peptidase activity; F:serine-type endopeptidase inhibitor activity; P:proteolysis; F:peptidase activity
VIT_13s0073g00150	VIT_213s0073g00150	Vitvi13g01006					-3.04321	0.0266103	2.272	0.0437829	VIT_213s0073g00150	PREDICTED: Vitis vinifera protein SMAX1-LIKE 3 (LOC100254987), mRNA	XM_010660605.2	GO:0019538;GO:0006950	P:protein metabolic process; P:response to stress
VIT_13s0074g00790	VIT_213s0074g00790	Vitvi13g00803	2.279	0.0261004							CYP94C1	PREDICTED: Vitis vinifera cytochrome P450 94C1 (LOC100248872), mRNA	XM_010660436.2	GO:0043231;GO:0055114;GO:0009620;GO:0009414;GO:0009867;GO:0070330;GO:0009611;GO:0009695;GO:0042538;GO:0009055;GO:0019825;GO:0009733;GO:0018685;GO:0020037;GO:0009738;GO:0009723;GO:0005576;GO:0005506;GO:0006118;GO:0006631	C:intracellular membrane-bounded organelle; P:oxidation-reduction process; P:response to fungus; P:response to water deprivation; P:jasmonic acid mediated signaling pathway; F:aromatase activity; P:response to wounding; P:jasmonic acid biosynthetic process; P:hyperosmotic salinity response; F:electron carrier activity; F:oxygen binding; P:response to auxin; F:alkane 1-monooxygenase activity; F:he…
VIT_13s0084g00240	VIT_213s0084g00240	Vitvi13g01379	-3.24149	0.016272	3.71	0.03284			3.785	0.00202724	ST2A	PREDICTED: Vitis vinifera cytosolic sulfotransferase 15 (LOC100259100), mRNA	XM_002265827.4	GO:0009695;GO:0009611;GO:0009867;GO:0004027;GO:0009507;GO:0080131;GO:0006790;GO:0008209;GO:0008210	P:jasmonic acid biosynthetic process; P:response to wounding; P:jasmonic acid mediated signaling pathway; F:alcohol sulfotransferase activity; C:chloroplast; F:hydroxyjasmonate sulfotransferase activity; P:sulfur compound metabolic process; P:androgen metabolic process; P:estrogen metabolic process
VIT_13s0084g00250	VIT_213s0084g00250	Vitvi13g01378					-4.1425	0.00845106	2.347	0.0361078	ST2A	PREDICTED: Vitis vinifera cytosolic sulfotransferase 15 (LOC100250472), mRNA	XM_002265101.3	GO:0009695;GO:0009611;GO:0009867;GO:0004027;GO:0009507;GO:0080131;GO:0006790;GO:0008209;GO:0008210	P:jasmonic acid biosynthetic process; P:response to wounding; P:jasmonic acid mediated signaling pathway; F:alcohol sulfotransferase activity; C:chloroplast; F:hydroxyjasmonate sulfotransferase activity; P:sulfur compound metabolic process; P:androgen metabolic process; P:estrogen metabolic process
VIT_13s0084g00380	VIT_213s0084g00380	Vitvi13g01368	-4.05022	0.0041129							ST2A	PREDICTED: Vitis vinifera cytosolic sulfotransferase 15 (LOC100267771), mRNA	XM_002264538.3	GO:0009694;GO:0080131;GO:0009753;GO:0004027;GO:0004304;GO:0006790;GO:0008209;GO:0008210	P:jasmonic acid metabolic process; F:hydroxyjasmonate sulfotransferase activity; P:response to jasmonic acid; F:alcohol sulfotransferase activity; F:estrone sulfotransferase activity; P:sulfur compound metabolic process; P:androgen metabolic process; P:estrogen metabolic process
VIT_13s0084g00510	VIT_213s0084g00510	Vitvi13g01364					6.924	0.013805			VIT_213s0084g00510	PREDICTED: Vitis vinifera putative disease resistance RPP13-like protein 1 (LOC100260835), transcrip	XM_019224396.1	GO:0006952;GO:0043531	P:defense response; F:ADP binding
VIT_13s0139g00210	VIT_213s0139g00210	Vitvi13g02354			-20.1491	0.00307657					VIT_213s0139g00210	putative disease resistance RPP13-like protein 1%2C transcript variant X1	XR_787311.1	GO:0006952;GO:0003964;GO:0043531;GO:0006278;GO:0003723;GO:0005515	P:defense response; F:RNA-directed DNA polymerase activity; F:ADP binding; P:RNA-dependent DNA replication; F:RNA binding; F:protein binding
VIT_13s0147g00230	VIT_213s0147g00230	Vitvi13g00925					-2.11372	0.093825			TBL36	protein trichome birefringence-like 36	XM_002269112.2	GO:0044036;GO:0009620;GO:0010089	P:cell wall macromolecule metabolic process; P:response to fungus; P:xylem development
VIT_14s0006g00430	VIT_214s0006g00430	Vitvi14g00803			2.662	0.0806627					PCME	PREDICTED: Vitis vinifera isoprenylcysteine alpha-carbonyl methylesterase ICME (LOC10026354	XM_019225110.1	GO:0009062;GO:0000139;GO:0005789;GO:0004091;GO:0010296;GO:0009737;GO:0005576;GO:0009507	P:fatty acid catabolic process; C:Golgi membrane; C:endoplasmic reticulum membrane; F:carboxylic ester hydrolase activity; F:prenylcysteine methylesterase activity; P:response to abscisic acid; C:extracellular region; C:chloroplast
VIT_14s0006g00640	VIT_214s0006g00640	Vitvi14g00841	2.016	0.0481434					-3.98724	0.0527909	RGA1	PREDICTED: Vitis vinifera DELLA protein GAI (LOC100253268), mRNA	XM_002266231.4	GO:0042176;GO:0010218;GO:0009867;GO:2000033;GO:0009938;GO:0006355;GO:0006808;GO:0042538;GO:0010187;GO:0009737;GO:0010233;GO:0009863;GO:0005634;GO:0009723;GO:0040029	P:regulation of protein catabolic process; P:response to far red light; P:jasmonic acid mediated signaling pathway; P:regulation of seed dormancy process; P:negative regulation of gibberellic acid mediated signaling pathway; P:regulation of transcription, DNA-templated; P:regulation of nitrogen utilization; P:hyperosmotic salinity response; P:negative regulation of seed germination; P:response to…
VIT_14s0006g00910	VIT_214s0006g00910	Vitvi14g00887					-2.50188	0.055615			VIT_214s0006g00910	PREDICTED: Vitis vinifera uncharacterized LOC100251878 (LOC100251878), transcript variant X8	XM_019225105.1	GO:0010264;GO:0072593;GO:0034599;GO:0010228;GO:0010150;GO:0009507	P:myo-inositol hexakisphosphate biosynthetic process; P:reactive oxygen species metabolic process; P:cellular response to oxidative stress; P:vegetative to reproductive phase transition of meristem; P:leaf senescence; C:chloroplast
VIT_14s0006g01290	VIT_214s0006g01290	Vitvi14g00930			-8.91266	0.0462103					MYB113	PREDICTED: Vitis vinifera R2R3 MYB transcription factor (MYBA6), mRNA	XM_002274956.3	GO:0009753;GO:0009745;GO:0009651;GO:0003677;GO:0031540;GO:0019430;GO:0080167;GO:0003682;GO:0000785	P:response to jasmonic acid; P:sucrose mediated signaling; P:response to salt stress; F:DNA binding; P:regulation of anthocyanin biosynthetic process; P:removal of superoxide radicals; P:response to karrikin; F:chromatin binding; C:chromatin
VIT_14s0006g01910	VIT_214s0006g01910	Vitvi14g02841					4.847	0.0532722			VIT_214s0006g01910	PREDICTED: Vitis vinifera uncharacterized LOC104881555 (LOC104881555), mRNA	XM_010662060.2	GO:0050832	P:defense response to fungus
VIT_14s0006g02040	VIT_214s0006g02040	Vitvi14g02849					4.751	0.063352			VIT_214s0006g02040	elmo domain-containing protein a		GO:0005856;GO:0006909;GO:0005739;GO:0009611;GO:0042538;GO:0019375;GO:0042631;GO:0010583;GO:0009738;GO:0009407;GO:0016036	C:cytoskeleton; P:phagocytosis; C:mitochondrion; P:response to wounding; P:hyperosmotic salinity response; P:galactolipid biosynthetic process; P:cellular response to water deprivation; P:response to cyclopentenone; P:abscisic acid-activated signaling pathway; P:toxin catabolic process; P:cellular response to phosphate starvation
VIT_14s0006g03040	VIT_214s0006g03040	Vitvi14g01208					-2.23214	0.0791159			RAD23C	ubiquitin receptor RAD23c	XM_002283620.2	GO:0070628;GO:0009409;GO:0043161;GO:0003684;GO:0043130;GO:0006289;GO:0005634	F:proteasome binding; P:response to cold; P:proteasome-mediated ubiquitin-dependent protein catabolic process; F:damaged DNA binding; F:ubiquitin binding; P:nucleotide-excision repair; C:nucleus
VIT_14s0030g00040	VIT_214s0030g00040	Vitvi14g00292	2.944	0.00702144							RPS2	unkown		GO:0017111;GO:0006952;GO:0043531;GO:0005524	F:nucleoside-triphosphatase activity; P:defense response; F:ADP binding; F:ATP binding
VIT_14s0030g00220	VIT_214s0030g00220	Vitvi14g00307	-2.69906	0.0448699							VIT_214s0030g00220	PREDICTED: Vitis vinifera sugar transporter ERD6-like 5 (LOC100854088), transcript variant X3,	XM_010661767.2	GO:0009414;GO:0009624;GO:0015749;GO:0009705;GO:0010200;GO:0015145;GO:0055085;GO:0009737;GO:0016021;GO:0009507;GO:0009651	P:response to water deprivation; P:response to nematode; P:monosaccharide transport; C:plant-type vacuole membrane; P:response to chitin; F:monosaccharide transmembrane transporter activity; P:transmembrane transport; P:response to abscisic acid; C:integral component of membrane; C:chloroplast; P:response to salt stress
VIT_14s0030g00260	VIT_214s0030g00260	Vitvi14g00310	-2.96384	0.0285192							ESL1	PREDICTED: Vitis vinifera sugar transporter ERD6-like 3 (LOC104881446), transcript variant X4,	XM_019225007.1	GO:0055085;GO:0015749;GO:0055114;GO:0009414;GO:0009651;GO:0016021;GO:0009705;GO:0010200;GO:0009737;GO:0032440;GO:0009507;GO:0015145;GO:0009624	P:transmembrane transport; P:monosaccharide transport; P:oxidation-reduction process; P:response to water deprivation; P:response to salt stress; C:integral component of membrane; C:plant-type vacuole membrane; P:response to chitin; P:response to abscisic acid; F:2-alkenal reductase [NAD(P)] activity; C:chloroplast; F:monosaccharide transmembrane transporter activity; P:response to nematode
VIT_14s0030g00496	VIT_214s0030g00496	-					-2.57003	0.0530655			RPS2	disease resistance protein at4g27190-like		GO:0017111;GO:0006952;GO:0043531;GO:0005524	F:nucleoside-triphosphatase activity; P:defense response; F:ADP binding; F:ATP binding
VIT_14s0030g00520	VIT_214s0030g00520	Vitvi14g02594	3.333	0.00446287							VIT_214s0030g00520	uncharacterized LOC104881440%2C transcript variant X1	XM_010661717.1	GO:0017111;GO:0006952;GO:0043531;GO:0005524	F:nucleoside-triphosphatase activity; P:defense response; F:ADP binding; F:ATP binding
VIT_14s0030g00830	VIT_214s0030g00830	Vitvi14g02607	1.83	0.0767376							CSD1	superoxide dismutase [Cu-Zn]%2C transcript variant X3	XM_002268400.2	GO:0042742;GO:0046872;GO:0046688;GO:0000303;GO:0004784;GO:0010193;GO:0006801;GO:0010039;GO:0005829;GO:0009651;GO:0055114	P:defense response to bacterium; F:metal ion binding; P:response to copper ion; P:response to superoxide; F:superoxide dismutase activity; P:response to ozone; P:superoxide metabolic process; P:response to iron ion; C:cytosol; P:response to salt stress; P:oxidation-reduction process
VIT_14s0030g00860	VIT_214s0030g00860	Vitvi14g02610	-3.51494	0.0099275							VIT_214s0030g00860	PREDICTED: Vitis vinifera uncharacterized LOC104881433 (LOC104881433), transcript variant X2	XM_019225268.1	GO:0006952;GO:0043531	P:defense response; F:ADP binding
VIT_14s0030g00990	VIT_214s0030g00990	Vitvi14g00363	-2.74952	0.042762							VIT_214s0030g00990	unkown		GO:0017111;GO:0006952;GO:0043531;GO:0005524;GO:0005515	F:nucleoside-triphosphatase activity; P:defense response; F:ADP binding; F:ATP binding; F:protein binding
VIT_14s0030g02200	VIT_214s0030g02200	Vitvi14g00473			2.596	0.0854256					BZO2H3	light-inducible protein CPRF2	XM_002279484.3	GO:0003700;GO:0043565;GO:0006355;GO:0005667;GO:0045449	F:transcription factor activity, sequence-specific DNA binding; F:sequence-specific DNA binding; P:regulation of transcription, DNA-templated; C:transcription factor complex; P:regulation of transcription, DNA-templated
VIT_14s0036g01290	VIT_214s0036g01290	Vitvi14g02755	2.784	0.00905629					2.454	0.0301905	AIR3	protein		GO:0010102;GO:0008270;GO:0003676;GO:0042802;GO:0006508;GO:0009733;GO:0043086;GO:0004252;GO:0005576;GO:0015074	P:lateral root morphogenesis; F:zinc ion binding; F:nucleic acid binding; F:identical protein binding; P:proteolysis; P:response to auxin; P:negative regulation of catalytic activity; F:serine-type endopeptidase activity; C:extracellular region; P:DNA integration
VIT_14s0060g00730	VIT_214s0060g00730	Vitvi14g02457	-4.11353	0.00379293					-3.86997	0.0777577	GolS2	PREDICTED: Vitis vinifera galactinol synthase 2 (LOC100254435), mRNA	XM_010661417.2	GO:0005737;GO:0009414;GO:0046872;GO:0009409;GO:0006979;GO:0016051;GO:0009737;GO:0006012;GO:0005634;GO:0047216;GO:0009651	C:cytoplasm; P:response to water deprivation; F:metal ion binding; P:response to cold; P:response to oxidative stress; P:carbohydrate biosynthetic process; P:response to abscisic acid; P:galactose metabolic process; C:nucleus; F:inositol 3-alpha-galactosyltransferase activity; P:response to salt stress
VIT_14s0060g01490	VIT_214s0060g01490	Vitvi14g00119							1.71	0.0515742	VIT_214s0060g01490	heat shock protein binding		GO:0006457;GO:0051082;GO:0005737;GO:0006950;GO:0031072	P:protein folding; F:unfolded protein binding; C:cytoplasm; P:response to stress; F:heat shock protein binding
VIT_14s0060g02300	VIT_214s0060g02300	Vitvi14g02510	-2.49563	0.0686784	3.461	0.0399565					VIT_214s0060g02300	PREDICTED: Vitis vinifera uncharacterized LOC100244157 (LOC100244157), mRNA	XM_002283843.4	GO:0016021;GO:0001666;GO:0009723	C:integral component of membrane; P:response to hypoxia; P:response to ethylene
VIT_14s0060g02390	VIT_214s0060g02390	Vitvi14g00193	2.433	0.0186322							SRC2	PREDICTED: Vitis vinifera uncharacterized LOC100245905 (LOC100245905), mRNA	XM_002283962.3	GO:0009646;GO:0010363;GO:0015802;GO:0006623;GO:0015696;GO:0043090;GO:0009611;GO:0006862;GO:0010200;GO:0006612;GO:0006944;GO:0043069;GO:0005515;GO:0000326;GO:0006888;GO:0043269;GO:0005783;GO:0005886;GO:0009612	P:response to absence of light; P:regulation of plant-type hypersensitive response; P:basic amino acid transport; P:protein targeting to vacuole; P:ammonium transport; P:amino acid import; P:response to wounding; P:nucleotide transport; P:response to chitin; P:protein targeting to membrane; P:membrane fusion; P:negative regulation of programmed cell death; F:protein binding; C:protein storage vac…
VIT_14s0066g00410	VIT_214s0066g00410	Vitvi14g01684			3.022	0.0581899					VIT_214s0066g00410	PREDICTED: Vitis vinifera putative glucose-6-phosphate 1-epimerase (LOC100266308), transcript	XM_010662550.2	GO:0006012;GO:0009086;GO:0004034;GO:0009505;GO:0009737;GO:0000394;GO:0030246;GO:0005634;GO:0005886;GO:0006094;GO:0006096	P:galactose metabolic process; P:methionine biosynthetic process; F:aldose 1-epimerase activity; C:plant-type cell wall; P:response to abscisic acid; P:RNA splicing, via endonucleolytic cleavage and ligation; F:carbohydrate binding; C:nucleus; C:plasma membrane; P:gluconeogenesis; P:glycolytic process
VIT_14s0066g00610	VIT_214s0066g00610	Vitvi14g01701							-6.31313	0.0132071	VIT_214s0066g00610	PREDICTED: Vitis vinifera golgin subfamily B member 1 (LOC100264483), transcript variant X4,	XM_010662560.2	GO:0010363;GO:0015074;GO:0006612;GO:0009507;GO:0003676;GO:0006468;GO:0004674;GO:0009963;GO:0005886;GO:0005634;GO:0005524;GO:0009069	P:regulation of plant-type hypersensitive response; P:DNA integration; P:protein targeting to membrane; C:chloroplast; F:nucleic acid binding; P:protein phosphorylation; F:protein serine/threonine kinase activity; P:positive regulation of flavonoid biosynthetic process; C:plasma membrane; C:nucleus; F:ATP binding; P:serine family amino acid metabolic process
VIT_14s0066g00970	VIT_214s0066g00970	Vitvi14g01735					-2.29516	0.0727356			TRP1	anthranilate phosphoribosyltransferase%2C chloroplastic%2C transcript variant X1	XM_002273776.2	GO:0009941;GO:0000162;GO:0009739;GO:0005515;GO:0009873;GO:0031965;GO:0009651;GO:0009753;GO:0042742;GO:0009751;GO:0034976;GO:0009570;GO:0006569;GO:0004048;GO:0046686;GO:0009684;GO:0003691;GO:0005886;GO:0009733;GO:0009627;GO:0006571;GO:0009094;GO:0000781	C:chloroplast envelope; P:tryptophan biosynthetic process; P:response to gibberellin; F:protein binding; P:ethylene-activated signaling pathway; C:nuclear membrane; P:response to salt stress; P:response to jasmonic acid; P:defense response to bacterium; P:response to salicylic acid; P:response to endoplasmic reticulum stress; C:chloroplast stroma; P:tryptophan catabolic process; F:anthranilate ph…
VIT_14s0066g01210	VIT_214s0066g01210	Vitvi14g01763			-30.1023	0.000618901					CA1	PREDICTED: Vitis vinifera beta carbonic anhydrase 1, chloroplastic (LOC100249137), transcript variant X2	XM_010662610.2	GO:0031348;GO:0019684;GO:0006098;GO:0009595;GO:0009941;GO:0048046;GO:0010119;GO:0008270;GO:0009867;GO:0010319;GO:0009697;GO:0009862;GO:0010363;GO:0010310;GO:0010200;GO:0015976;GO:0006612;GO:0043900;GO:0042742;GO:0005829;GO:0004089;GO:0000165;GO:0009570;GO:0010037;GO:0009817;GO:0009409;GO:0009535;GO:0006730	P:negative regulation of defense response; P:photosynthesis, light reaction; P:pentose-phosphate shunt; P:detection of biotic stimulus; C:chloroplast envelope; C:apoplast; P:regulation of stomatal movement; F:zinc ion binding; P:jasmonic acid mediated signaling pathway; C:stromule; P:salicylic acid biosynthetic process; P:systemic acquired resistance, salicylic acid mediated signaling pathway; P:…
VIT_14s0066g01670	VIT_214s0066g01670	Vitvi14g01808			10.09	0.00307657					DOX1	PREDICTED: Vitis vinifera alpha-dioxygenase 1 (LOC100254380), mRNA	XM_002279848.4	GO:0016174;GO:0015706;GO:0071446;GO:0008219;GO:0042742;GO:0010106;GO:0004666;GO:0004601;GO:0009627;GO:0001561;GO:0009737;GO:0006826;GO:0010167;GO:0020037;GO:0009830;GO:0016165;GO:0071732;GO:0005576;GO:0006691;GO:0006693;GO:0006804	F:NAD(P)H oxidase activity; P:nitrate transport; P:cellular response to salicylic acid stimulus; P:cell death; P:defense response to bacterium; P:cellular response to iron ion starvation; F:prostaglandin-endoperoxide synthase activity; F:peroxidase activity; P:systemic acquired resistance; P:fatty acid alpha-oxidation; P:response to abscisic acid; P:iron ion transport; P:response to nitrate; F:he…
VIT_14s0066g01690	VIT_214s0066g01690	Vitvi14g01809			-12.9299	0.0208209					DOX1	PREDICTED: Vitis vinifera alpha-dioxygenase 1 (LOC100262833), transcript variant X2, mRNA	XM_010662647.2	GO:0016174;GO:0015706;GO:0071446;GO:0008219;GO:0042742;GO:0010106;GO:0004601;GO:0009627;GO:0001561;GO:0009737;GO:0006826;GO:0010167;GO:0020037;GO:0009830;GO:0016165;GO:0071732;GO:0005576;GO:0006804	F:NAD(P)H oxidase activity; P:nitrate transport; P:cellular response to salicylic acid stimulus; P:cell death; P:defense response to bacterium; P:cellular response to iron ion starvation; F:peroxidase activity; P:systemic acquired resistance; P:fatty acid alpha-oxidation; P:response to abscisic acid; P:iron ion transport; P:response to nitrate; F:heme binding; P:cell wall modification involved in…
VIT_14s0066g02040	VIT_214s0066g02040	Vitvi14g01837							-3.91543	0.0858803	AATP1	unkown		GO:0009737;GO:0005524;GO:0017111;GO:0005783;GO:0005739	P:response to abscisic acid; F:ATP binding; F:nucleoside-triphosphatase activity; C:endoplasmic reticulum; C:mitochondrion
VIT_14s0066g02050	VIT_214s0066g02050	Vitvi14g01838					4.911	0.046093			VIT_214s0066g02050	unkown		GO:0009737;GO:0005524;GO:0017111;GO:0005783;GO:0005739	P:response to abscisic acid; F:ATP binding; F:nucleoside-triphosphatase activity; C:endoplasmic reticulum; C:mitochondrion
VIT_14s0066g02080	VIT_214s0066g02080	Vitvi14g03042					4.547	0.0676177			AATP1	PREDICTED: Vitis vinifera AAA-ATPase ASD, mitochondrial-like (LOC100257701), transcript variant	XM_010662680.2	GO:0001666;GO:0009862;GO:0010431;GO:0005739;GO:0016021;GO:0009941;GO:0005471;GO:0005524;GO:0009737;GO:0016887;GO:0010310;GO:0005783;GO:0005886;GO:0006810	P:response to hypoxia; P:systemic acquired resistance, salicylic acid mediated signaling pathway; P:seed maturation; C:mitochondrion; C:integral component of membrane; C:chloroplast envelope; F:ATP:ADP antiporter activity; F:ATP binding; P:response to abscisic acid; F:ATPase activity; P:regulation of hydrogen peroxide metabolic process; C:endoplasmic reticulum; C:plasma membrane; P:transport
VIT_14s0066g02130	VIT_214s0066g02130	Vitvi14g01841							2.142	0.0594995	VIT_214s0066g02130	thaumatin-like protein	XM_010662681.1	GO:0016023;GO:0045492;GO:0051707;GO:0005576;GO:0010413	C:cytoplasmic membrane-bounded vesicle; P:xylan biosynthetic process; P:response to other organism; C:extracellular region; P:glucuronoxylan metabolic process
VIT_14s0066g02350	VIT_214s0066g02350	Vitvi14g01868	-3.62319	0.00833165							LGT8	PREDICTED: Vitis vinifera probable galacturonosyltransferase-like 10 (LOC100243965), mR	XM_002281730.3	GO:0006979;GO:0035556;GO:0047262;GO:0030968;GO:0016051;GO:0009738;GO:0005794;GO:0016126;GO:0005982;GO:0005985;GO:0009117	P:response to oxidative stress; P:intracellular signal transduction; F:polygalacturonate 4-alpha-galacturonosyltransferase activity; P:endoplasmic reticulum unfolded protein response; P:carbohydrate biosynthetic process; P:abscisic acid-activated signaling pathway; C:Golgi apparatus; P:sterol biosynthetic process; P:starch metabolic process; P:sucrose metabolic process; P:nucleotide metabolic pro…
VIT_14s0066g02420	VIT_214s0066g02420	Vitvi14g03049							-7.94281	0.00303823	VIT_214s0066g02420	probable mitochondrial chaperone bcs1-b-like isoform 1		GO:0009737;GO:0005524;GO:0017111;GO:0005783;GO:0005739	P:response to abscisic acid; F:ATP binding; F:nucleoside-triphosphatase activity; C:endoplasmic reticulum; C:mitochondrion
VIT_14s0068g00310	VIT_214s0068g00310	Vitvi14g01395					-4.61681	0.00522992			VIT_214s0068g00310	PREDICTED: Vitis vinifera ninja-family protein AFP3-like (LOC100253142), mRNA	XM_002277081.3	GO:0003964;GO:0005622;GO:0006278;GO:0003723;GO:0006810;GO:0009737;GO:0000166	F:RNA-directed DNA polymerase activity; C:intracellular; P:RNA-dependent DNA replication; F:RNA binding; P:transport; P:response to abscisic acid; F:nucleotide binding
VIT_14s0081g00030	VIT_214s0081g00030	Vitvi14g00487	1.849	0.0721596	3.657	0.039041					PR4	pathogenesis-related protein PR-4	XM_002264684.3	GO:0009651;GO:0008061;GO:0042742;GO:0009817;GO:0080027;GO:0009627;GO:0009615;GO:0009723	P:response to salt stress; F:chitin binding; P:defense response to bacterium; P:defense response to fungus, incompatible interaction; P:response to herbivore; P:systemic acquired resistance; P:response to virus; P:response to ethylene
VIT_14s0083g00120	VIT_214s0083g00120	Vitvi14g01247					-4.09668	0.0111477			AS1	PREDICTED: Vitis vinifera transcription factor AS1 (LOC100258292), mRNA	XM_002283206.3	GO:0006952;GO:0051707;GO:0009725;GO:0009965;GO:0003677;GO:1901700;GO:0003682;GO:0000785	P:defense response; P:response to other organism; P:response to hormone; P:leaf morphogenesis; F:DNA binding; P:response to oxygen-containing compound; F:chromatin binding; C:chromatin
VIT_14s0083g00520	VIT_214s0083g00520	Vitvi14g01283			4.352	0.0210758	-2.86205	0.0338925			VIT_214s0083g00520	PREDICTED: Vitis vinifera proline dehydrogenase 2, mitochondrial (LOC100254983), mRNA	XM_002282733.3	GO:0009611;GO:0009620;GO:0009867;GO:0009414;GO:0004657;GO:0010363;GO:0009407;GO:0006612;GO:0006537;GO:0006562;GO:0006970;GO:0010583;GO:0009695;GO:0055114;GO:0009863;GO:0006979;GO:0005739;GO:0006525;GO:0006561	P:response to wounding; P:response to fungus; P:jasmonic acid mediated signaling pathway; P:response to water deprivation; F:proline dehydrogenase activity; P:regulation of plant-type hypersensitive response; P:toxin catabolic process; P:protein targeting to membrane; P:glutamate biosynthetic process; P:proline catabolic process; P:response to osmotic stress; P:response to cyclopentenone; P:jasmo…
VIT_14s0083g00960	VIT_214s0083g00960	Vitvi14g01330	2.025	0.0488143							BIG	PREDICTED: Vitis vinifera auxin transport protein BIG (LOC100256705), mRNA	XM_010662263.2	GO:0009620;GO:0008270;GO:0016023;GO:0048283;GO:0010311;GO:0003964;GO:0009734;GO:0016021;GO:0009640;GO:0005829;GO:0009826;GO:0004842;GO:0016567;GO:0009926;GO:0006278;GO:0003723;GO:0009506	P:response to fungus; F:zinc ion binding; C:cytoplasmic membrane-bounded vesicle; P:indeterminate inflorescence morphogenesis; P:lateral root formation; F:RNA-directed DNA polymerase activity; P:auxin-activated signaling pathway; C:integral component of membrane; P:photomorphogenesis; C:cytosol; P:unidimensional cell growth; F:ubiquitin-protein transferase activity; P:protein ubiquitination; P:au…
VIT_14s0108g00290	VIT_214s0108g00290	Vitvi14g01917					-2.91545	0.0340598			FH8	PREDICTED: Vitis vinifera formin-like protein 4 (LOC100249203), mRNA	XM_002277419.3	GO:0006396;GO:0022402;GO:0009932;GO:0051015;GO:0002679;GO:0010200;GO:0005911;GO:0015824;GO:0010583;GO:0045010;GO:0009407;GO:0005522;GO:0005886	P:RNA processing; P:cell cycle process; P:cell tip growth; F:actin filament binding; P:respiratory burst involved in defense response; P:response to chitin; C:cell-cell junction; P:proline transport; P:response to cyclopentenone; P:actin nucleation; P:toxin catabolic process; F:profilin binding; C:plasma membrane
VIT_14s0108g01420	VIT_214s0108g01420	Vitvi14g02018			2.978	0.0598581					DND1	cyclic nucleotide-gated ion channel 2%2C transcript variant X1	XM_002284128.2	GO:0005516;GO:0070588;GO:0009626;GO:0005262;GO:0030551;GO:0007263;GO:0005222;GO:0005242;GO:0005886;GO:0005622;GO:0017071	F:calmodulin binding; P:calcium ion transmembrane transport; P:plant-type hypersensitive response; F:calcium channel activity; F:cyclic nucleotide binding; P:nitric oxide mediated signal transduction; F:intracellular cAMP activated cation channel activity; F:inward rectifier potassium channel activity; C:plasma membrane; C:intracellular; C:intracellular cyclic nucleotide activated cation channel …
VIT_14s0128g00520	VIT_214s0128g00520	Vitvi14g02557			6.197	0.00792537					VIT_214s0128g00520	PREDICTED: Vitis vinifera esterase (LOC100247676), mRNA	XM_002284659.4	GO:0016788;GO:0006952;GO:0009505;GO:0019863;GO:0004560;GO:0006629;GO:0019814;GO:0005975	F:hydrolase activity, acting on ester bonds; P:defense response; C:plant-type cell wall; F:IgE binding; F:alpha-L-fucosidase activity; P:lipid metabolic process; C:immunoglobulin complex; P:carbohydrate metabolic process
VIT_14s0128g00780	VIT_214s0128g00780	Vitvi14g02539	1.952	0.0562456							LOX1	PREDICTED: Vitis vinifera probable linoleate 9S-lipoxygenase 5 (LOC100252850), transcript varian	XM_019224722.1	GO:0009753;GO:0055114;GO:0048364;GO:0009611;GO:0009737;GO:0016165;GO:0005737;GO:0009816;GO:0005506;GO:0031408;GO:0005515	P:response to jasmonic acid; P:oxidation-reduction process; P:root development; P:response to wounding; P:response to abscisic acid; F:linoleate 13S-lipoxygenase activity; C:cytoplasm; P:defense response to bacterium, incompatible interaction; F:iron ion binding; P:oxylipin biosynthetic process; F:protein binding
VIT_15s0024g01270	VIT_215s0024g01270	Vitvi15g00122	13.8	2.97e-07							VIT_215s0024g01270	receptor-like protein kinase HSL1	XM_010662858.1	GO:0000186;GO:0010363;GO:0006944;GO:0002679;GO:0010200;GO:0032440;GO:0006612;GO:0016021;GO:0043069;GO:0052542;GO:0004709;GO:0009738;GO:0055114;GO:0005886;GO:0005524;GO:0009723;GO:0005515;GO:0004713;GO:0007178;GO:0009069	P:activation of MAPKK activity; P:regulation of plant-type hypersensitive response; P:membrane fusion; P:respiratory burst involved in defense response; P:response to chitin; F:2-alkenal reductase [NAD(P)] activity; P:protein targeting to membrane; C:integral component of membrane; P:negative regulation of programmed cell death; P:defense response by callose deposition; F:MAP kinase kinase kinase…
VIT_15s0045g00880	VIT_215s0045g00880	Vitvi15g00331	2.35	0.0232536							VIT_215s0045g00880	PREDICTED: Vitis vinifera putative disease resistance protein At1g50180 (LOC100267466), mR	XM_003633839.3	GO:0006952;GO:0043531	P:defense response; F:ADP binding
VIT_15s0045g01020	VIT_215s0045g01020	Vitvi15g01366			-13.5007	0.0176892					RPP8	PREDICTED: Vitis vinifera putative ABC transporter C family member 15 (LOC100259590), mRNA	XM_002266565.4	GO:0006952;GO:0043531	P:defense response; F:ADP binding
VIT_15s0046g01130	VIT_215s0046g01130	Vitvi15g01002	-2.5113	0.0660305							TRY	transcription factor TRY-like%2C transcript variant X1	XM_002281019.2	GO:0005515;GO:0006355;GO:0009651;GO:0010063;GO:0048629;GO:0009753;GO:0009751;GO:0003677;GO:0048765;GO:0010228;GO:0003700;GO:0009737;GO:0003682;GO:0010091;GO:0005667;GO:0045449;GO:0000785	F:protein binding; P:regulation of transcription, DNA-templated; P:response to salt stress; P:positive regulation of trichoblast fate specification; P:trichome patterning; P:response to jasmonic acid; P:response to salicylic acid; F:DNA binding; P:root hair cell differentiation; P:vegetative to reproductive phase transition of meristem; F:transcription factor activity, sequence-specific DNA bindi…
VIT_15s0046g01310	VIT_215s0046g01310	Vitvi15g01016					-2.29253	0.0732664			SPA1	PREDICTED: Vitis vinifera protein SUPPRESSOR OF PHYA-105 1 (LOC100256812), transcript v	XM_010663583.2	GO:0010218;GO:0010114;GO:0048575;GO:0009585;GO:0016874;GO:0004672;GO:0032440;GO:0006468;GO:0042802;GO:0043234;GO:2000028;GO:0010100;GO:0009658;GO:0055114;GO:0005634;GO:0005524;GO:0006281	P:response to far red light; P:response to red light; P:short-day photoperiodism, flowering; P:red, far-red light phototransduction; F:ligase activity; F:protein kinase activity; F:2-alkenal reductase [NAD(P)] activity; P:protein phosphorylation; F:identical protein binding; C:protein complex; P:regulation of photoperiodism, flowering; P:negative regulation of photomorphogenesis; P:chloroplast or…
VIT_15s0046g01570	VIT_215s0046g01570	Vitvi15g01035					-2.55363	0.0531345			CHIA	acidic endochitinase	XM_002279625.3	GO:0004568;GO:0006032;GO:0043169;GO:0005618;GO:0005576;GO:0000272;GO:0016998	F:chitinase activity; P:chitin catabolic process; F:cation binding; C:cell wall; C:extracellular region; P:polysaccharide catabolic process; P:cell wall macromolecule catabolic process
VIT_15s0046g01690	VIT_215s0046g01690	Vitvi15g01050					-3.19081	0.0228413			CHIA	acidic endochitinase-like	XP_002279205.1	GO:0005975;GO:0003796;GO:0043169	P:carbohydrate metabolic process; F:lysozyme activity; F:cation binding
VIT_15s0046g01700	VIT_215s0046g01700	Vitvi15g01637					-3.25521	0.0220961			CHIA	PREDICTED: Vitis vinifera acidic endochitinase (LOC100248205), mRNA	XM_002279146.3	GO:0005975;GO:0003796;GO:0043169	P:carbohydrate metabolic process; F:lysozyme activity; F:cation binding
VIT_15s0046g02110	VIT_215s0046g02110	Vitvi15g01084	2.076	0.0417606							VIT_215s0046g02110	PREDICTED: Vitis vinifera late embryogenesis abundant protein Lea14-A (LOC100241458), m	XM_002277187.4	GO:0009269	P:response to desiccation
VIT_15s0046g02410	VIT_215s0046g02410	Vitvi15g01109					-3.22061	0.0222018			PIP1B	unkown		GO:0055085;GO:0015670;GO:0009414;GO:0009651;GO:0016021;GO:0032880;GO:0015250;GO:0009266;GO:0006972;GO:0006833;GO:0007030;GO:0046658;GO:0006096;GO:0009507;GO:0005773;GO:0046686	P:transmembrane transport; P:carbon dioxide transport; P:response to water deprivation; P:response to salt stress; C:integral component of membrane; P:regulation of protein localization; F:water channel activity; P:response to temperature stimulus; P:hyperosmotic response; P:water transport; P:Golgi organization; C:anchored component of plasma membrane; P:glycolytic process; C:chloroplast; C:vacu…
VIT_15s0046g02410	VIT_215s0046g02410	Vitvi15g01109					-2.6824	0.0438361			PIP1B	Vitis vinifera putative aquaporin (PIP1) mRNA, complete cds	KJ697714.1	GO:0055085;GO:0015670;GO:0009414;GO:0009651;GO:0016021;GO:0032880;GO:0015250;GO:0009266;GO:0006972;GO:0006833;GO:0007030;GO:0046658;GO:0006096;GO:0009507;GO:0005773;GO:0046686	P:transmembrane transport; P:carbon dioxide transport; P:response to water deprivation; P:response to salt stress; C:integral component of membrane; P:regulation of protein localization; F:water channel activity; P:response to temperature stimulus; P:hyperosmotic response; P:water transport; P:Golgi organization; C:anchored component of plasma membrane; P:glycolytic process; C:chloroplast; C:vacu…
VIT_15s0048g01170	VIT_215s0048g01170	Vitvi15g00767					5.308	0.0491276			SBTI1	subtilisin-like protease	XP_002272824.2	GO:0042802;GO:0004252;GO:0031012;GO:0005618;GO:0006508;GO:0043086;GO:0048046	F:identical protein binding; F:serine-type endopeptidase activity; C:extracellular matrix; C:cell wall; P:proteolysis; P:negative regulation of catalytic activity; C:apoplast
VIT_15s0048g01180	VIT_215s0048g01180	Vitvi15g00768	4.576	0.00060549	5.003	0.0133743					SBTI1	subtilisin-like protease	XP_010661613.1	GO:0042802;GO:0004252;GO:0031012;GO:0005618;GO:0006508;GO:0043086;GO:0048046	F:identical protein binding; F:serine-type endopeptidase activity; C:extracellular matrix; C:cell wall; P:proteolysis; P:negative regulation of catalytic activity; C:apoplast
VIT_15s0048g01200	VIT_215s0048g01200	Vitvi15g00770	2.958	0.00665753	4.469	0.0181277					XSP1	PREDICTED: Vitis vinifera subtilisin-like protease SBT1.1 (LOC104881871), transcript variant X2,	XM_010663310.2	GO:0042802;GO:0009505;GO:0004252;GO:0031012;GO:0032440;GO:0006508;GO:0043086;GO:0048046;GO:0055114	F:identical protein binding; C:plant-type cell wall; F:serine-type endopeptidase activity; C:extracellular matrix; F:2-alkenal reductase [NAD(P)] activity; P:proteolysis; P:negative regulation of catalytic activity; C:apoplast; P:oxidation-reduction process
VIT_15s0048g02870	VIT_215s0048g02870	Vitvi15g00912	2.241	0.0288689			-2.3596	0.066357			HB-7	homeobox-leucine zipper protein ATHB-12	XM_002262914.3	GO:0009414;GO:0009409;GO:0042538;GO:0006944;GO:0003700;GO:0009738;GO:0045893;GO:0000976;GO:0005667;GO:0045449	P:response to water deprivation; P:response to cold; P:hyperosmotic salinity response; P:membrane fusion; F:transcription factor activity, sequence-specific DNA binding; P:abscisic acid-activated signaling pathway; P:positive regulation of transcription, DNA-templated; F:transcription regulatory region sequence-specific DNA binding; C:transcription factor complex; P:regulation of transcription, D…
VIT_16s0013g00310	VIT_216s0013g00310	Vitvi16g00290	-2.58598	0.0562456							SUVH5	PREDICTED: Vitis vinifera histone-lysine N-methyltransferase, H3 lysine-9 specific SUVH5 (LOC10	XM_002277738.3	GO:0000085;GO:0006346;GO:0031048;GO:0042393;GO:0008270;GO:0010429;GO:0051567;GO:0016579;GO:0018024;GO:0045132;GO:0010200;GO:0010388;GO:0010216;GO:0009640;GO:0005694;GO:0016567;GO:0008327;GO:0045893;GO:0007062;GO:0005634;GO:0010428;GO:0006554	P:mitotic G2 phase; P:methylation-dependent chromatin silencing; P:chromatin silencing by small RNA; F:histone binding; F:zinc ion binding; F:methyl-CpNpN binding; P:histone H3-K9 methylation; P:protein deubiquitination; F:histone-lysine N-methyltransferase activity; P:meiotic chromosome segregation; P:response to chitin; P:cullin deneddylation; P:maintenance of DNA methylation; P:photomorphogene…
VIT_16s0013g00890	VIT_216s0013g00890	Vitvi16g00349			2.831	0.0691102					ERF-1	PREDICTED: Vitis vinifera ethylene-responsive transcription factor 2 (LOC100244163), mRNA	XM_002279549.3	GO:0009864;GO:0006355;GO:0003677;GO:0010200;GO:0003700;GO:0009835;GO:0009873;GO:0005667;GO:0045449	P:induced systemic resistance, jasmonic acid mediated signaling pathway; P:regulation of transcription, DNA-templated; F:DNA binding; P:response to chitin; F:transcription factor activity, sequence-specific DNA binding; P:fruit ripening; P:ethylene-activated signaling pathway; C:transcription factor complex; P:regulation of transcription, DNA-templated
VIT_16s0022g01820	VIT_216s0022g01820	Vitvi16g00836					-2.09952	0.095198			PLE	65-kDa microtubule-associated protein 3%2C transcript variant X1	XM_002267548.2	GO:0007000;GO:0055028;GO:0006275;GO:0007131;GO:0046785;GO:0000911;GO:0051567;GO:0005773;GO:0045010;GO:0010389;GO:0008283;GO:0009624;GO:0009524;GO:0051225;GO:0006342;GO:0052096;GO:0008017;GO:0005819;GO:0007067;GO:0042023;GO:0003677;GO:0051322;GO:0016572;GO:0007129;GO:0009574;GO:0005634;GO:0045298	P:nucleolus organization; C:cortical microtubule; P:regulation of DNA replication; P:reciprocal meiotic recombination; P:microtubule polymerization; P:cytokinesis by cell plate formation; P:histone H3-K9 methylation; C:vacuole; P:actin nucleation; P:regulation of G2/M transition of mitotic cell cycle; P:cell proliferation; P:response to nematode; C:phragmoplast; P:spindle assembly; P:chromatin si…
VIT_16s0039g01710	VIT_216s0039g01710	Vitvi16g00098					5.85	0.0274753	-4.58085	0.0512006	MYB9	PREDICTED: Vitis vinifera transcription factor MYB39 (LOC100251104), mRNA	XM_003633958.3	GO:0009751;GO:0003677;GO:0009737;GO:0003682;GO:0000785	P:response to salicylic acid; F:DNA binding; P:response to abscisic acid; F:chromatin binding; C:chromatin
VIT_16s0039g01840	VIT_216s0039g01840	Vitvi16g00114							-4.37637	0.0612326	HSF3	heat stress transcription factor A-1b	XM_002273913.3	GO:0006355;GO:0009408;GO:0043565;GO:0003700;GO:0005667;GO:0045449	P:regulation of transcription, DNA-templated; P:response to heat; F:sequence-specific DNA binding; F:transcription factor activity, sequence-specific DNA binding; C:transcription factor complex; P:regulation of transcription, DNA-templated
VIT_16s0050g00070	VIT_216s0050g00070	Vitvi16g01017	-2.79018	0.0394277					-4.28449	0.0656625	MYB17	transcription repressor MYB6	XM_002267950.2	GO:0009753;GO:0009751;GO:0009909;GO:0003677;GO:0048443;GO:0003682;GO:0000785	P:response to jasmonic acid; P:response to salicylic acid; P:regulation of flower development; F:DNA binding; P:stamen development; F:chromatin binding; C:chromatin
VIT_16s0050g00390	VIT_216s0050g00390	Vitvi16g01036	1.785	0.0880168							VIT_216s0050g00390	oxalate--CoA ligase-like	XM_002267423.3	GO:0005829;GO:0050203;GO:0015706;GO:0005739;GO:0009506;GO:0010214;GO:0010167;GO:0009570;GO:0008756;GO:0046482;GO:0016208;GO:0010030;GO:0033611;GO:0046686;GO:0050832;GO:0048046;GO:0046487;GO:0006744	C:cytosol; F:oxalate-CoA ligase activity; P:nitrate transport; C:mitochondrion; C:plasmodesma; P:seed coat development; P:response to nitrate; C:chloroplast stroma; F:o-succinylbenzoate-CoA ligase activity; P:para-aminobenzoic acid metabolic process; F:AMP binding; P:positive regulation of seed germination; P:oxalate catabolic process; P:response to cadmium ion; P:defense response to fungus; C:ap…
VIT_16s0050g00520	VIT_216s0050g00520	Vitvi16g01900							-5.39374	0.0236748	TPP2	tripeptidyl-peptidase 2-like%2C transcript variant X3	XM_003634055.2	GO:0022626;GO:0008240;GO:0004252;GO:0005886;GO:0005774;GO:0009507;GO:0006508;GO:0009630;GO:0005739	C:cytosolic ribosome; F:tripeptidyl-peptidase activity; F:serine-type endopeptidase activity; C:plasma membrane; C:vacuolar membrane; C:chloroplast; P:proteolysis; P:gravitropism; C:mitochondrion
VIT_16s0050g02210	VIT_216s0050g02210	Vitvi16g01978					-3.1027	0.0246016			CHIA	acidic endochitinase	XP_002266583.1	GO:0009642;GO:0043169;GO:0003796;GO:0006032;GO:0009651;GO:0009409;GO:0009611;GO:0042631;GO:0004568;GO:0005773;GO:0050832;GO:0000272;GO:0016998	P:response to light intensity; F:cation binding; F:lysozyme activity; P:chitin catabolic process; P:response to salt stress; P:response to cold; P:response to wounding; P:cellular response to water deprivation; F:chitinase activity; C:vacuole; P:defense response to fungus; P:polysaccharide catabolic process; P:cell wall macromolecule catabolic process
VIT_16s0050g02220	VIT_216s0050g02220	Vitvi16g01979					-3.07977	0.025296			CHIA	PREDICTED: Vitis vinifera chitinase (LOC100263797), mRNA	XM_002266547.4	GO:0009642;GO:0043169;GO:0003796;GO:0006032;GO:0009651;GO:0009409;GO:0009611;GO:0042631;GO:0004568;GO:0005773;GO:0050832;GO:0000272;GO:0016998	P:response to light intensity; F:cation binding; F:lysozyme activity; P:chitin catabolic process; P:response to salt stress; P:response to cold; P:response to wounding; P:cellular response to water deprivation; F:chitinase activity; C:vacuole; P:defense response to fungus; P:polysaccharide catabolic process; P:cell wall macromolecule catabolic process
VIT_16s0050g02230	VIT_216s0050g02230	Vitvi16g01980					-3.48675	0.0167452			CHIA	PREDICTED: Vitis vinifera acidic endochitinase (LOC100251796), mRNA	XM_002264867.3	GO:0009642;GO:0043169;GO:0003796;GO:0006032;GO:0009651;GO:0009409;GO:0009611;GO:0042631;GO:0004568;GO:0050832;GO:0000272;GO:0016998	P:response to light intensity; F:cation binding; F:lysozyme activity; P:chitin catabolic process; P:response to salt stress; P:response to cold; P:response to wounding; P:cellular response to water deprivation; F:chitinase activity; P:defense response to fungus; P:polysaccharide catabolic process; P:cell wall macromolecule catabolic process
VIT_16s0098g00430	VIT_216s0098g00430	Vitvi16g01296	-2.67023	0.0428972							VIT_216s0098g00430	PREDICTED: Vitis vinifera putative receptor-like protein kinase At3g47110 (LOC100265904), m	XM_010664667.2	GO:0016023;GO:0016045;GO:0032440;GO:0042742;GO:0016021;GO:0009507;GO:0002764;GO:0006468;GO:0010359;GO:0004674;GO:0016567;GO:0010204;GO:0009626;GO:0055114;GO:0005886;GO:0005524;GO:0032940;GO:0005515;GO:0004713;GO:0009069	C:cytoplasmic membrane-bounded vesicle; P:detection of bacterium; F:2-alkenal reductase [NAD(P)] activity; P:defense response to bacterium; C:integral component of membrane; C:chloroplast; P:immune response-regulating signaling pathway; P:protein phosphorylation; P:regulation of anion channel activity; F:protein serine/threonine kinase activity; P:protein ubiquitination; P:defense response signal…
VIT_16s0098g00820	VIT_216s0098g00820	Vitvi16g01331	-3.30033	0.0147709							VIT_216s0098g00820	peroxidase 5	XM_003634116.2	GO:0046872;GO:0042744;GO:0016023;GO:0020037;GO:0004601;GO:0005576;GO:0055114;GO:0006804	F:metal ion binding; P:hydrogen peroxide catabolic process; C:cytoplasmic membrane-bounded vesicle; F:heme binding; F:peroxidase activity; C:extracellular region; P:oxidation-reduction process; P:obsolete peroxidase reaction
VIT_16s0098g00860	VIT_216s0098g00860	Vitvi16g01336	5.664	0.000177701							DMR6	Vitis vinifera flavanone 3-dioxygenase-like (LOC100854106), mRNA	NM_001281065.1	GO:0031348;GO:0009813;GO:0009595;GO:0009867;GO:0009697;GO:0009862;GO:0010363;GO:0010310;GO:0010200;GO:0006612;GO:0043900;GO:0050832;GO:0042742;GO:0045486;GO:0005737;GO:0000165;GO:0034976;GO:0001666;GO:0055114	P:negative regulation of defense response; P:flavonoid biosynthetic process; P:detection of biotic stimulus; P:jasmonic acid mediated signaling pathway; P:salicylic acid biosynthetic process; P:systemic acquired resistance, salicylic acid mediated signaling pathway; P:regulation of plant-type hypersensitive response; P:regulation of hydrogen peroxide metabolic process; P:response to chitin; P:pro…
VIT_16s0098g01060	VIT_216s0098g01060	Vitvi16g01352	1.876	0.0655966	4.501	0.0177178					HSP21	small heat shock protein%2C chloroplastic	XM_002272382.2	GO:0009644;GO:0042542;GO:0009507	P:response to high light intensity; P:response to hydrogen peroxide; C:chloroplast
VIT_16s0098g01090	VIT_216s0098g01090	Vitvi16g01355	-3.19183	0.0184164							PEPR1	leucine-rich repeat receptor-like protein kinase PEPR1	XM_002271352.2	GO:0006952;GO:0006468;GO:0009725;GO:0004674;GO:0016021;GO:0005524;GO:0005515;GO:0004713;GO:0009069	P:defense response; P:protein phosphorylation; P:response to hormone; F:protein serine/threonine kinase activity; C:integral component of membrane; F:ATP binding; F:protein binding; F:protein tyrosine kinase activity; P:serine family amino acid metabolic process
VIT_16s0098g01170	VIT_216s0098g01170	Vitvi16g01362	3.528	0.00268079			-2.61097	0.0486124			HB-12	homeobox-leucine zipper protein ATHB-12	XM_002271487.2	GO:0009615;GO:0009414;GO:0009651;GO:0009737;GO:0003700;GO:0045893;GO:0000976;GO:0005667;GO:0045449	P:response to virus; P:response to water deprivation; P:response to salt stress; P:response to abscisic acid; F:transcription factor activity, sequence-specific DNA binding; P:positive regulation of transcription, DNA-templated; F:transcription regulatory region sequence-specific DNA binding; C:transcription factor complex; P:regulation of transcription, DNA-templated
VIT_16s0098g01580	VIT_216s0098g01580	Vitvi16g01391							-3.82995	0.0607699	BIP1_BIP2	luminal-binding protein 5-like%2C transcript variant X2	XM_002276232.3	GO:0005618;GO:0055114;GO:0034976;GO:0030433;GO:0005730;GO:0010197;GO:0009408;GO:0005524;GO:0005788;GO:0032440;GO:0009507;GO:0005773;GO:0046686;GO:0005886	C:cell wall; P:oxidation-reduction process; P:response to endoplasmic reticulum stress; P:ER-associated ubiquitin-dependent protein catabolic process; C:nucleolus; P:polar nucleus fusion; P:response to heat; F:ATP binding; C:endoplasmic reticulum lumen; F:2-alkenal reductase [NAD(P)] activity; C:chloroplast; C:vacuole; P:response to cadmium ion; C:plasma membrane
VIT_16s0100g00080	VIT_216s0100g00080	Vitvi16g00913					8.062	0.0049432			VIT_216s0100g00080	PREDICTED: Vitis vinifera subtilisin-like protease SBT4.6 (LOC104882168), mRNA	XM_010664257.1	GO:0043086;GO:0006508;GO:0042802;GO:0004252	P:negative regulation of catalytic activity; P:proteolysis; F:identical protein binding; F:serine-type endopeptidase activity
VIT_16s0100g00400	VIT_216s0100g00400	Vitvi16g00942			2.526	0.0930948					VIT_216s0100g00400	unkown		GO:0006355;GO:0003677;GO:0003700;GO:0050832;GO:0005667;GO:0045449	P:regulation of transcription, DNA-templated; F:DNA binding; F:transcription factor activity, sequence-specific DNA binding; P:defense response to fungus; C:transcription factor complex; P:regulation of transcription, DNA-templated
VIT_16s0100g00850	VIT_216s0100g00850	Vitvi16g01460			3.825	0.0301185					TT4	stilbene synthase 4-like	XM_003634027.2	GO:0006952;GO:0005737;GO:0050350;GO:0009805;GO:0009809;GO:0009811	P:defense response; C:cytoplasm; F:trihydroxystilbene synthase activity; P:coumarin biosynthetic process; P:lignin biosynthetic process; P:stilbene biosynthetic process
VIT_16s0100g00860	VIT_216s0100g00860	Vitvi16g01461			2.794	0.0712321	-3.18167	0.0233792			TT4	PREDICTED: Vitis vinifera stilbene synthase 4-like (LOC100853590), mRNA	XM_003634023.3	GO:0006952;GO:0005737;GO:0050350;GO:0009805;GO:0009809;GO:0009811	P:defense response; C:cytoplasm; F:trihydroxystilbene synthase activity; P:coumarin biosynthetic process; P:lignin biosynthetic process; P:stilbene biosynthetic process
VIT_16s0100g00880	VIT_216s0100g00880	Vitvi16g01462							2.045	0.0704612	TT4	stilbene synthase 4-like	XM_003634026.2	GO:0006952;GO:0005737;GO:0050350;GO:0009805;GO:0009809;GO:0009811	P:defense response; C:cytoplasm; F:trihydroxystilbene synthase activity; P:coumarin biosynthetic process; P:lignin biosynthetic process; P:stilbene biosynthetic process
VIT_16s0100g00930	VIT_216s0100g00930	Vitvi16g01466			4.85	0.0148148	-2.19829	0.0839175			TT4	stilbene synthase 4-like	XM_003634023.2	GO:0006952;GO:0005737;GO:0050350;GO:0009805;GO:0009809;GO:0009811	P:defense response; C:cytoplasm; F:trihydroxystilbene synthase activity; P:coumarin biosynthetic process; P:lignin biosynthetic process; P:stilbene biosynthetic process
VIT_16s0100g00940	VIT_216s0100g00940	Vitvi16g01467			3.594	0.0359093					TT4	PREDICTED: Vitis vinifera stilbene synthase 4-like (LOC100853526), mRNA	XM_003634022.3	GO:0006952;GO:0005737;GO:0050350;GO:0009805;GO:0009809;GO:0009811	P:defense response; C:cytoplasm; F:trihydroxystilbene synthase activity; P:coumarin biosynthetic process; P:lignin biosynthetic process; P:stilbene biosynthetic process
VIT_16s0100g01020	VIT_216s0100g01020	Vitvi16g01471							2.034	0.0708242	TT4	PREDICTED: Vitis vinifera stilbene synthase 4-like (LOC100254045), mRNA	XM_003634021.3	GO:0006952;GO:0005737;GO:0050350;GO:0009805;GO:0009809;GO:0009811	P:defense response; C:cytoplasm; F:trihydroxystilbene synthase activity; P:coumarin biosynthetic process; P:lignin biosynthetic process; P:stilbene biosynthetic process
VIT_16s0100g01070	VIT_216s0100g01070	Vitvi16g01474			3.342	0.0442212					TT4	stilbene synthase 1	XM_003634018.2	GO:0006952;GO:0005737;GO:0050350;GO:0009805;GO:0009809;GO:0009811	P:defense response; C:cytoplasm; F:trihydroxystilbene synthase activity; P:coumarin biosynthetic process; P:lignin biosynthetic process; P:stilbene biosynthetic process
VIT_16s0100g01110	VIT_216s0100g01110	Vitvi16g00997			3.141	0.0519946					TT4	stilbene synthase 1-like	XM_003634017.2	GO:0006952;GO:0005737;GO:0050350;GO:0009805;GO:0009809;GO:0009811	P:defense response; C:cytoplasm; F:trihydroxystilbene synthase activity; P:coumarin biosynthetic process; P:lignin biosynthetic process; P:stilbene biosynthetic process
VIT_16s0100g01140	VIT_216s0100g01140	Vitvi16g01479			2.774	0.0719806			3.128	0.00670311	TT4	stilbene synthase 1	XM_002263845.3	GO:0006952;GO:0005737;GO:0050350;GO:0009805;GO:0009809;GO:0009811	P:defense response; C:cytoplasm; F:trihydroxystilbene synthase activity; P:coumarin biosynthetic process; P:lignin biosynthetic process; P:stilbene biosynthetic process
VIT_16s0100g01170	VIT_216s0100g01170	Vitvi16g01482			2.944	0.0635099			3.046	0.00819411	TT4	stilbene synthase 3	XM_002263686.3	GO:0006952;GO:0005737;GO:0050350;GO:0009805;GO:0009809;GO:0009811	F:transferase activity, transferring acyl groups other than amino-acyl groups; P:biosynthetic process
VIT_17s0000g01010	VIT_217s0000g01010	Vitvi17g01089					-2.7027	0.0424862			VIT_217s0000g01010	PREDICTED: Vitis vinifera monoacylglycerol lipase (LOC100257447), mRNA	XM_002263183.3	GO:0005737;GO:0042538;GO:0009414;GO:0009409;GO:0042546;GO:0009737;GO:0047372;GO:0016042;GO:0046486	C:cytoplasm; P:hyperosmotic salinity response; P:response to water deprivation; P:response to cold; P:cell wall biogenesis; P:response to abscisic acid; F:acylglycerol lipase activity; P:lipid catabolic process; P:glycerolipid metabolic process
VIT_17s0000g01070	VIT_217s0000g01070	Vitvi17g01092					-2.41022	0.0612346			VIT_217s0000g01070	PREDICTED: Vitis vinifera monoacylglycerol lipase (LOC100262570), mRNA	XM_010647471.2	GO:0042538;GO:0009414;GO:0009409;GO:0042546;GO:0016787;GO:0009737;GO:0009536	P:hyperosmotic salinity response; P:response to water deprivation; P:response to cold; P:cell wall biogenesis; F:hydrolase activity; P:response to abscisic acid; C:plastid
VIT_17s0000g01280	VIT_217s0000g01280	Vitvi17g00102			4.236	0.021024					WRKY75	Vitis vinifera WRKY-type DNA binding protein 1 (LOC100232957), mRNA	NM_001281289.1	GO:0043620;GO:0032107;GO:0019375;GO:0043565;GO:0042631;GO:0003700;GO:0048527;GO:0009723;GO:0016036;GO:0005667;GO:0045449	P:regulation of DNA-templated transcription in response to stress; P:regulation of response to nutrient levels; P:galactolipid biosynthetic process; F:sequence-specific DNA binding; P:cellular response to water deprivation; F:transcription factor activity, sequence-specific DNA binding; P:lateral root development; P:response to ethylene; P:cellular response to phosphate starvation; C:transcriptio…
VIT_17s0000g01970	VIT_217s0000g01970	Vitvi17g00165					-2.51826	0.05488			MKK9	PREDICTED: Vitis vinifera mitogen-activated protein kinase kinase 9 (LOC100254418), mRN	XM_002283044.4	GO:0009611;GO:0004708;GO:0005515;GO:0009862;GO:0030295;GO:0009693;GO:0009873;GO:0010200;GO:0002229;GO:0010120;GO:0009651;GO:0042742;GO:0046777;GO:0004674;GO:0045860;GO:0006569;GO:0009926;GO:0009684;GO:0019344;GO:0045893;GO:0005524;GO:0005739;GO:0004713	P:response to wounding; F:MAP kinase kinase activity; F:protein binding; P:systemic acquired resistance, salicylic acid mediated signaling pathway; F:protein kinase activator activity; P:ethylene biosynthetic process; P:ethylene-activated signaling pathway; P:response to chitin; P:defense response to oomycetes; P:camalexin biosynthetic process; P:response to salt stress; P:defense response to bac…
VIT_17s0000g02030	VIT_217s0000g02030	Vitvi17g00171					-2.15843	0.0906356	2.899	0.0106449	VIT_217s0000g02030	chaperone protein dnaJ 1%2C mitochondrial	XM_010665408.1	GO:0046872;GO:0006457;GO:0031072;GO:0005524;GO:0051082;GO:0009408;GO:0009535	F:metal ion binding; P:protein folding; F:heat shock protein binding; F:ATP binding; F:unfolded protein binding; P:response to heat; C:chloroplast thylakoid membrane
VIT_17s0000g02470	VIT_217s0000g02470	Vitvi17g00217					-9.28505	0.000312241			ATLP-1	thaumatin-like protein	XM_003634158.2	GO:0010075;GO:0051322;GO:0000911;GO:0008283;GO:0009506;GO:0016023;GO:0000226;GO:0051707;GO:0005576;GO:0016020	P:regulation of meristem growth; P:anaphase; P:cytokinesis by cell plate formation; P:cell proliferation; C:plasmodesma; C:cytoplasmic membrane-bounded vesicle; P:microtubule cytoskeleton organization; P:response to other organism; C:extracellular region; C:membrane
VIT_17s0000g02700	VIT_217s0000g02700	Vitvi17g00237			4.069	0.0258766	-3.20616	0.0222839			ALPHA	alpha-dioxygenase 2	XM_002281321.3	GO:0006979;GO:0051707;GO:0008219;GO:0009751;GO:0004601;GO:0004666;GO:0001561;GO:0010150;GO:0020037;GO:0016165;GO:0001676;GO:0005576;GO:0006804;GO:0006691;GO:0006693	P:response to oxidative stress; P:response to other organism; P:cell death; P:response to salicylic acid; F:peroxidase activity; F:prostaglandin-endoperoxide synthase activity; P:fatty acid alpha-oxidation; P:leaf senescence; F:heme binding; F:linoleate 13S-lipoxygenase activity; P:long-chain fatty acid metabolic process; C:extracellular region; P:obsolete peroxidase reaction; P:leukotriene metab…
VIT_17s0000g03200	VIT_217s0000g03200	Vitvi17g00276	2.309	0.027427	4.841	0.0150924					VIT_217s0000g03200	PREDICTED: Vitis vinifera uncharacterized LOC100247368 (LOC100247368), transcript variant X2	XM_019226577.1	GO:0006508;GO:0004252;GO:0009507	P:proteolysis; F:serine-type endopeptidase activity; C:chloroplast
VIT_17s0000g03340	VIT_217s0000g03340	Vitvi17g00289	2.085	0.0417606							VIT_217s0000g03340	PREDICTED: Vitis vinifera LEAF RUST 10 DISEASE-RESISTANCE LOCUS RECEPTOR-LIKE PRO	XM_010665314.2	GO:0006468;GO:0034976;GO:0004674;GO:0030247;GO:0002679;GO:0005524;GO:0010200;GO:0010583;GO:0004715;GO:0009407;GO:0005886;GO:0006984;GO:0009069	P:protein phosphorylation; P:response to endoplasmic reticulum stress; F:protein serine/threonine kinase activity; F:polysaccharide binding; P:respiratory burst involved in defense response; F:ATP binding; P:response to chitin; P:response to cyclopentenone; F:non-membrane spanning protein tyrosine kinase activity; P:toxin catabolic process; C:plasma membrane; P:ER-nucleus signaling pathway; P:ser…
VIT_17s0000g03390	VIT_217s0000g03390	Vitvi17g00293	2.484	0.017081							VIT_217s0000g03390	PREDICTED: Vitis vinifera protein SAR DEFICIENT 1 (LOC100242382), transcript variant X2,	XM_002276812.3	GO:0031348;GO:0009595;GO:0009867;GO:0035304;GO:0009862;GO:0010363;GO:0010310;GO:0010112;GO:0010200;GO:0006355;GO:0006612;GO:0050832;GO:0042742;GO:0000165;GO:0001666;GO:0043565;GO:0003700;GO:0002237;GO:0005516;GO:0009581;GO:0080142;GO:0005667;GO:0045449	P:negative regulation of defense response; P:detection of biotic stimulus; P:jasmonic acid mediated signaling pathway; P:regulation of protein dephosphorylation; P:systemic acquired resistance, salicylic acid mediated signaling pathway; P:regulation of plant-type hypersensitive response; P:regulation of hydrogen peroxide metabolic process; P:regulation of systemic acquired resistance; P:response …
VIT_17s0000g03560	VIT_217s0000g03560	Vitvi17g00309			4.279	0.021024					MYB62	transcription factor MYB108	XM_002276490.3	GO:0003677;GO:0003682;GO:0016036;GO:0009751;GO:0009686;GO:0003824;GO:0000785	F:DNA binding; F:chromatin binding; P:cellular response to phosphate starvation; P:response to salicylic acid; P:gibberellin biosynthetic process; F:catalytic activity; C:chromatin
VIT_17s0000g04933	VIT_217s0000g04933	-			-11.3186	0.03006			-4.00802	0.0611059	ST2A	PREDICTED: Vitis vinifera 1-phosphatidylinositol-3-phosphate 5-kinase FAB1B (LOC100267980), t	XM_010657777.2	GO:0006952;GO:0016131;GO:0004027;GO:0004304;GO:0009751;GO:0009735;GO:0080118;GO:0009651;GO:0006790;GO:0008209;GO:0008210	P:defense response; P:brassinosteroid metabolic process; F:alcohol sulfotransferase activity; F:estrone sulfotransferase activity; P:response to salicylic acid; P:response to cytokinin; F:brassinosteroid sulfotransferase activity; P:response to salt stress; P:sulfur compound metabolic process; P:androgen metabolic process; P:estrogen metabolic process
VIT_17s0000g06190	VIT_217s0000g06190	Vitvi17g00598	1.821	0.0769708							MYB94	Vitis vinifera R2R3 Myb30 transcription factor (MYB30), mRNA	NM_001281017.1	GO:0009753;GO:0009739;GO:0009626;GO:0009414;GO:0009651;GO:0006355;GO:0009751;GO:0009617;GO:0003677;GO:0009733;GO:0010200;GO:0009737;GO:0042761;GO:0009723;GO:0046686;GO:0080167;GO:0003682;GO:0005634;GO:0000785	P:response to jasmonic acid; P:response to gibberellin; P:plant-type hypersensitive response; P:response to water deprivation; P:response to salt stress; P:regulation of transcription, DNA-templated; P:response to salicylic acid; P:response to bacterium; F:DNA binding; P:response to auxin; P:response to chitin; P:response to abscisic acid; P:very long-chain fatty acid biosynthetic process; P:resp…
VIT_17s0000g08010	VIT_217s0000g08010	Vitvi17g00778	1.818	0.078701							TPS9	probable alpha%2Calpha-trehalose-phosphate synthase [UDP-forming] 9	XM_002283179.3	GO:0009753;GO:0009744;GO:0048440;GO:0009750;GO:0003825;GO:0048507;GO:0016099;GO:0004805;GO:0009611;GO:0080027;GO:0000287;GO:0034768;GO:0010093;GO:0005992;GO:0050551;GO:0009507;GO:0005634;GO:0005982;GO:0005985	P:response to jasmonic acid; P:response to sucrose; P:carpel development; P:response to fructose; F:alpha,alpha-trehalose-phosphate synthase (UDP-forming) activity; P:meristem development; P:monoterpenoid biosynthetic process; F:trehalose-phosphatase activity; P:response to wounding; P:response to herbivore; F:magnesium ion binding; F:(E)-beta-ocimene synthase activity; P:specification of floral …
VIT_17s0000g08150	VIT_217s0000g08150	Vitvi17g00795	1.787	0.0834649	2.586	0.0877191					VIT_217s0000g08150	PREDICTED: Vitis vinifera uncharacterized LOC100253569 (LOC100253569), transcript variant X2	XM_019226350.1	GO:0050832;GO:0046983	P:defense response to fungus; F:protein dimerization activity
VIT_17s0000g08320	VIT_217s0000g08320	Vitvi17g00813	1.776	0.0857244							ATM	PREDICTED: Vitis vinifera serine/threonine-protein kinase ATM (LOC100250198), transcript varian	XM_010664878.2	--	--
VIT_17s0000g08370	VIT_217s0000g08370	Vitvi17g00814			3.451	0.0402575					SRO2	probable inactive poly [ADP-ribose] polymerase SRO5%2C transcript variant X1	XM_002282764.3	GO:0009407;GO:0010583;GO:0010200;GO:0003950;GO:0072593;GO:0009651;GO:0005739	P:toxin catabolic process; P:response to cyclopentenone; P:response to chitin; F:NAD+ ADP-ribosyltransferase activity; P:reactive oxygen species metabolic process; P:response to salt stress; C:mitochondrion
VIT_17s0000g08960	VIT_217s0000g08960	Vitvi17g00885					-2.49938	0.0552665			SIP1	galactinol--sucrose galactosyltransferase	XM_002281447.2	GO:0005986;GO:0019593;GO:0006012;GO:0009414;GO:0047274;GO:0009737;GO:0047268;GO:0009507;GO:0010325	P:sucrose biosynthetic process; P:mannitol biosynthetic process; P:galactose metabolic process; P:response to water deprivation; F:galactinol-sucrose galactosyltransferase activity; P:response to abscisic acid; F:galactinol-raffinose galactosyltransferase activity; C:chloroplast; P:raffinose family oligosaccharide biosynthetic process
VIT_17s0000g09150	VIT_217s0000g09150	Vitvi17g00903			3.381	0.0428878					VIT_217s0000g09150	PREDICTED: Vitis vinifera uncharacterized LOC100852504 (LOC100852504), mRNA	XM_003634195.3	GO:0006950	P:response to stress
VIT_17s0000g09790	VIT_217s0000g09790	Vitvi17g00975	2.083	0.0405346							BT1	BTB/POZ and TAZ domain-containing protein 1-like	XM_002278156.3	GO:0009611;GO:0008270;GO:0042542;GO:0004402;GO:0003712;GO:0009734;GO:0006355;GO:0009651;GO:0009753;GO:0005737;GO:0009751;GO:0003676;GO:0051973;GO:0010182;GO:0080134;GO:0009555;GO:0010167;GO:0009553;GO:0009409;GO:0009738;GO:0004523;GO:0005516;GO:0016573;GO:0007623;GO:0000123;GO:0042967;GO:0005667;GO:0045449	P:response to wounding; F:zinc ion binding; P:response to hydrogen peroxide; F:histone acetyltransferase activity; F:transcription cofactor activity; P:auxin-activated signaling pathway; P:regulation of transcription, DNA-templated; P:response to salt stress; P:response to jasmonic acid; C:cytoplasm; P:response to salicylic acid; F:nucleic acid binding; P:positive regulation of telomerase activit…
VIT_18s0001g01810	VIT_218s0001g01810	Vitvi18g00224			2.543	0.09079					MEI1	PREDICTED: Vitis vinifera DNA topoisomerase 2-binding protein 1-A (LOC100260958), transcript	XM_010665869.2	GO:0005622;GO:0007140;GO:0007131;GO:0007143;GO:0016853	C:intracellular; P:male meiosis; P:reciprocal meiotic recombination; P:female meiotic division; F:isomerase activity
VIT_18s0001g01960	VIT_218s0001g01960	Vitvi18g00233					7.223	0.00950005			VIT_218s0001g01960	PREDICTED: Vitis vinifera probable receptor-like protein kinase At1g11050 (LOC100264391), transcri	XM_002284552.3	GO:0006468;GO:0035556;GO:0009693;GO:0004674;GO:0016023;GO:0005524;GO:0009738;GO:0009723;GO:0005886;GO:0004713;GO:0009069	P:protein phosphorylation; P:intracellular signal transduction; P:ethylene biosynthetic process; F:protein serine/threonine kinase activity; C:cytoplasmic membrane-bounded vesicle; F:ATP binding; P:abscisic acid-activated signaling pathway; P:response to ethylene; C:plasma membrane; F:protein tyrosine kinase activity; P:serine family amino acid metabolic process
VIT_18s0001g02020	VIT_218s0001g02020	Vitvi18g00237	1.76	0.0894631							AAP3	amino acid permease 3	XM_003634357.2	GO:0009750;GO:0015804;GO:0006833;GO:0006862;GO:0015174;GO:0015399;GO:0006944;GO:0010363;GO:0030003;GO:0009651;GO:0006612;GO:0043069;GO:0043090;GO:0015696;GO:0070838;GO:0015800;GO:0006888;GO:0015175;GO:0009963;GO:0015172;GO:0015809;GO:0005887;GO:0043269	P:response to fructose; P:neutral amino acid transport; P:water transport; P:nucleotide transport; F:basic amino acid transmembrane transporter activity; F:primary active transmembrane transporter activity; P:membrane fusion; P:regulation of plant-type hypersensitive response; P:cellular cation homeostasis; P:response to salt stress; P:protein targeting to membrane; P:negative regulation of progr…
VIT_18s0001g02570	VIT_218s0001g02570	Vitvi18g00262	2.245	0.0311667	3.639	0.0359093					ILL6	IAA-amino acid hydrolase ILR1-like 6	XM_002284467.3	GO:0010112;GO:0009753;GO:0009620;GO:0009850;GO:0009611;GO:0009695;GO:0047980;GO:0006508;GO:0008237;GO:0016023;GO:0010178;GO:0005576;GO:0006558	P:regulation of systemic acquired resistance; P:response to jasmonic acid; P:response to fungus; P:auxin metabolic process; P:response to wounding; P:jasmonic acid biosynthetic process; F:hippurate hydrolase activity; P:proteolysis; F:metallopeptidase activity; C:cytoplasmic membrane-bounded vesicle; F:IAA-amino acid conjugate hydrolase activity; C:extracellular region; P:L-phenylalanine metaboli…
VIT_18s0001g02760	VIT_218s0001g02760	Vitvi18g02533			7.23	0.00583148					VIT_218s0001g02760	PREDICTED: Vitis vinifera esterase (LOC100262628), mRNA	XM_019216816.1	GO:0016788;GO:0006952;GO:0009505;GO:0019863;GO:0004560;GO:0006629;GO:0019814;GO:0005975	F:hydrolase activity, acting on ester bonds; P:defense response; C:plant-type cell wall; F:IgE binding; F:alpha-L-fucosidase activity; P:lipid metabolic process; C:immunoglobulin complex; P:carbohydrate metabolic process
VIT_18s0001g02770	VIT_218s0001g02770	Vitvi18g02534			6.626	0.00685221					VIT_218s0001g02770	PREDICTED: Vitis vinifera esterase (LOC100262628), mRNA	XM_019216816.1	GO:0016788;GO:0006952;GO:0009505;GO:0019863;GO:0004560;GO:0006629;GO:0019814;GO:0005975	F:hydrolase activity, acting on ester bonds; P:defense response; C:plant-type cell wall; F:IgE binding; F:alpha-L-fucosidase activity; P:lipid metabolic process; C:immunoglobulin complex; P:carbohydrate metabolic process
VIT_18s0001g03040	VIT_218s0001g03040	Vitvi18g03077	-2.47893	0.0660305							VIT_218s0001g03040	PREDICTED: Vitis vinifera uncharacterized LOC104877957 (LOC104877957), transcript variant X4	XR_002029278.1	GO:0006952;GO:0043531;GO:0003676;GO:0005622;GO:0005524;GO:0007165;GO:0017111;GO:0008270;GO:0015074	P:defense response; F:ADP binding; F:nucleic acid binding; C:intracellular; F:ATP binding; P:signal transduction; F:nucleoside-triphosphatase activity; F:zinc ion binding; P:DNA integration
VIT_18s0001g03080	VIT_218s0001g03080	Vitvi18g00283					-2.54259	0.0534534			LYM1	lysM domain-containing GPI-anchored protein 1	XM_002285812.2	GO:0016998;GO:0009909;GO:0048449;GO:0042545;GO:0006955;GO:0016023;GO:0016570;GO:0046658;GO:0042834;GO:0009664;GO:0009274	P:cell wall macromolecule catabolic process; P:regulation of flower development; P:floral organ formation; P:cell wall modification; P:immune response; C:cytoplasmic membrane-bounded vesicle; P:histone modification; C:anchored component of plasma membrane; F:peptidoglycan binding; P:plant-type cell wall organization; C:peptidoglycan-based cell wall
VIT_18s0001g03740	VIT_218s0001g03740	Vitvi18g02315					7.594	0.00770373			VIT_218s0001g03740	PREDICTED: Vitis vinifera non-functional pseudokinase ZED1 (LOC100265328), mRNA	XM_019217903.1	GO:0006468;GO:0009693;GO:0004674;GO:0005739;GO:0005524;GO:0015824;GO:0009069	P:protein phosphorylation; P:ethylene biosynthetic process; F:protein serine/threonine kinase activity; C:mitochondrion; F:ATP binding; P:proline transport; P:serine family amino acid metabolic process
VIT_18s0001g05270	VIT_218s0001g05270	Vitvi18g00382			2.614	0.0845544					VIT_218s0001g05270	PREDICTED: Vitis vinifera endoplasmic reticulum-Golgi intermediate compartment protein 3 (LOC	XM_010666012.2	GO:0006626;GO:0005774;GO:0030968;GO:0005783;GO:0005794;GO:0005634;GO:0005886	P:protein targeting to mitochondrion; C:vacuolar membrane; P:endoplasmic reticulum unfolded protein response; C:endoplasmic reticulum; C:Golgi apparatus; C:nucleus; C:plasma membrane
VIT_18s0001g06850	VIT_218s0001g06850	Vitvi18g02592	-2.4919	0.0674857							VIT_218s0001g06850	PREDICTED: Vitis vinifera cationic peroxidase 1 (LOC100267701), mRNA	XM_019216308.1	GO:0046872;GO:0042744;GO:0020037;GO:0004601;GO:0005576;GO:0055114;GO:0006804	F:metal ion binding; P:hydrogen peroxide catabolic process; C:cytoplasmic membrane-bounded vesicle; F:heme binding; F:peroxidase activity; C:extracellular region; P:oxidation-reduction process; P:obsolete peroxidase reaction
VIT_18s0001g09500	VIT_218s0001g09500	Vitvi18g00696	1.89	0.0640572							CYP81D3	isoflavone 2'-hydroxylase	XM_002283199.3	GO:0020037;GO:0033773;GO:0005506;GO:0009055;GO:0055114;GO:0008270;GO:0006118	F:heme binding; F:isoflavone 2'-hydroxylase activity; F:iron ion binding; F:electron carrier activity; P:oxidation-reduction process; F:zinc ion binding; P:obsolete electron transport
VIT_18s0001g09510	VIT_218s0001g09510	Vitvi18g02657	1.837	0.0740963							CYP81D3	isoflavone 2'-hydroxylase-like	XM_002285069.3	GO:0020037;GO:0033773;GO:0005506;GO:0009055;GO:0055114;GO:0008270;GO:0006118	F:heme binding; F:isoflavone 2'-hydroxylase activity; F:iron ion binding; F:electron carrier activity; P:oxidation-reduction process; F:zinc ion binding; P:obsolete electron transport
VIT_18s0001g09660	VIT_218s0001g09660	Vitvi18g00717	5.673	0.000158853							CYP81D8	cytochrome P450 81E8-like	XM_002285025.2	GO:0055114;GO:0042742;GO:0033773;GO:0009055;GO:0052544;GO:0009759;GO:0020037;GO:0002213;GO:0050832;GO:0080167;GO:0005506;GO:0005783;GO:0005886;GO:0006118	P:oxidation-reduction process; P:defense response to bacterium; F:isoflavone 2'-hydroxylase activity; F:electron carrier activity; P:defense response by callose deposition in cell wall; P:indole glucosinolate biosynthetic process; F:heme binding; P:defense response to insect; P:defense response to fungus; P:response to karrikin; F:iron ion binding; C:endoplasmic reticulum; C:plasma membrane; P:ob…
VIT_18s0001g09970	VIT_218s0001g09970	Vitvi18g00737					5.514	0.0424371			VIT_218s0001g09970	leucine-rich repeat extensin-like protein 3	XM_002282965.2	GO:0009646;GO:0010363;GO:0005829;GO:0052542;GO:0009506;GO:0009409;GO:0009611;GO:0010200;GO:0006612;GO:0006944;GO:0043069;GO:0030968;GO:0016310;GO:0016301;GO:0009612;GO:0005515	P:response to absence of light; P:regulation of plant-type hypersensitive response; C:cytosol; P:defense response by callose deposition; C:plasmodesma; P:response to cold; P:response to wounding; P:response to chitin; P:protein targeting to membrane; P:membrane fusion; P:negative regulation of programmed cell death; P:endoplasmic reticulum unfolded protein response; P:phosphorylation; F:kinase ac…
VIT_18s0001g10380	VIT_218s0001g10380	Vitvi18g00777					-4.73934	0.0049432			HSFB4	heat stress transcription factor B-4-like	XM_002284800.2	GO:0006355;GO:0043565;GO:0008356;GO:0003700;GO:0006950;GO:0005667;GO:0045449	P:regulation of transcription, DNA-templated; F:sequence-specific DNA binding; P:asymmetric cell division; F:transcription factor activity, sequence-specific DNA binding; P:response to stress; C:transcription factor complex; P:regulation of transcription, DNA-templated
VIT_18s0001g11410	VIT_218s0001g11410	Vitvi18g02711	3.785	0.00170733							CYP82C4	cytochrome P450 CYP82D47	XM_002282097.2	GO:0020037;GO:0016705;GO:0004497;GO:0005506;GO:0009055;GO:0055114;GO:0006118	F:heme binding; F:oxidoreductase activity, acting on paired donors, with incorporation or reduction of molecular oxygen; F:monooxygenase activity; F:iron ion binding; F:electron carrier activity; P:oxidation-reduction process; P:obsolete electron transport
VIT_18s0001g11430	VIT_218s0001g11430	Vitvi18g02712	6.341	7.21e-05			-2.17439	0.0882903			CYP82C4	cytochrome P450 CYP82D47	XM_003634314.2	GO:0020037;GO:0016705;GO:0004497;GO:0005506;GO:0009055;GO:0055114;GO:0006118	F:heme binding; F:oxidoreductase activity, acting on paired donors, with incorporation or reduction of molecular oxygen; F:monooxygenase activity; F:iron ion binding; F:electron carrier activity; P:oxidation-reduction process; P:obsolete electron transport
VIT_18s0001g11450	VIT_218s0001g11450	Vitvi18g02714			3.879	0.0334969					CYP82C4	PREDICTED: Vitis vinifera cytochrome P450 82A4-like (LOC100262475), transcript variant X3, mRN	XM_019216254.1	GO:0020037;GO:0016705;GO:0004497;GO:0005506;GO:0009055;GO:0055114;GO:0006118	F:heme binding; F:oxidoreductase activity, acting on paired donors, with incorporation or reduction of molecular oxygen; F:monooxygenase activity; F:iron ion binding; F:electron carrier activity; P:oxidation-reduction process; P:obsolete electron transport
VIT_18s0001g11470	VIT_218s0001g11470	Vitvi18g02715	5.471	0.000208005							CYP82C4	PREDICTED: Vitis vinifera cytochrome P450 CYP82D47-like (LOC109121583), mRNA	XM_019216291.1	GO:0020037;GO:0016705;GO:0004497;GO:0005506;GO:0009055;GO:0055114;GO:0006118	F:heme binding; F:oxidoreductase activity, acting on paired donors, with incorporation or reduction of molecular oxygen; F:monooxygenase activity; F:iron ion binding; F:electron carrier activity; P:oxidation-reduction process; P:obsolete electron transport
VIT_18s0001g11480	VIT_218s0001g11480	Vitvi18g02716			3.662	0.0358821					CYP82C4	PREDICTED: Vitis vinifera cytochrome P450 82A4-like (LOC100262475), transcript variant X2, mis	XR_002028827.1	GO:0020037;GO:0016705;GO:0004497;GO:0005506;GO:0009055;GO:0055114;GO:0006118	F:heme binding; F:oxidoreductase activity, acting on paired donors, with incorporation or reduction of molecular oxygen; F:monooxygenase activity; F:iron ion binding; F:electron carrier activity; P:oxidation-reduction process; P:obsolete electron transport
VIT_18s0001g11630	VIT_218s0001g11630	Vitvi18g00886			3.827	0.0300344					AOS	allene oxide synthase	XP_002283780.1	GO:0009978;GO:0031407;GO:0009753;GO:0055114;GO:0009620;GO:0005739;GO:0009611;GO:0009941;GO:0016705;GO:0009055;GO:0004497;GO:0009535;GO:0047987;GO:0010287;GO:0020037;GO:0005506;GO:0006118	F:allene oxide synthase activity; P:oxylipin metabolic process; P:response to jasmonic acid; P:oxidation-reduction process; P:response to fungus; C:mitochondrion; P:response to wounding; C:chloroplast envelope; F:oxidoreductase activity, acting on paired donors, with incorporation or reduction of molecular oxygen; F:electron carrier activity; F:monooxygenase activity; C:chloroplast thylakoid memb…
VIT_18s0001g11630	VIT_218s0001g11630	Vitvi18g00886			3.555	0.0399565					AOS	allene oxide synthase	XP_002283780.1	GO:0009978;GO:0031407;GO:0009753;GO:0055114;GO:0009620;GO:0005739;GO:0009611;GO:0009941;GO:0016705;GO:0009055;GO:0004497;GO:0009535;GO:0047987;GO:0010287;GO:0020037;GO:0005506;GO:0006118	F:allene oxide synthase activity; P:oxylipin metabolic process; P:response to jasmonic acid; P:oxidation-reduction process; P:response to fungus; C:mitochondrion; P:response to wounding; C:chloroplast envelope; F:oxidoreductase activity, acting on paired donors, with incorporation or reduction of molecular oxygen; F:electron carrier activity; F:monooxygenase activity; C:chloroplast thylakoid memb…
VIT_18s0001g13200	VIT_218s0001g13200	Vitvi18g01019					-3.72301	0.0133168	-9.07441	0.00110998	CKX5	cytokinin dehydrogenase 5%2C transcript variant X1	XM_002280761.2	GO:0009823;GO:0009753;GO:0022900;GO:0009694;GO:0009536;GO:0019139;GO:0005615;GO:0032940;GO:0016023;GO:0050660;GO:0008762;GO:0006040	P:cytokinin catabolic process; P:response to jasmonic acid; P:electron transport chain; P:jasmonic acid metabolic process; C:plastid; F:cytokinin dehydrogenase activity; C:extracellular space; P:secretion by cell; C:cytoplasmic membrane-bounded vesicle; F:flavin adenine dinucleotide binding; F:UDP-N-acetylmuramate dehydrogenase activity; P:amino sugar metabolic process
VIT_18s0001g13760	VIT_218s0001g13760	Vitvi18g01070	2.423	0.018991							CYP83B1	PREDICTED: Vitis vinifera cytochrome P450 71A1 (LOC100250484), mRNA		GO:0009759;GO:0000162;GO:0010114;GO:0050592;GO:0020037;GO:0052544;GO:0009055;GO:0005506;GO:0009684;GO:0009641;GO:0055114;GO:0005783;GO:0005886;GO:0009682;GO:0047085;GO:0005739;GO:0006570;GO:0006118	P:indole glucosinolate biosynthetic process; P:tryptophan biosynthetic process; P:response to red light; F:4-hydroxyphenylacetaldehyde oxime monooxygenase activity; F:heme binding; P:defense response by callose deposition in cell wall; F:electron carrier activity; F:iron ion binding; P:indoleacetic acid biosynthetic process; P:shade avoidance; P:oxidation-reduction process; C:endoplasmic reticulu…
VIT_18s0001g13770	VIT_218s0001g13770	Vitvi18g01072	5.125	0.000276075							CYP83B1	cytochrome P450 71A1-like	XM_002278336.2	GO:0009759;GO:0000162;GO:0010114;GO:0050592;GO:0020037;GO:0052544;GO:0009055;GO:0005506;GO:0009684;GO:0009641;GO:0055114;GO:0005783;GO:0005886;GO:0009682;GO:0047085;GO:0005739;GO:0006570;GO:0006118	P:indole glucosinolate biosynthetic process; P:tryptophan biosynthetic process; P:response to red light; F:4-hydroxyphenylacetaldehyde oxime monooxygenase activity; F:heme binding; P:defense response by callose deposition in cell wall; F:electron carrier activity; F:iron ion binding; P:indoleacetic acid biosynthetic process; P:shade avoidance; P:oxidation-reduction process; C:endoplasmic reticulu…
VIT_18s0001g13780	VIT_218s0001g13780	Vitvi18g02784	5.606	0.00017992			-2.50125	0.055615			CYP83B1	cytochrome P450 71A1	XM_002278351.3	GO:0009759;GO:0000162;GO:0010114;GO:0050592;GO:0020037;GO:0052544;GO:0009055;GO:0005506;GO:0009684;GO:0009641;GO:0055114;GO:0005783;GO:0005886;GO:0009682;GO:0047085;GO:0005739;GO:0006570;GO:0006118	P:indole glucosinolate biosynthetic process; P:tryptophan biosynthetic process; P:response to red light; F:4-hydroxyphenylacetaldehyde oxime monooxygenase activity; F:heme binding; P:defense response by callose deposition in cell wall; F:electron carrier activity; F:iron ion binding; P:indoleacetic acid biosynthetic process; P:shade avoidance; P:oxidation-reduction process; C:endoplasmic reticulu…
VIT_18s0001g13800	VIT_218s0001g13800	Vitvi18g01074					4.616	0.0572952			CYP83B1	cytochrome p450		GO:0009759;GO:0000162;GO:0010114;GO:0050592;GO:0020037;GO:0052544;GO:0009055;GO:0005506;GO:0009684;GO:0009641;GO:0055114;GO:0005783;GO:0005886;GO:0009682;GO:0047085;GO:0005739;GO:0006570;GO:0006118	P:indole glucosinolate biosynthetic process; P:tryptophan biosynthetic process; P:response to red light; F:4-hydroxyphenylacetaldehyde oxime monooxygenase activity; F:heme binding; P:defense response by callose deposition in cell wall; F:electron carrier activity; F:iron ion binding; P:indoleacetic acid biosynthetic process; P:shade avoidance; P:oxidation-reduction process; C:endoplasmic reticulu…
VIT_18s0001g14270	VIT_218s0001g14270	Vitvi18g02797			3.08	0.059679					GASA1	snakin-2	XM_002275658.3	GO:0005576;GO:0006952;GO:0005618	C:extracellular region; P:defense response; C:cell wall
VIT_18s0001g14480	VIT_218s0001g14480	Vitvi18g01131			4.394	0.0351753	-4.74158	0.00549374			VIT_218s0001g14480	thaumatin-like protein 1b	XM_002274101.3	GO:0005576;GO:0031225;GO:0051707	C:extracellular region; C:anchored component of membrane; P:response to other organism
VIT_18s0001g14490	VIT_218s0001g14490	Vitvi18g01132	1.946	0.0592956							VIT_218s0001g14490	thaumatin-like protein 1b	XM_010666529.1	GO:0010075;GO:0042545;GO:0009682;GO:0048653;GO:0009664;GO:0009723;GO:0005576;GO:0031225	P:regulation of meristem growth; P:cell wall modification; P:induced systemic resistance; P:anther development; P:plant-type cell wall organization; P:response to ethylene; C:extracellular region; C:anchored component of membrane
VIT_18s0041g00030	VIT_218s0041g00030	Vitvi18g03084			-9.84252	0.0484477	5.528	0.0390427			WAK5	PREDICTED: Vitis vinifera putative wall-associated receptor kinase-like 16 (LOC104882792), mR	XM_010667167.1	GO:0009615;GO:0000186;GO:0009505;GO:0009311;GO:0005773;GO:0030247;GO:0005509;GO:0050832;GO:0009751;GO:0009826;GO:0048527;GO:0004709;GO:0005886;GO:0009992;GO:0005524;GO:0004713;GO:0007178;GO:0009069	P:response to virus; P:activation of MAPKK activity; C:plant-type cell wall; P:oligosaccharide metabolic process; C:vacuole; F:polysaccharide binding; F:calcium ion binding; P:defense response to fungus; P:response to salicylic acid; P:unidimensional cell growth; P:lateral root development; F:MAP kinase kinase kinase activity; C:plasma membrane; P:cellular water homeostasis; F:ATP binding; F:prot…
VIT_18s0041g00040	VIT_218s0041g00040	Vitvi18g01942	3.057	0.0055964	-12.6904	0.0229008					WAK2	wall-associated receptor kinase 2-like	XM_010667126.1	GO:0009615;GO:0000186;GO:0009505;GO:0009311;GO:0005773;GO:0030247;GO:0005509;GO:0050832;GO:0016021;GO:0009751;GO:0009826;GO:0048527;GO:0004709;GO:0005886;GO:0009992;GO:0005524;GO:0005515;GO:0004713;GO:0007178;GO:0009069	P:response to virus; P:activation of MAPKK activity; C:plant-type cell wall; P:oligosaccharide metabolic process; C:vacuole; F:polysaccharide binding; F:calcium ion binding; P:defense response to fungus; C:integral component of membrane; P:response to salicylic acid; P:unidimensional cell growth; P:lateral root development; F:MAP kinase kinase kinase activity; C:plasma membrane; P:cellular water …
VIT_18s0041g01230	VIT_218s0041g01230	Vitvi18g02066							-4.28633	0.0472481	cpHsc70-1	stromal 70 kDa heat shock-related protein%2C chloroplastic-like	XM_002282766.2	GO:0055114;GO:0005739;GO:0006457;GO:0009409;GO:0009941;GO:0009408;GO:0009579;GO:0005524;GO:0009570;GO:0032440;GO:0051082;GO:0045036;GO:0046686;GO:0005634;GO:0048046	P:oxidation-reduction process; C:mitochondrion; P:protein folding; P:response to cold; C:chloroplast envelope; P:response to heat; C:thylakoid; F:ATP binding; C:chloroplast stroma; F:2-alkenal reductase [NAD(P)] activity; F:unfolded protein binding; P:protein targeting to chloroplast; P:response to cadmium ion; C:nucleus; C:apoplast
VIT_18s0041g01330	VIT_218s0041g01330	Vitvi18g02077	1.906	0.0611842	3.903	0.0277588					VIT_218s0041g01330	PREDICTED: Vitis vinifera TMV resistance protein N (LOC104882750), transcript variant X6, ncRNA	XR_002028914.1	GO:0006952;GO:0043531;GO:0005622;GO:0007165;GO:0005515	P:defense response; F:ADP binding; C:intracellular; P:signal transduction; F:protein binding
VIT_18s0041g01460	VIT_218s0041g01460	Vitvi18g02094					5.4	0.0274753			VIT_218s0041g01460	PREDICTED: Vitis vinifera uncharacterized LOC104882748 (LOC104882748), transcript variant X1	XM_010667059.2	GO:0006952;GO:0043531;GO:0005622;GO:0005524;GO:0007165;GO:0017111	P:defense response; F:ADP binding; C:intracellular; F:ATP binding; P:signal transduction; F:nucleoside-triphosphatase activity
VIT_18s0041g01750	VIT_218s0041g01750	Vitvi18g02112			4.021	0.0277588					VIT_218s0041g01750	TMV resistance protein N-like%2C transcript variant X1	XM_010667039.1	GO:0006952;GO:0043531;GO:0005622;GO:0009058;GO:0005524;GO:0007165;GO:0017111;GO:0005515	P:defense response; F:ADP binding; C:intracellular; P:biosynthetic process; F:ATP binding; P:signal transduction; F:nucleoside-triphosphatase activity; F:protein binding
VIT_18s0041g02010	VIT_218s0041g02010	Vitvi18g02138			3.126	0.0545849					OPR1	putative 12-oxophytodienoate reductase 11	XM_002278369.2	GO:0009611;GO:0046686;GO:0016629;GO:0031407;GO:0010181;GO:0009751;GO:0055114	P:response to wounding; P:response to cadmium ion; F:12-oxophytodienoate reductase activity; P:oxylipin metabolic process; F:FMN binding; P:response to salicylic acid; P:oxidation-reduction process
VIT_18s0041g02060	VIT_218s0041g02060	Vitvi18g03161	4.164	0.00104208	3.094	0.0548184					OPR2	unkown		GO:0009611;GO:0016491;GO:0046686;GO:0031407;GO:0010181;GO:0009751;GO:0055114	P:response to wounding; F:oxidoreductase activity; P:response to cadmium ion; P:oxylipin metabolic process; F:FMN binding; P:response to salicylic acid; P:oxidation-reduction process
VIT_18s0041g02070	VIT_218s0041g02070	Vitvi18g02142	2.354	0.0232466	2.885	0.0655474	-2.27531	0.0764865			OPR1	PREDICTED: Vitis vinifera putative 12-oxophytodienoate reductase 11 (LOC100244719), mR	XM_003634529.3	GO:0009611;GO:0016491;GO:0046686;GO:0031407;GO:0010181;GO:0009751;GO:0055114	P:response to wounding; F:oxidoreductase activity; P:response to cadmium ion; P:oxylipin metabolic process; F:FMN binding; P:response to salicylic acid; P:oxidation-reduction process
VIT_18s0041g02090	VIT_218s0041g02090	Vitvi18g03163	2.261	0.027427							OPR2	PREDICTED: Vitis vinifera putative 12-oxophytodienoate reductase 11 (LOC109121652), mRNA	XM_019216431.1	GO:0009611;GO:0016491;GO:0046686;GO:0031407;GO:0010181;GO:0009751;GO:0055114	P:response to wounding; F:oxidoreductase activity; P:response to cadmium ion; P:oxylipin metabolic process; F:FMN binding; P:response to salicylic acid; P:oxidation-reduction process
VIT_18s0072g00160	VIT_218s0072g00160	Vitvi18g01608	3.266	0.00367488							VIT_218s0072g00160	peroxidase 12	XM_003634474.2	GO:0046872;GO:0009505;GO:0005773;GO:0006979;GO:0020037;GO:0004601;GO:0016020;GO:0055114;GO:0006804	F:metal ion binding; C:plant-type cell wall; C:vacuole; P:response to oxidative stress; F:heme binding; F:peroxidase activity; C:membrane; P:oxidation-reduction process; P:obsolete peroxidase reaction
VIT_18s0072g00990	VIT_218s0072g00990	Vitvi18g01676	1.768	0.0880909							VIT_218s0072g00990	leucine-rich repeat receptor-like tyrosine-protein kinase At2g41820	XM_003634486.2	GO:0006468;GO:0044249;GO:1901576;GO:0055114;GO:0050789;GO:0016021;GO:0045087;GO:0016491;GO:0005524;GO:0005515;GO:0004713	P:protein phosphorylation; P:cellular biosynthetic process; P:organic substance biosynthetic process; P:oxidation-reduction process; P:regulation of biological process; C:integral component of membrane; P:innate immune response; F:oxidoreductase activity; F:ATP binding; F:protein binding; F:protein tyrosine kinase activity
VIT_18s0089g00520	VIT_218s0089g00520	Vitvi18g02371			2.861	0.0672584					VIT_218s0089g00520	PREDICTED: Vitis vinifera glyceraldehyde-3-phosphate dehydrogenase 1, cytosolic-like (LOC10	XM_019216399.1	GO:0016747;GO:0016620;GO:0006952;GO:0043531;GO:0005622;GO:0007165;GO:0055114;GO:0005515	F:transferase activity, transferring acyl groups other than amino-acyl groups; F:oxidoreductase activity, acting on the aldehyde or oxo group of donors, NAD or NADP as acceptor; P:defense response; F:ADP binding; C:intracellular; P:signal transduction; P:oxidation-reduction process; F:protein binding
VIT_18s0122g00910	VIT_218s0122g00910	Vitvi18g00061							-4.0032	0.0825451	MLO5	MLO-like protein 9	XM_010665694.1	GO:0005737;GO:0012505;GO:0010483;GO:0006952;GO:0009827;GO:0009607;GO:0008219;GO:0016021;GO:0009860;GO:0005516	C:cytoplasm; C:endomembrane system; P:pollen tube reception; P:defense response; P:plant-type cell wall modification; P:response to biotic stimulus; P:cell death; C:integral component of membrane; P:pollen tube growth; F:calmodulin binding
VIT_18s0157g00020	VIT_218s0157g00020	Vitvi18g01553			3.422	0.0410453			2.057	0.0685812	GI	protein GIGANTEA%2C transcript variant X1	XM_002264719.2	GO:0005982;GO:0009409;GO:0006355;GO:0009908;GO:0010229;GO:0009637;GO:0005515;GO:0010378;GO:0010218;GO:0005654;GO:0042542;GO:0080167;GO:0048578	P:starch metabolic process; P:response to cold; P:regulation of transcription, DNA-templated; P:flower development; P:inflorescence development; P:response to blue light; F:protein binding; P:temperature compensation of the circadian clock; P:response to far red light; C:nucleoplasm; P:response to hydrogen peroxide; P:response to karrikin; P:positive regulation of long-day photoperiodism, floweri…
VIT_19s0014g00870	VIT_219s0014g00870	Vitvi19g00061	2.403	0.0193911	-9.25926	0.0420571					BEH4	PREDICTED: Vitis vinifera uncharacterized LOC104877486 (LOC104877486), ncRNA	XR_784570.2	GO:0017111;GO:0006952;GO:0043531;GO:0005524;GO:0003677	F:nucleoside-triphosphatase activity; P:defense response; F:ADP binding; F:ATP binding; F:DNA binding
VIT_19s0014g02240	VIT_219s0014g02240	Vitvi19g01784					-6.67111	0.00127225			ERF4	PREDICTED: Vitis vinifera ethylene-responsive transcription factor-like (LOC100243603), mRNA	XM_002285110.4	GO:0009864;GO:0016604;GO:0006355;GO:0003677;GO:0010200;GO:0009737;GO:0003700;GO:0009723;GO:0005667;GO:0045449	P:induced systemic resistance, jasmonic acid mediated signaling pathway; C:nuclear body; P:regulation of transcription, DNA-templated; F:DNA binding; P:response to chitin; P:response to abscisic acid; F:transcription factor activity, sequence-specific DNA binding; P:response to ethylene; C:transcription factor complex; P:regulation of transcription, DNA-templated
VIT_19s0014g02240	VIT_219s0014g02240	Vitvi19g01784					-3.14861	0.0230742			ERF4	PREDICTED: Vitis vinifera ethylene-responsive transcription factor-like (LOC100243603), mRNA	XM_002285110.4	GO:0009864;GO:0016604;GO:0006355;GO:0003677;GO:0010200;GO:0009737;GO:0003700;GO:0009723;GO:0005667;GO:0045449	P:induced systemic resistance, jasmonic acid mediated signaling pathway; C:nuclear body; P:regulation of transcription, DNA-templated; F:DNA binding; P:response to chitin; P:response to abscisic acid; F:transcription factor activity, sequence-specific DNA binding; P:response to ethylene; C:transcription factor complex; P:regulation of transcription, DNA-templated
VIT_19s0014g02450	VIT_219s0014g02450	Vitvi19g01864			2.855	0.0712321					ALF5	MATE efflux family protein ALF5	XM_002282511.2	GO:0009636;GO:0015238;GO:0016023;GO:0005886;GO:0006855;GO:0009723;GO:0015297	P:response to toxic substance; F:drug transmembrane transporter activity; C:cytoplasmic membrane-bounded vesicle; C:plasma membrane; P:drug transmembrane transport; P:response to ethylene; F:antiporter activity
VIT_19s0014g02900	VIT_219s0014g02900	Vitvi19g00239	1.855	0.0732593							RMA1	E3 ubiquitin-protein ligase RMA1H1-like	XM_002282212.2	GO:0008270;GO:0016874;GO:0005515	F:zinc ion binding; F:ligase activity; F:protein binding
VIT_19s0014g03290	VIT_219s0014g03290	Vitvi19g00270	2.67	0.0112416	3.073	0.0554794	-3.66569	0.0140517			RD26	NAC domain-containing protein 72	XM_002284632.3	GO:0009414;GO:0006355;GO:0003677;GO:0009737;GO:0005634	P:response to water deprivation; P:regulation of transcription, DNA-templated; F:DNA binding; P:response to abscisic acid; C:nucleus
VIT_19s0014g03290	VIT_219s0014g03290	Vitvi19g00270	2.656	0.0115834	4.196	0.0230331	-2.83607	0.0354998			RD26	NAC domain-containing protein 72	XM_002284632.3	GO:0009414;GO:0006355;GO:0003677;GO:0009737;GO:0005634	P:response to water deprivation; P:regulation of transcription, DNA-templated; F:DNA binding; P:response to abscisic acid; C:nucleus
VIT_19s0014g03790	VIT_219s0014g03790	Vitvi19g00305			3.187	0.0503423					DGK5	diacylglycerol kinase 5%2C transcript variant X1	XM_002281614.2	GO:0007205;GO:0016310;GO:0009507;GO:0009723;GO:0004143;GO:0009395;GO:0046486	P:protein kinase C-activating G-protein coupled receptor signaling pathway; P:phosphorylation; C:chloroplast; P:response to ethylene; F:diacylglycerol kinase activity; P:phospholipid catabolic process; P:glycerolipid metabolic process
VIT_19s0014g03820	VIT_219s0014g03820	Vitvi19g00306			4.135	0.0248074					MYB102	transcription factor MYB39	XM_002281602.2	GO:0009753;GO:0042335;GO:0016049;GO:0080091;GO:0009651;GO:0009611;GO:0003677;GO:0010200;GO:0009737;GO:0050794;GO:0009723;GO:0003682;GO:0000785	P:response to jasmonic acid; P:cuticle development; P:cell growth; P:regulation of raffinose metabolic process; P:response to salt stress; P:response to wounding; F:DNA binding; P:response to chitin; P:response to abscisic acid; P:regulation of cellular process; P:response to ethylene; F:chromatin binding; C:chromatin
VIT_19s0015g00280	VIT_219s0015g00280	Vitvi19g00662			2.616	0.0854202	4.704	0.0596255			ATSPO11-1	PREDICTED: Vitis vinifera meiotic recombination protein SPO11-1 (LOC100256655), transcript vari	XM_010646261.2	GO:0043247;GO:0031048;GO:0006312;GO:0010332;GO:0007131;GO:0000706;GO:0032504;GO:0000724;GO:0042138;GO:0006265;GO:0051026;GO:0016444;GO:0005694;GO:0032204;GO:0007140;GO:0034090;GO:0045893;GO:0043687;GO:0005634;GO:0005524;GO:0003918	P:telomere maintenance in response to DNA damage; P:chromatin silencing by small RNA; P:mitotic recombination; P:response to gamma radiation; P:reciprocal meiotic recombination; P:meiotic DNA double-strand break processing; P:multicellular organism reproduction; P:double-strand break repair via homologous recombination; P:meiotic DNA double-strand break formation; P:DNA topological change; P:chia…
VIT_19s0015g00590	VIT_219s0015g00590	Vitvi19g02067	-2.56674	0.0599301							NF-YB6	nuclear transcription factor Y subunit beta	XM_002268446.2	GO:0033613;GO:0043565;GO:0003700;GO:0046982;GO:0009738;GO:0045893;GO:0005667;GO:0045449	F:activating transcription factor binding; F:sequence-specific DNA binding; F:transcription factor activity, sequence-specific DNA binding; F:protein heterodimerization activity; P:abscisic acid-activated signaling pathway; P:positive regulation of transcription, DNA-templated; C:transcription factor complex; P:regulation of transcription, DNA-templated
VIT_19s0015g00620	VIT_219s0015g00620	Vitvi19g00690							2.23	0.0485011	VIT_219s0015g00620	probable L-type lectin-domain containing receptor kinase S.7	XP_002268825.1	GO:0000911;GO:0005507;GO:0009055;GO:0000226;GO:0016023;GO:0005524;GO:0000186;GO:0004709;GO:0030246;GO:0005886;GO:0004713;GO:0006118;GO:0007178;GO:0009069	P:cytokinesis by cell plate formation; F:copper ion binding; F:electron carrier activity; P:microtubule cytoskeleton organization; C:cytoplasmic membrane-bounded vesicle; F:ATP binding; P:activation of MAPKK activity; F:MAP kinase kinase kinase activity; F:carbohydrate binding; C:plasma membrane; F:protein tyrosine kinase activity; P:obsolete electron transport; P:transmembrane receptor protein s…
VIT_19s0015g01350	VIT_219s0015g01350	Vitvi19g00768			6.244	0.00805538	-4.2337	0.00766575			SIP1	probable galactinol--sucrose galactosyltransferase 1	XM_002275793.3	GO:0005986;GO:0019593;GO:0006979;GO:0006468;GO:0004674;GO:0009414;GO:0047274;GO:0004553;GO:0005524;GO:0009737;GO:0007165;GO:0047268;GO:0009507;GO:0005886;GO:0010325;GO:0009069;GO:0006012	P:sucrose biosynthetic process; P:mannitol biosynthetic process; P:response to oxidative stress; P:protein phosphorylation; F:protein serine/threonine kinase activity; P:response to water deprivation; F:galactinol-sucrose galactosyltransferase activity; F:hydrolase activity, hydrolyzing O-glycosyl compounds; F:ATP binding; P:response to abscisic acid; P:signal transduction; F:galactinol-raffinose…
VIT_19s0015g01370	VIT_219s0015g01370	Vitvi19g00775					-3.61141	0.0143491			VIT_219s0015g01370	chaperone protein dnaJ 11%2C chloroplastic	XP_002275924.1	GO:0006457;GO:0051082;GO:0006950;GO:0031072	P:protein folding; F:unfolded protein binding; P:response to stress; F:heat shock protein binding
VIT_19s0027g00660	VIT_219s0027g00660	Vitvi19g02265					6.509	0.0195907			VIT_219s0027g00660	putative disease resistance protein RGA4%2C transcript variant X1	XM_010646688.1	GO:0006952;GO:0043531;GO:0005515	P:defense response; F:ADP binding; F:protein binding
VIT_19s0027g01140	VIT_219s0027g01140	Vitvi19g01592					4.996	0.0544497			ELP1	protein binding		GO:0050832;GO:0005509;GO:0009911;GO:0007165;GO:0005634;GO:0008270;GO:0010228	P:defense response to fungus; F:calcium ion binding; P:positive regulation of flower development; P:signal transduction; C:nucleus; F:zinc ion binding; P:vegetative to reproductive phase transition of meristem
VIT_19s0027g01170	VIT_219s0027g01170	Vitvi19g02288	-2.82406	0.0358615							VIT_219s0027g01170	PREDICTED: Vitis vinifera putative disease resistance protein RGA4 (LOC100250862), transcript	XM_010646605.2	GO:0005576;GO:0006952;GO:0004650;GO:0043531;GO:0005515;GO:0005982;GO:0005985	C:extracellular region; P:defense response; F:polygalacturonase activity; F:ADP binding; F:protein binding; P:starch metabolic process; P:sucrose metabolic process
VIT_19s0027g01540	VIT_219s0027g01540	Vitvi19g02314	-3.33778	0.0152622					-5.14933	0.0360177	VIT_219s0027g01540	disease resistance protein rps5-like		GO:0017111;GO:0006952;GO:0043531;GO:0005524	F:nucleoside-triphosphatase activity; P:defense response; F:ADP binding; F:ATP binding
VIT_19s0027g01580	VIT_219s0027g01580	Vitvi19g01631					5.808	0.0328442	-6.77048	0.00899704	VIT_219s0027g01580	PREDICTED: Vitis vinifera probable disease resistance protein At1g12280-like (LOC100242696), m	XM_019217064.1	GO:0017111;GO:0006952;GO:0043531;GO:0005524	F:nucleoside-triphosphatase activity; P:defense response; F:ADP binding; F:ATP binding
VIT_19s0027g01630	VIT_219s0027g01630	Vitvi19g01636					5.633	0.0371369			VIT_219s0027g01630	probable disease resistance protein At5g63020	XM_002266213.2	GO:0017111;GO:0006952;GO:0043531;GO:0005524;GO:0005515	F:nucleoside-triphosphatase activity; P:defense response; F:ADP binding; F:ATP binding; F:protein binding
VIT_19s0027g01700	VIT_219s0027g01700	Vitvi19g01643	-2.49252	0.0688175							RPS5	probable disease resistance protein At5g63020%2C transcript variant X1	XM_010646566.1	GO:0006952;GO:0043531;GO:0003676;GO:0005524;GO:0017111;GO:0008270;GO:0015074	P:defense response; F:ADP binding; F:nucleic acid binding; F:ATP binding; F:nucleoside-triphosphatase activity; F:zinc ion binding; P:DNA integration
VIT_19s0027g01780	VIT_219s0027g01780	Vitvi19g01654					6.128	0.0222018			RPS5	PREDICTED: Vitis vinifera probable disease resistance protein At1g12280 (LOC100261532), mRNA	XM_010646742.2	GO:0017111;GO:0006952;GO:0043531;GO:0005524	F:nucleoside-triphosphatase activity; P:defense response; F:ADP binding; F:ATP binding
VIT_19s0085g00050	VIT_219s0085g00050	Vitvi19g01669							-3.99521	0.0835883	MYB58	unkown		GO:0009866;GO:0071732;GO:0045491;GO:0009809;GO:0009753;GO:0009751;GO:0003677;GO:0003700;GO:2000652;GO:0045893;GO:0003682;GO:0071281;GO:0005667;GO:0045449;GO:0000785	P:induced systemic resistance, ethylene mediated signaling pathway; P:cellular response to nitric oxide; P:xylan metabolic process; P:lignin biosynthetic process; P:response to jasmonic acid; P:response to salicylic acid; F:DNA binding; F:transcription factor activity, sequence-specific DNA binding; P:regulation of secondary cell wall biogenesis; P:positive regulation of transcription, DNA-templa…
VIT_19s0085g00760	VIT_219s0085g00760	Vitvi19g02351	2.366	0.0237935							VIT_219s0085g00760	anthocyanidin 3-O-glucosyltransferase 2	XP_002264727.1	GO:0047213;GO:0009737;GO:0016020;GO:0009651;GO:0080046;GO:0010294;GO:0080045;GO:0080044;GO:0080043;GO:0009813	F:anthocyanidin 3-O-glucosyltransferase activity; P:response to abscisic acid; C:membrane; P:response to salt stress; F:quercetin 4'-O-glucosyltransferase activity; F:abscisic acid glucosyltransferase activity; F:quercetin 3'-O-glucosyltransferase activity; F:quercetin 7-O-glucosyltransferase activity; F:quercetin 3-O-glucosyltransferase activity; P:flavonoid biosynthetic process
VIT_19s0085g01000	VIT_219s0085g01000	Vitvi19g01754							-4.29369	0.0607699	VIT_219s0085g01000	E3 ubiquitin-protein ligase RGLG2%2C transcript variant X1	XM_002265520.3	GO:0008270;GO:0005739;GO:0009867;GO:0042742;GO:0009611;GO:0004842;GO:0006816;GO:0009690;GO:0005886;GO:0006487;GO:0005515;GO:0016567	F:zinc ion binding; C:mitochondrion; P:jasmonic acid mediated signaling pathway; P:defense response to bacterium; P:response to wounding; F:ubiquitin-protein transferase activity; P:calcium ion transport; P:cytokinin metabolic process; C:plasma membrane; P:protein N-linked glycosylation; F:protein binding; P:protein ubiquitination
VIT_19s0090g00400	VIT_219s0090g00400	Vitvi19g00494	-2.44081	0.0760518			-5.61482	0.00273892			VIT_219s0090g00400	NEP1-interacting protein-like 1	XM_010646150.1	GO:0031351;GO:0008270;GO:0009299;GO:0009416;GO:0010200;GO:0005515;GO:0009535	C:integral component of plastid membrane; F:zinc ion binding; P:mRNA transcription; P:response to light stimulus; P:response to chitin; F:protein binding; C:chloroplast thylakoid membrane
VIT_19s0090g01480	VIT_219s0090g01480	Vitvi19g00592					5.92	0.0274753			NHX3	sodium/hydrogen exchanger 4	XM_002276777.2	GO:0010351;GO:0015385;GO:0055075;GO:0005886;GO:0006885;GO:0016021;GO:0035725;GO:0015992	P:lithium ion transport; F:sodium:proton antiporter activity; P:potassium ion homeostasis; C:plasma membrane; P:regulation of pH; C:integral component of membrane; P:sodium ion transmembrane transport; P:proton transport
