# Supplementary material for: Transcriptomic and methylation analysis of susceptible and tolerant grapevine genotypes following Plasmopara viticola infection
Source: Physiol Plant. 2022 Sep 21;174(5):e13771. doi: 10.1111/ppl.13771 (PMC9826190; doi:10.1111/ppl.13771)
Supplement: Supplementary file 4 — Table S5. Data set of epigenetic related differentially expressed genes (ER‐DEGs). Genes modulated at 6 and 24 hpi in grapevine tolerant (T) and susceptible (S) genotypes are reported. [file PPL-174-0-s003.xlsx]

## Sheet: FDR<0,17_ER-DEGS
Table S5. Data set of epigenetic related differentially expressed genes (ER-DEGs). Genes modulated at 6 and 24 hpi in grapevine tolerant (T) and susceptible (S) genotypes are reported.
Genes significantly modulated in the inoculated versus mock were considered as differentially expressed for each sample.
FC: fold change
GeneID V1	V2_ID	V3 ID	S6_FC	S6_adjusted p-val	S24_FC	S24_adjusted p-val	T6_FC	T6_adjusted p-val	T24_FC	T24adjusted p-val	GeneName	Product	GenBank Acc.	GO	GO NAMES
VIT_00s0179g00340	VIT_200s0179g00340	Vitvi07g02097					-2.32558	0.0692733			HTA8	PREDICTED: Vitis vinifera histone H2A variant 1 (LOC100257988), mRNA	XM_002281230.2	GO:0016048;GO:0005773;GO:0001510;GO:0008283;GO:0042742;GO:0048449;GO:0000786;GO:0005730;GO:0046982;GO:0003677;GO:0006338;GO:0044030;GO:0009909;GO:0006334;GO:0034968	P:detection of temperature stimulus; C:vacuole; P:RNA methylation; P:cell proliferation; P:defense response to bacterium; P:floral organ formation; C:nucleosome; C:nucleolus; F:protein heterodimerization activity; F:DNA binding; P:chromatin remodeling; P:regulation of DNA methylation; P:regulation of flower development; P:nucleosome assembly; P:histone lysine methylation
VIT_00s0203g00110	VIT_200s0203g00110	Vitvi10g00339	-3.29815	0.0153394							VIT_200s0203g00110	Unknown		GO:0003964;GO:0003677;GO:0006278;GO:0003723;GO:0032259;GO:0008270;GO:0008168;GO:0005515	F:RNA-directed DNA polymerase activity; F:DNA binding; P:RNA-dependent DNA replication; F:RNA binding; P:methylation; F:zinc ion binding; F:methyltransferase activity; F:protein binding
VIT_00s0227g00130	VIT_200s0227g00130	Vitvi07g01219							-4.09668	0.0752685	VIT_200s0227g00130	PREDICTED: Vitis vinifera adenine DNA glycosylase (LOC100265491), m	XM_002264991.4	GO:0004519;GO:0008219;GO:0016021;GO:0006284;GO:0003677;GO:0051539;GO:0019104;GO:0006306;GO:0005634	F:endonuclease activity; P:cell death; C:integral component of membrane; P:base-excision repair; F:DNA binding; F:4 iron, 4 sulfur cluster binding; F:DNA N-glycosylase activity; P:DNA methylation; C:nucleus
VIT_00s0499g00020	VIT_200s0499g00020	Vitvi07g02983			-15.0128	0.0109997	-4.43066	0.0079011			VIT_200s0499g00020	PREDICTED: Vitis vinifera uncharacterized LOC100267455 (LOC100267455), mRNA	XM_002265034.4	GO:0016572;GO:0009507;GO:0005739	P:histone phosphorylation; C:chloroplast; C:mitochondrion
VIT_00s0532g00020	VIT_200s0532g00020	Vitvi10g02215					-2.13995	0.0908032			ATK1	PREDICTED: Vitis vinifera kinesin-like protein KIN-14C (LOC100254496), mRNA	XM_002265264.3	GO:0003700;GO:0006346;GO:0000911;GO:0048439;GO:0010051;GO:0000280;GO:0007018;GO:0010094;GO:0010332;GO:0006306;GO:0005872;GO:0008569;GO:0009736;GO:0043247;GO:0006200;GO:0016572;GO:0045132;GO:0007129;GO:0009524;GO:0009062;GO:0000087;GO:0032204;GO:0010389;GO:0042127;GO:0005876;GO:0009723;GO:0007062;GO:0006084;GO:0042023;GO:0031048;GO:0045010;GO:0005524;GO:0030154;GO:0006275;GO:0016887;GO:0042138;GO:…	F:transcription factor activity, sequence-specific DNA binding; P:methylation-dependent chromatin silencing; P:cytokinesis by cell plate formation; P:flower morphogenesis; P:xylem and phloem pattern formation; P:nuclear division; P:microtubule-based movement; P:specification of carpel identity; P:response to gamma radiation; P:DNA methylation; C:minus-end kinesin complex; F:ATP-dependent microtub…
VIT_01s0010g02430	VIT_201s0010g02430	Vitvi01g01534					-3.42231	0.0184021			MAD2	mitotic spindle checkpoint protein MAD2	XM_002270867.3	GO:0051788;GO:0005515;GO:0043161;GO:0007094;GO:0008283;GO:0051301;GO:0051510;GO:0010369;GO:0005737;GO:0000776;GO:0005635;GO:0042023;GO:0048235;GO:0003677;GO:0016572;GO:0003682;GO:0043248;GO:0000785	P:response to misfolded protein; F:protein binding; P:proteasome-mediated ubiquitin-dependent protein catabolic process; P:mitotic spindle assembly checkpoint; P:cell proliferation; P:cell division; P:regulation of unidimensional cell growth; C:chromocenter; C:cytoplasm; C:kinetochore; C:nuclear envelope; P:DNA endoreduplication; P:pollen sperm cell differentiation; F:DNA binding; P:histone phosp…
VIT_01s0010g02530	VIT_201s0010g02530	Vitvi01g01543	1.965	0.0529554							VIT_201s0010g02530	PREDICTED: Vitis vinifera uncharacterized LOC100240965 (LOC100240965), transcript variant X1, mRN	XM_002266306.2	GO:0009888;GO:0016926;GO:0045132;GO:0033044;GO:0009887;GO:0010228;GO:0042138;GO:0007062;GO:0007131;GO:0031048;GO:0050665;GO:0010638;GO:0005634	P:tissue development; P:protein desumoylation; P:meiotic chromosome segregation; P:regulation of chromosome organization; P:organ morphogenesis; P:vegetative to reproductive phase transition of meristem; P:meiotic DNA double-strand break formation; P:sister chromatid cohesion; P:reciprocal meiotic recombination; P:chromatin silencing by small RNA; P:hydrogen peroxide biosynthetic process; P:posit…
VIT_01s0150g00390	VIT_201s0150g00390	Vitvi01g01799					-10.2543	0.000194451			MCM2	DNA replication licensing factor MCM2	XM_002273639.2	GO:0008094;GO:0042127;GO:0006275;GO:0000911;GO:0051567;GO:0006268;GO:0010082;GO:0005829;GO:0006084;GO:0006306;GO:0051726;GO:0003677;GO:0009790;GO:0051322;GO:0009165;GO:0009909;GO:0006270;GO:0005634;GO:0005524;GO:0003678;GO:0042555;GO:0005657	F:DNA-dependent ATPase activity; P:regulation of cell proliferation; P:regulation of DNA replication; P:cytokinesis by cell plate formation; P:histone H3-K9 methylation; P:DNA unwinding involved in DNA replication; P:regulation of root meristem growth; C:cytosol; P:acetyl-CoA metabolic process; P:DNA methylation; P:regulation of cell cycle; F:DNA binding; P:embryo development; P:anaphase; P:nucle…
VIT_02s0154g00600	VIT_202s0154g00600	Vitvi02g00553					-3.5791	0.0150455			PME68	PREDICTED: Vitis vinifera probable pectinesterase 68 (LOC100259241), mRNA	XM_002266285.4	GO:0045330;GO:0016572;GO:0030599;GO:0042545;GO:0009505;GO:0006869;GO:0005319;GO:0005576;GO:0009707;GO:0005982;GO:0005985	F:aspartyl esterase activity; P:histone phosphorylation; F:pectinesterase activity; P:cell wall modification; C:plant-type cell wall; P:lipid transport; F:lipid transporter activity; C:extracellular region; C:chloroplast outer membrane; P:starch metabolic process; P:sucrose metabolic process
VIT_03s0017g01970	VIT_203s0017g01970	Vitvi03g01258					-2.21092	0.0839175			DONSON	PREDICTED: Vitis vinifera protein downstream neighbor of Son (LOC100257121), transcript variant X2, mR	XM_019217916.1	GO:0006306;GO:0006260;GO:0051567;GO:0008283;GO:0043231	P:DNA metabolic process; P:single-organism process; P:macromolecule methylation
VIT_03s0038g00300	VIT_203s0038g00300	Vitvi03g00023					-5.93824	0.00227099			MCM4	DNA replication licensing factor MCM4	XM_002274498.2	GO:0007000;GO:0009536;GO:0008094;GO:0006275;GO:0000911;GO:0051567;GO:0006268;GO:0008283;GO:0006342;GO:0005829;GO:0006306;GO:0051726;GO:0003677;GO:0051322;GO:0009165;GO:0009909;GO:0006270;GO:0000280;GO:0005634;GO:0005524;GO:0003678;GO:0042555;GO:0005657	P:nucleolus organization; C:plastid; F:DNA-dependent ATPase activity; P:regulation of DNA replication; P:cytokinesis by cell plate formation; P:histone H3-K9 methylation; P:DNA unwinding involved in DNA replication; P:cell proliferation; P:chromatin silencing; C:cytosol; P:DNA methylation; P:regulation of cell cycle; F:DNA binding; P:anaphase; P:nucleotide biosynthetic process; P:regulation of fl…
VIT_03s0038g02800	VIT_203s0038g02800	Vitvi03g00175					-3.22581	0.0222018			CYCB2-4	G2/mitotic-specific cyclin-2-like%2C transcript variant X1	XM_010648324.1	GO:0006346;GO:0031048;GO:0016246;GO:0006275;GO:0051567;GO:0019901;GO:0008283;GO:0051301;GO:0010440;GO:0000079;GO:0000151;GO:0006306;GO:0007067;GO:0004842;GO:0016567;GO:0006270;GO:0005634	P:cell division; F:ubiquitin-protein transferase activity; P:protein ubiquitination; P:mitotic nuclear division; C:ubiquitin ligase complex; F:protein kinase binding; P:regulation of cyclin-dependent protein serine/threonine kinase activity; C:nucleus
VIT_04s0008g00530	VIT_204s0008g00530	Vitvi04g00041	-3.00752	0.0261004			-2.4432	0.060914			AUR1	serine/threonine-protein kinase Aurora-1	XM_002275346.3	GO:0010103;GO:0042127;GO:0051567;GO:0010075;GO:0004713;GO:0006342;GO:0005730;GO:0005874;GO:0005819;GO:0022402;GO:0035175;GO:0009504;GO:0005524;GO:0043987;GO:0009069	P:stomatal complex morphogenesis; P:regulation of cell proliferation; P:histone H3-K9 methylation; P:regulation of meristem growth; F:protein tyrosine kinase activity; P:chromatin silencing; C:nucleolus; C:microtubule; C:spindle; P:cell cycle process; F:histone kinase activity (H3-S10 specific); C:cell plate; F:ATP binding; P:histone H3-S10 phosphorylation; P:serine family amino acid metabolic pr…
VIT_04s0008g02570	VIT_204s0008g02570	Vitvi04g00223					5.063	0.0095445			RPA2	PREDICTED: Vitis vinifera replication protein A 32 kDa subunit A (LOC100245725), mRNA	XM_002282760.3	GO:0000911;GO:0051322;GO:0010389;GO:0003676;GO:0009909;GO:0000724;GO:0016444;GO:0051567;GO:0031047;GO:0009555;GO:0005515;GO:0006270;GO:0008283;GO:0006275;GO:0006306;GO:0005634	P:cytokinesis by cell plate formation; P:anaphase; P:regulation of G2/M transition of mitotic cell cycle; F:nucleic acid binding; P:regulation of flower development; P:double-strand break repair via homologous recombination; P:somatic cell DNA recombination; P:histone H3-K9 methylation; P:gene silencing by RNA; P:pollen development; F:protein binding; P:DNA replication initiation; P:cell prolifer…
VIT_04s0008g02780	VIT_204s0008g02780	Vitvi04g00243			2.475	0.0980861					RBR1	PREDICTED: Vitis vinifera retinoblastoma-related protein-like (RBR), transcript variant X3	XM_010650145.2	GO:0022619;GO:0001558;GO:0006355;GO:0001708;GO:0009567;GO:0005829;GO:0010090;GO:0051782;GO:2000036;GO:0000082;GO:0009553;GO:0032875;GO:0048366;GO:0051783;GO:0006349;GO:0005634	P:generative cell differentiation; P:regulation of cell growth; P:regulation of transcription, DNA-templated; P:cell fate specification; P:double fertilization forming a zygote and endosperm; C:cytosol; P:trichome morphogenesis; P:negative regulation of cell division; P:regulation of stem cell population maintenance; P:G1/S transition of mitotic cell cycle; P:embryo sac development; P:regulation …
VIT_04s0008g04530	VIT_204s0008g04530	Vitvi04g00394					9.243	0.00197898			RSF1	PREDICTED: Vitis vinifera DDT domain-containing protein DDR4 (LOC100257807), mRNA	XM_002281989.4	GO:0000911;GO:0051322;GO:0009909;GO:0006260;GO:0051567;GO:0006346;GO:0004812;GO:0031048;GO:0008283;GO:0006306;GO:0006418	P:cytokinesis by cell plate formation; P:anaphase; P:regulation of flower development; P:DNA replication; P:histone H3-K9 methylation; P:methylation-dependent chromatin silencing; F:aminoacyl-tRNA ligase activity; P:chromatin silencing by small RNA; P:cell proliferation; P:DNA methylation; P:tRNA aminoacylation for protein translation
VIT_04s0008g05130	VIT_204s0008g05130	Vitvi04g00455							2.153	0.0598317	TSO1	CRC domain-containing protein TSO1-like	XM_002282457.3	GO:0043247;GO:0009934;GO:0006346;GO:0031048;GO:0010332;GO:0000911;GO:0051567;GO:0006310;GO:0008283;GO:0051225;GO:0048449;GO:0008356;GO:0007020;GO:0006306;GO:0007126;GO:0032204;GO:0051322;GO:0051302;GO:0009909;GO:0005634;GO:0006260	P:telomere maintenance in response to DNA damage; P:regulation of meristem structural organization; P:methylation-dependent chromatin silencing; P:chromatin silencing by small RNA; P:response to gamma radiation; P:cytokinesis by cell plate formation; P:histone H3-K9 methylation; P:DNA recombination; P:cell proliferation; P:spindle assembly; P:floral organ formation; P:asymmetric cell division; P:…
VIT_04s0008g06670	VIT_204s0008g06670	Vitvi04g00602					-4.91884	0.00455922			ENODL15	early nodulin-like protein 3	XM_002285502.3	GO:0000911;GO:0005507;GO:0051322;GO:0051225;GO:0010075;GO:0016572;GO:0009506;GO:0006084;GO:0009055;GO:0046658;GO:0005576;GO:0006118	P:cytokinesis by cell plate formation; F:copper ion binding; P:anaphase; P:spindle assembly; P:regulation of meristem growth; P:histone phosphorylation; C:plasmodesma; P:acetyl-CoA metabolic process; F:electron carrier activity; C:anchored component of plasma membrane; C:extracellular region; P:obsolete electron transport
VIT_04s0023g00920	VIT_204s0023g00920	Vitvi04g01202							-4.10172	0.0811222	DCL2	PREDICTED: Vitis vinifera endoribonuclease Dicer homolog 2 (LOC100258190)	XM_019219502.1	GO:0004525;GO:0007267;GO:0005515;GO:0008026;GO:0016569;GO:0010050;GO:0009855;GO:0006342;GO:0010216;GO:0046872;GO:0003677;GO:0010014;GO:0035196;GO:0010267;GO:0003725;GO:0045893;GO:0043687;GO:0090305;GO:0000398;GO:0010073;GO:0005634;GO:0005524;GO:0009616	F:ribonuclease III activity; P:cell-cell signaling; F:protein binding; F:ATP-dependent helicase activity; P:covalent chromatin modification; P:vegetative phase change; P:determination of bilateral symmetry; P:chromatin silencing; P:maintenance of DNA methylation; F:metal ion binding; F:DNA binding; P:meristem initiation; P:production of miRNAs involved in gene silencing by miRNA; P:production of …
VIT_04s0023g03720	VIT_204s0023g03720	Vitvi04g02163					-2.97177	0.0304369			VIT_204s0023g03720	PREDICTED: Vitis vinifera protein POLLENLESS 3-LIKE 2 (LOC100257355), mRNA	XM_002265129.4	GO:0051726;GO:0042802;GO:0051567;GO:0006270;GO:0008283;GO:0006275;GO:0006306	P:regulation of cell cycle; F:identical protein binding; P:histone H3-K9 methylation; P:DNA replication initiation; P:cell proliferation; P:regulation of DNA replication; P:DNA methylation
VIT_04s0023g03740	VIT_204s0023g03740	Vitvi04g02165	-4.1511	0.00340351							VIT_204s0023g03740	PREDICTED: Vitis vinifera protein POLLENLESS 3-LIKE 2 (LOC104879120), mRNA	XM_010650695.2	GO:0051726;GO:0042802;GO:0051567;GO:0006270;GO:0008283;GO:0006275;GO:0006306	P:regulation of cell cycle; F:identical protein binding; P:histone H3-K9 methylation; P:DNA replication initiation; P:cell proliferation; P:regulation of DNA replication; P:DNA methylation
VIT_04s0043g00740	VIT_204s0043g00740	Vitvi04g02038					-2.23514	0.0792742			PIR121	protein PIR	XM_010650650.1	GO:0005515;GO:0051567;GO:0045010;GO:0031209;GO:0051225;GO:0006342;GO:0007020;GO:0009965;GO:0010090;GO:0051322;GO:0016572;GO:0009860	F:protein binding; P:histone H3-K9 methylation; P:actin nucleation; C:SCAR complex; P:spindle assembly; P:chromatin silencing; P:microtubule nucleation; P:leaf morphogenesis; P:trichome morphogenesis; P:anaphase; P:histone phosphorylation; P:pollen tube growth
VIT_05s0020g02000	VIT_205s0020g02000	Vitvi05g01863							-4.46628	0.0389476	SYD	PREDICTED: Vitis vinifera chromatin structure-remodeling complex protein SYD (LOC100254600)	XM_010651496.2	GO:0043044;GO:0000226;GO:0009611;GO:0050826;GO:0007267;GO:0009793;GO:0000911;GO:0006342;GO:0009640;GO:0005829;GO:0019915;GO:0004386;GO:0010182;GO:0009933;GO:0006306;GO:0016567;GO:0003677;GO:0009845;GO:0010199;GO:0010228;GO:0035196;GO:0010267;GO:0016887;GO:0003682;GO:0009909;GO:0005524;GO:0005634;GO:0009616;GO:0010162;GO:0000785	P:ATP-dependent chromatin remodeling; P:microtubule cytoskeleton organization; P:response to wounding; P:response to freezing; P:cell-cell signaling; P:embryo development ending in seed dormancy; P:cytokinesis by cell plate formation; P:chromatin silencing; P:photomorphogenesis; C:cytosol; P:lipid storage; F:helicase activity; P:sugar mediated signaling pathway; P:meristem structural organization…
VIT_05s0051g00930	VIT_205s0051g00930	Vitvi05g00990					-2.24065	0.0795615			VIT_205s0051g00930	probable DNA primase large subunit%2C transcript variant X1	XM_002285643.3	GO:0051726;GO:0009506;GO:0051567;GO:0003896;GO:0006269;GO:0006270;GO:0008283;GO:0006275;GO:0006306;GO:0005657;GO:0005730;GO:0006351	P:regulation of cell cycle; C:plasmodesma; P:histone H3-K9 methylation; F:DNA primase activity; P:DNA replication, synthesis of RNA primer; P:DNA replication initiation; P:cell proliferation; P:regulation of DNA replication; P:DNA methylation; C:replication fork; C:nucleolus; P:transcription, DNA-templated
VIT_05s0077g00940	VIT_205s0077g00940	Vitvi05g00130					-2.3663	0.0667512			PHYB	phytochrome B	XM_002278227.2	GO:0009630;GO:0009687;GO:0010374;GO:0009867;GO:0016020;GO:0010148;GO:0017006;GO:0023014;GO:0009585;GO:0006355;GO:0015979;GO:0010617;GO:0009638;GO:0018298;GO:0009584;GO:0008020;GO:0000155;GO:0009649;GO:0010161;GO:0009883;GO:0010202;GO:0010029;GO:0009409;GO:0000160;GO:0031347;GO:0042803;GO:0005634;GO:0005524;GO:0006325;GO:0007187;GO:0009365	P:gravitropism; P:abscisic acid metabolic process; P:stomatal complex development; P:jasmonic acid mediated signaling pathway; C:membrane; P:transpiration; P:protein-tetrapyrrole linkage; P:signal transduction by protein phosphorylation; P:red, far-red light phototransduction; P:regulation of transcription, DNA-templated; P:photosynthesis; P:circadian regulation of calcium ion oscillation; P:phot…
VIT_06s0004g01080	VIT_206s0004g01080	Vitvi06g00102							-3.62319	0.0752027	CMT3	DNA (cytosine-5)-methyltransferase CMT3	XM_010653042.1	GO:0010425;GO:0090116;GO:0051567;GO:0003886;GO:0010069;GO:0006342;GO:0006468;GO:0004674;GO:0003677;GO:0016746;GO:0005634;GO:0005524;GO:0006555;GO:0009069	P:DNA methylation on cytosine within a CNG sequence; P:C-5 methylation of cytosine; P:histone H3-K9 methylation; F:DNA (cytosine-5-)-methyltransferase activity; P:zygote asymmetric cytokinesis in embryo sac; P:chromatin silencing; P:protein phosphorylation; F:protein serine/threonine kinase activity; F:DNA binding; F:transferase activity, transferring acyl groups; C:nucleus; F:ATP binding; P:meth…
VIT_06s0004g03360	VIT_206s0004g03360	Vitvi06g00339					4.967	0.0568062			CARB	carbamoyl-phosphate synthase large chain%2C chloroplastic	XM_010652817.1	GO:0007010;GO:0016036;GO:0006094;GO:0016020;GO:0051567;GO:0010498;GO:0005951;GO:0006342;GO:0006526;GO:0005829;GO:0046872;GO:0009570;GO:0004088;GO:0005524;GO:0004087;GO:0005739;GO:0006206;GO:0006536;GO:0006560	P:cytoskeleton organization; P:cellular response to phosphate starvation; P:gluconeogenesis; C:membrane; P:histone H3-K9 methylation; P:proteasomal protein catabolic process; C:carbamoyl-phosphate synthase complex; P:chromatin silencing; P:arginine biosynthetic process; C:cytosol; F:metal ion binding; C:chloroplast stroma; F:carbamoyl-phosphate synthase (glutamine-hydrolyzing) activity; F:ATP bin…
VIT_06s0004g04070	VIT_206s0004g04070	Vitvi06g01681			2.927	0.0625968					UTR5	PREDICTED: Vitis vinifera UDP-galactose/UDP-glucose transporter 5 (LOC100262222), transcript variant	XM_019220511.1	GO:0055085;GO:0005354;GO:0045132;GO:0016021;GO:0007062;GO:0031048;GO:0015757	P:transmembrane transport; F:galactose transmembrane transporter activity; P:meiotic chromosome segregation; C:integral component of membrane; P:sister chromatid cohesion; P:chromatin silencing by small RNA; P:galactose transport
VIT_06s0004g04270	VIT_206s0004g04270	Vitvi06g00423					-2.096	0.096621			HTA12	histone H2A	XM_002284269.3	GO:0000786;GO:0003677;GO:0006334;GO:0005634;GO:0046982	C:nucleosome; F:DNA binding; P:nucleosome assembly; C:nucleus; F:protein heterodimerization activity
VIT_06s0004g05920	VIT_206s0004g05920	Vitvi06g00576					-2.51256	0.0556951			PCNA2	PREDICTED: Vitis vinifera proliferating cell nuclear antigen-like	XM_002281054.3	GO:0005829;GO:0042276;GO:0005730;GO:0030337;GO:0006261;GO:0051567;GO:0003677;GO:0005515;GO:0043626;GO:0008283;GO:0006275;GO:0006306;GO:0042575	C:cytosol; P:error-prone translesion synthesis; C:nucleolus; F:DNA polymerase processivity factor activity; P:DNA-dependent DNA replication; P:histone H3-K9 methylation; F:DNA binding; F:protein binding; C:PCNA complex; P:cell proliferation; P:regulation of DNA replication; P:DNA methylation; C:DNA polymerase complex
VIT_06s0061g01270	VIT_206s0061g01270	Vitvi06g01402							-5.27426	0.0301702	DME	PREDICTED: Vitis vinifera transcriptional activator DEMETER (LOC100267096), Mrna	XM_019220413.1	GO:0005515;GO:0031936;GO:0009793;GO:0051539;GO:0006306;GO:0003677;GO:0006284;GO:0004519;GO:0043078;GO:0019104;GO:0006349;GO:0003906;GO:0080111	F:protein binding; P:negative regulation of chromatin silencing; P:embryo development ending in seed dormancy; F:4 iron, 4 sulfur cluster binding; P:DNA methylation; F:DNA binding; P:base-excision repair; F:endonuclease activity; C:polar nucleus; F:DNA N-glycosylase activity; P:regulation of gene expression by genetic imprinting; F:DNA-(apurinic or apyrimidinic site) lyase activity; P:DNA demethy…
VIT_06s0061g01610	VIT_206s0061g01610	Vitvi06g01435	-2.45038	0.0698023							TIL1	DNA polymerase epsilon catalytic subunit A%2C transcript variant X1	XM_002269884.3	GO:0045750;GO:0048046;GO:0008270;GO:0003887;GO:0009793;GO:0000166;GO:0051567;GO:0008283;GO:0008622;GO:0048579;GO:0006306;GO:0003677;GO:0006260	P:obsolete positive regulation of S phase of mitotic cell cycle; C:apoplast; F:zinc ion binding; F:DNA-directed DNA polymerase activity; P:embryo development ending in seed dormancy; F:nucleotide binding; P:histone H3-K9 methylation; P:cell proliferation; C:epsilon DNA polymerase complex; P:negative regulation of long-day photoperiodism, flowering; P:DNA methylation; F:DNA binding; P:DNA replicat…
VIT_07s0005g01060	VIT_207s0005g01060	Vitvi07g02212					-2.67523	0.0445409			H1	histone H1	XM_002269443.3	GO:0000786;GO:0003677;GO:0006334;GO:0005634	C:nucleosome; F:DNA binding; P:nucleosome assembly; C:nucleus
VIT_07s0005g01430	VIT_207s0005g01430	Vitvi07g00411					-3.01568	0.0286565			PRL	PREDICTED: Vitis vinifera DNA replication licensing factor MCM7 (LOC100267599), mRNA	XM_002276293.4	GO:0008094;GO:0005515;GO:0051567;GO:0006268;GO:0008283;GO:0006342;GO:0005829;GO:0010182;GO:0006306;GO:0003677;GO:0006270;GO:0005634;GO:0005524;GO:0003678;GO:0042555;GO:0005657	F:DNA-dependent ATPase activity; F:protein binding; P:histone H3-K9 methylation; P:DNA unwinding involved in DNA replication; P:cell proliferation; P:chromatin silencing; C:cytosol; P:sugar mediated signaling pathway; P:DNA methylation; F:DNA binding; P:DNA replication initiation; C:nucleus; F:ATP binding; F:DNA helicase activity; C:MCM complex; C:replication fork
VIT_07s0005g03090	VIT_207s0005g03090	Vitvi07g00579					4.802	0.0605729			CDT1A	CDT1-like protein a%2C chloroplastic	XM_002263707.2	GO:0006275;GO:0051567;GO:0019901;GO:0010389;GO:0009507;GO:0006342;GO:0006084;GO:0009658;GO:0070182;GO:0016572;GO:0009909;GO:0006270;GO:0048229;GO:0005634	F:protein kinase binding; P:histone modification; C:chloroplast; P:chloroplast organization; F:DNA polymerase binding; P:regulation of cellular process; P:gametophyte development; C:nucleus; P:regulation of macromolecule metabolic process; P:DNA replication
VIT_07s0031g00470	VIT_207s0031g00470	Vitvi07g01731					-3.2457	0.0222018			ICU2	DNA polymerase alpha catalytic subunit	XM_010654504.1	GO:0000911;GO:0009965;GO:0006269;GO:0019985;GO:0001882;GO:0006297;GO:0006306;GO:0000084;GO:0003887;GO:0046872;GO:0048449;GO:0010090;GO:0000166;GO:0042023;GO:0005658;GO:0003896;GO:0006270;GO:0000731;GO:0045010;GO:0003677;GO:0006275;GO:0006303;GO:0051322;GO:0051567;GO:0008283;GO:0051539;GO:0007155;GO:0008408;GO:0003002;GO:0000724;GO:0000076;GO:0006273;GO:0009910;GO:0042575;GO:0005730;GO:0006351	P:cytokinesis by cell plate formation; P:leaf morphogenesis; P:DNA replication, synthesis of RNA primer; P:translesion synthesis; F:nucleoside binding; P:nucleotide-excision repair, DNA gap filling; P:DNA methylation; P:mitotic S phase; F:DNA-directed DNA polymerase activity; F:metal ion binding; P:floral organ formation; P:trichome morphogenesis; F:nucleotide binding; P:DNA endoreduplication; C:…
VIT_07s0104g00500	VIT_207s0104g00500	Vitvi07g00177	-2.5641	0.0599301					-4.3122	0.0473053	VIT_207s0104g00500	uncharacterized LOC100261455	XM_002275087.3	GO:0016572;GO:0000911;GO:0042127;GO:0000226	P:histone phosphorylation; P:cytokinesis by cell plate formation; P:regulation of cell proliferation; P:microtubule cytoskeleton organization
VIT_07s0104g00500	VIT_207s0104g00500	Vitvi07g00177					-3.92773	0.0117778			VIT_207s0104g00500	uncharacterized LOC100261455	XM_002275087.3	GO:0016572;GO:0000911;GO:0042127;GO:0000226	P:histone phosphorylation; P:cytokinesis by cell plate formation; P:regulation of cell proliferation; P:microtubule cytoskeleton organization
VIT_07s0104g00960	VIT_207s0104g00960	Vitvi07g00219					-8.07103	0.000609038			GAMMA-H2AX	histone H2AX	XM_002271470.3	GO:0001510;GO:0000786;GO:0005730;GO:0003677;GO:0006334;GO:0046982;GO:0008283	P:RNA methylation; C:nucleosome; C:nucleolus; F:DNA binding; P:nucleosome assembly; F:protein heterodimerization activity; P:cell proliferation
VIT_07s0129g00210	VIT_207s0129g00210	Vitvi07g01598			13.22	0.00162013	-2.72702	0.0411588			BT4	BTB/POZ and TAZ domain-containing protein 4	XM_003632444.2	GO:0005774;GO:0009611;GO:0009739;GO:0008270;GO:0042542;GO:0004402;GO:0010227;GO:0003712;GO:0010200;GO:0006355;GO:0009651;GO:0009753;GO:0005576;GO:0009751;GO:0009555;GO:0009553;GO:0009409;GO:0009954;GO:0048439;GO:0005886;GO:0005516;GO:0009733;GO:0016573;GO:0000123;GO:0042967;GO:0005667;GO:0045449	C:vacuolar membrane; P:response to wounding; P:response to gibberellin; F:zinc ion binding; P:response to hydrogen peroxide; F:histone acetyltransferase activity; P:floral organ abscission; F:transcription cofactor activity; P:response to chitin; P:regulation of transcription, DNA-templated; P:response to salt stress; P:response to jasmonic acid; C:extracellular region; P:response to salicylic ac…
VIT_07s0129g01080	VIT_207s0129g01080	Vitvi07g01679					-3.72301	0.0140517			EB1C	microtubule-associated protein RP/EB family member 1C	XM_002283571.2	GO:0005618;GO:0008017;GO:0022402;GO:0005730;GO:0009652;GO:0016572;GO:0010228;GO:0030865;GO:0005819;GO:0009524;GO:0045298	C:cell wall; F:microtubule binding; P:cell cycle process; C:nucleolus; P:thigmotropism; P:histone phosphorylation; P:vegetative to reproductive phase transition of meristem; P:cortical cytoskeleton organization; C:spindle; C:phragmoplast; C:tubulin complex
VIT_08s0007g05360	VIT_208s0007g05360	Vitvi08g01656	-2.84495	0.034586							SSL2	PREDICTED: Vitis vinifera protein STRICTOSIDINE SYNTHASE-LIKE 2 (LOC100247001), transcr	XM_019221465.1	GO:0009788;GO:0006346;GO:0016246;GO:0009739;GO:0008270;GO:0010264;GO:0009505;GO:2000023;GO:0008283;GO:0005576;GO:0003677;GO:0016844;GO:0009821;GO:0009736;GO:0009506;GO:0016887;GO:0005783;GO:0005886;GO:0005634;GO:0005524;GO:0009733;GO:0003678;GO:0016114;GO:0042432;GO:0005657	P:negative regulation of abscisic acid-activated signaling pathway; P:methylation-dependent chromatin silencing; P:RNA interference; P:response to gibberellin; F:zinc ion binding; P:myo-inositol hexakisphosphate biosynthetic process; C:plant-type cell wall; P:regulation of lateral root development; P:cell proliferation; C:extracellular region; F:DNA binding; F:strictosidine synthase activity; P:a…
VIT_08s0007g06800	VIT_208s0007g06800	Vitvi08g01767					-2.3912	0.063352			CMT1	PREDICTED: Vitis vinifera putative DNA (cytosine-5)-methyltransferase CMT1 (LOC100252100)	XM_002275896.3	GO:0009536;GO:0010425;GO:0090116;GO:0051567;GO:0003886;GO:0010069;GO:0006342;GO:0009294;GO:0006468;GO:0004674;GO:0003677;GO:0016746;GO:0005634;GO:0005524;GO:0006555;GO:0009069	C:plastid; P:DNA methylation on cytosine within a CNG sequence; P:C-5 methylation of cytosine; P:histone H3-K9 methylation; F:DNA (cytosine-5-)-methyltransferase activity; P:zygote asymmetric cytokinesis in embryo sac; P:chromatin silencing; P:DNA mediated transformation; P:protein phosphorylation; F:protein serine/threonine kinase activity; F:DNA binding; F:transferase activity, transferring acy…
VIT_08s0007g07410	VIT_208s0007g07410	Vitvi08g01813							2.102	0.06227	VIT_208s0007g07410	putative H/ACA ribonucleoprotein complex subunit 1-like protein 1	XM_002281891.3	GO:0031429;GO:0001510;GO:0005829;GO:0009982;GO:0030515;GO:0031120;GO:0009909;GO:0009535;GO:0034968;GO:0042991;GO:0006364	C:box H/ACA snoRNP complex; P:RNA methylation; C:cytosol; F:pseudouridine synthase activity; F:snoRNA binding; P:snRNA pseudouridine synthesis; P:regulation of flower development; C:chloroplast thylakoid membrane; P:histone lysine methylation; P:transcription factor import into nucleus; P:rRNA processing
VIT_08s0032g00640	VIT_208s0032g00640	Vitvi08g00202			-9.3633	0.0501979					VIT_208s0032g00640	uncharacterized LOC100261551	XM_010654925.1	GO:0034968;GO:0050789;GO:0006260	P:histone lysine methylation; P:regulation of biological process; P:DNA replication
VIT_08s0032g01060	VIT_208s0032g01060	Vitvi08g00267	-2.56805	0.0605792	-10.5664	0.0385711	5.506	0.0282871			VIT_208s0032g01060	Unknown		GO:0006275;GO:0016570;GO:0010389;GO:0009507;GO:0048449;GO:0005794;GO:0005874;GO:0003777;GO:0003677;GO:0005875;GO:0009909;GO:0007018;GO:0005524;GO:0006281	P:regulation of DNA replication; P:histone modification; P:regulation of G2/M transition of mitotic cell cycle; C:chloroplast; P:floral organ formation; C:Golgi apparatus; C:microtubule; F:microtubule motor activity; F:DNA binding; C:microtubule associated complex; P:regulation of flower development; P:microtubule-based movement; F:ATP binding; P:DNA repair
VIT_08s0040g01440	VIT_208s0040g01440	Vitvi08g00999	1.842	0.0728913							PGK1	PREDICTED: Vitis vinifera phosphoglycerate kinase (LOC100243165)	XM_019221715.1	GO:0009526;GO:0016758;GO:0006400;GO:0010035;GO:0004618;GO:0036265;GO:1901135;GO:0044249;GO:0019752;GO:1901700;GO:0044434;GO:0006096;GO:0044711;GO:0016310;GO:0000166;GO:0006790;GO:0005739;GO:0008176;GO:0044763;GO:0006950;GO:0006094;GO:0015976	F:phosphoglycerate kinase activity; C:mitochondrion; F:transferase activity, transferring hexosyl groups; P:RNA (guanine-N7)-methylation; F:nucleotide binding; P:glycolytic process; P:phosphorylation; F:tRNA (guanine-N7-)-methyltransferase activity; P:tRNA modification; P:gluconeogenesis; P:carbon utilization
VIT_08s0040g02410	VIT_208s0040g02410	Vitvi08g02164			2.562	0.0904181					POP4	ribonuclease P protein subunit p29%2C transcript variant X6	XM_002274969.2	GO:0004526;GO:0006379;GO:0005655;GO:0003723;GO:0022402;GO:0006364;GO:0008033;GO:0000172;GO:0048522;GO:0009410;GO:0051252	F:ribonuclease P activity; P:mRNA cleavage; C:nucleolar ribonuclease P complex; F:RNA binding; P:cell cycle process; P:rRNA processing; P:tRNA processing; C:ribonuclease MRP complex; P:positive regulation of cellular process; P:response to xenobiotic stimulus; P:regulation of RNA metabolic process
VIT_09s0002g01350	VIT_209s0002g01350	Vitvi09g00107							3.55	0.00321022	GRF1	PREDICTED: Vitis vinifera growth-regulating factor 1 (LOC100247998), transcript variant X3, mRNA	XM_010656138.2	GO:0009793;GO:0016570;GO:0016818;GO:0006355;GO:0009407;GO:0005618;GO:0048449;GO:0005794;GO:0005829;GO:0009965;GO:0019904;GO:0005635;GO:0009570;GO:0009845;GO:0046686;GO:0009737;GO:0009909;GO:0005886;GO:0005524;GO:0045309;GO:0005739;GO:0010162	P:embryo development ending in seed dormancy; P:histone modification; F:hydrolase activity, acting on acid anhydrides, in phosphorus-containing anhydrides; P:regulation of transcription, DNA-templated; P:toxin catabolic process; C:cell wall; P:floral organ formation; C:Golgi apparatus; C:cytosol; P:leaf morphogenesis; F:protein domain specific binding; C:nuclear envelope; C:chloroplast stroma; P:…
VIT_09s0002g04630	VIT_209s0002g04630	Vitvi09g00390							-3.97456	0.0847203	OFP14	PREDICTED: Vitis vinifera transcription repressor OFP14 (LOC100242914), partial mRNA	XM_002279723.2	GO:0045892;GO:0005634	P:negative regulation of transcription, DNA-templated; C:nucleus
VIT_09s0054g00820	VIT_209s0054g00820	Vitvi09g01390					6.07	0.0222018			VIT_209s0054g00820	uncharacterized LOC100249551%2C transcript variant X1	XM_002266713.2	GO:0007000;GO:0009957;GO:0016458;GO:0005840;GO:0000911;GO:0045010;GO:0006412;GO:0008283;GO:0051225;GO:0006084;GO:0051322;GO:0003735;GO:0009909;GO:0034968;GO:0000280;GO:0042254	P:nucleolus organization; P:epidermal cell fate specification; P:gene silencing; C:ribosome; P:cytokinesis by cell plate formation; P:actin nucleation; P:translation; P:cell proliferation; P:spindle assembly; P:acetyl-CoA metabolic process; P:anaphase; F:structural constituent of ribosome; P:regulation of flower development; P:histone lysine methylation; P:nuclear division; P:ribosome biogenesis
VIT_10s0003g03080	VIT_210s0003g03080	Vitvi10g00754					-3.36247	0.0202579			MCM3	DNA replication licensing factor MCM3 homolog 2	XM_010657342.1	GO:0008094;GO:0006275;GO:0016458;GO:0000911;GO:0051567;GO:0006268;GO:0008283;GO:0006306;GO:0051726;GO:0003677;GO:0051322;GO:0009909;GO:0006270;GO:0005634;GO:0005524;GO:0003678;GO:0042555;GO:0005657	F:DNA-dependent ATPase activity; P:regulation of DNA replication; P:gene silencing; P:cytokinesis by cell plate formation; P:histone H3-K9 methylation; P:DNA unwinding involved in DNA replication; P:cell proliferation; P:DNA methylation; P:regulation of cell cycle; F:DNA binding; P:anaphase; P:regulation of flower development; P:DNA replication initiation; C:nucleus; F:ATP binding; F:DNA helicase…
VIT_10s0071g00670	VIT_210s0071g00670	Vitvi10g01534			2.695	0.0782423					VIT_210s0071g00670	PREDICTED: Vitis vinifera reticulocalbin-2 (LOC100262960), mRNA	XM_002267249.4	GO:0034968;GO:0005509;GO:0009909;GO:0007165;GO:0005578;GO:0005783;GO:0005794;GO:0005886	P:histone lysine methylation; F:calcium ion binding; P:regulation of flower development; P:signal transduction; C:endoplasmic reticulum; C:Golgi apparatus; C:plasma membrane
VIT_11s0016g00340	VIT_211s0016g00340	Vitvi11g00017					-2.39751	0.063352			RAD51	DNA repair protein RAD51 homolog	XM_002273767.2	GO:0031047;GO:0008094;GO:0005515;GO:0010332;GO:0006275;GO:0006261;GO:0003684;GO:0006355;GO:0045003;GO:0006306;GO:0016444;GO:0051726;GO:0007126;GO:0009555;GO:0005634;GO:0005524;GO:0016568	P:gene silencing by RNA; F:DNA-dependent ATPase activity; F:protein binding; P:response to gamma radiation; P:regulation of DNA replication; P:DNA-dependent DNA replication; F:damaged DNA binding; P:regulation of transcription, DNA-templated; P:double-strand break repair via synthesis-dependent strand annealing; P:DNA methylation; P:somatic cell DNA recombination; P:regulation of cell cycle; P:me…
VIT_11s0016g00460	VIT_211s0016g00460	Vitvi11g00028					-2.47893	0.0573399			TES	kinesin-like protein NACK2	XM_002275010.3	GO:0003777;GO:0000911;GO:0051329;GO:0005875;GO:0051322;GO:0005874;GO:0016572;GO:0009506;GO:0007112;GO:0010245;GO:0005524;GO:0007018;GO:0009555;GO:0005515;GO:0010583;GO:0009558;GO:0008283;GO:0005737	F:microtubule motor activity; P:cytokinesis by cell plate formation; P:mitotic interphase; C:microtubule associated complex; P:anaphase; C:microtubule; P:histone phosphorylation; C:plasmodesma; P:male meiosis cytokinesis; P:radial microtubular system formation; F:ATP binding; P:microtubule-based movement; P:pollen development; F:protein binding; P:response to cyclopentenone; P:embryo sac cellular…
VIT_11s0016g02620	VIT_211s0016g02620	Vitvi11g00219					-3.7092	0.0137629			HAG2.1	histone acetyltransferase type B catalytic subunit	XM_002282895.2	GO:0043967;GO:0042393;GO:0006261;GO:0010485;GO:0000123;GO:0048449;GO:0005829;GO:0009909;GO:0006348	P:histone H4 acetylation; F:histone binding; P:DNA-dependent DNA replication; F:H4 histone acetyltransferase activity; C:histone acetyltransferase complex; P:floral organ formation; C:cytosol; P:regulation of flower development; P:chromatin silencing at telomere
VIT_11s0016g03220	VIT_211s0016g03220	Vitvi11g00273							2.583	0.0206757	RDR5	probable RNA-dependent RNA polymerase 5%2C transcript variant X1	XM_010657967.1	GO:0031047;GO:0050826;GO:0009793;GO:0009944;GO:0003968;GO:0009410;GO:0010075;GO:0009855;GO:0009640;GO:0019915;GO:0010182;GO:0016567;GO:0009845;GO:0048522;GO:0010228;GO:0010014;GO:0003723;GO:0009909;GO:0010162;GO:0006144;GO:0031379	P:gene silencing by RNA; P:response to freezing; P:embryo development ending in seed dormancy; P:polarity specification of adaxial/abaxial axis; F:RNA-directed RNA polymerase activity; P:response to xenobiotic stimulus; P:regulation of meristem growth; P:determination of bilateral symmetry; P:photomorphogenesis; P:lipid storage; P:sugar mediated signaling pathway; P:protein ubiquitination; P:seed…
VIT_11s0016g04350	VIT_211s0016g04350	Vitvi11g00378					-3.74953	0.0128471			M1G-methyltransferase	tRNA (guanine(37)-N1)-methyltransferase 2	XM_010658064.1	GO:0005829;GO:0009909;GO:0048449;GO:0008033;GO:0032259;GO:0016570;GO:0052906;GO:0005759;GO:0005634	C:cytosol; P:regulation of flower development; P:floral organ formation; P:tRNA processing; P:methylation; P:histone modification; F:tRNA (guanine(37)-N(1))-methyltransferase activity; C:mitochondrial matrix; C:nucleus
VIT_11s0016g05490	VIT_211s0016g05490	Vitvi11g01444					-3.00842	0.0274753			ARP6	PREDICTED: Vitis vinifera actin-related protein 6	XM_010658136.2	GO:0009910;GO:0005856;GO:0042742;GO:0006355;GO:0009266;GO:0016585;GO:0005515;GO:0005200;GO:0030029;GO:0008283;GO:0005737;GO:0006338;GO:0005634	P:negative regulation of flower development; C:cytoskeleton; P:defense response to bacterium; P:regulation of transcription, DNA-templated; P:response to temperature stimulus; C:obsolete chromatin remodeling complex; F:protein binding; F:structural constituent of cytoskeleton; P:actin filament-based process; P:cell proliferation; C:cytoplasm; P:chromatin remodeling; C:nucleus
VIT_11s0065g00460	VIT_211s0065g00460	Vitvi11g00936					-2.51319	0.0557107			TOR1	microtubule-associated protein TORTIFOLIA1%2C transcript variant X1	XM_010658408.1	GO:0030117;GO:0006346;GO:0031048;GO:0007017;GO:0006275;GO:0051567;GO:0008283;GO:0006886;GO:0016192;GO:0051726;GO:0009909;GO:0006270;GO:0000910;GO:0005488	C:membrane coat; P:methylation-dependent chromatin silencing; P:chromatin silencing by small RNA; P:microtubule-based process; P:regulation of DNA replication; P:histone H3-K9 methylation; P:cell proliferation; P:intracellular protein transport; P:vesicle-mediated transport; P:regulation of cell cycle; P:regulation of flower development; P:DNA replication initiation; P:cytokinesis; F:binding
VIT_12s0035g01770	VIT_212s0035g01770	Vitvi12g02119							-4.36681	0.0463453	MET1	PREDICTED: Vitis vinifera DNA (cytosine-5)-methyltransferase 1B-like (LOC100252276)	XM_019223723.1	GO:0010216;GO:0009910;GO:0010424;GO:0009294;GO:0010069;GO:0006349;GO:0016746;GO:0003677;GO:0090116;GO:0003886;GO:0005634;GO:0006555	P:maintenance of DNA methylation; P:negative regulation of flower development; P:DNA methylation on cytosine within a CG sequence; P:DNA mediated transformation; P:zygote asymmetric cytokinesis in embryo sac; P:regulation of gene expression by genetic imprinting; F:transferase activity, transferring acyl groups; F:DNA binding; P:C-5 methylation of cytosine; F:DNA (cytosine-5-)-methyltransferase a…
VIT_12s0059g01070	VIT_212s0059g01070	Vitvi12g00406			2.765	0.0734947					CAPH	condensin complex subunit 2	XM_010658916.1	GO:0000226;GO:0006346;GO:0031048;GO:0006275;GO:0000911;GO:0051567;GO:0010389;GO:0008283;GO:0030261;GO:0005737;GO:0006306;GO:0007067;GO:0000793;GO:0051322;GO:0019722;GO:0009909;GO:0006270;GO:0005634	P:microtubule cytoskeleton organization; P:methylation-dependent chromatin silencing; P:chromatin silencing by small RNA; P:regulation of DNA replication; P:cytokinesis by cell plate formation; P:histone H3-K9 methylation; P:regulation of G2/M transition of mitotic cell cycle; P:cell proliferation; P:chromosome condensation; C:cytoplasm; P:DNA methylation; P:mitotic nuclear division; C:condensed …
VIT_13s0047g00150	VIT_213s0047g00150	Vitvi13g02199	2.029	0.0461985							HAG2.2	PREDICTED: Vitis vinifera histone acetyltransferase type B catalytic subunit (LOC100250987)	XM_002282895.3	GO:0043967;GO:0010485;GO:0006355;GO:0005634	P:histone H4 acetylation; F:H4 histone acetyltransferase activity; P:regulation of transcription, DNA-templated; C:nucleus
VIT_13s0064g00560	VIT_213s0064g00560	Vitvi13g01699					-3.22997	0.025247			TOPII	DNA topoisomerase 2	XM_002274231.3	GO:0000911;GO:0006306;GO:0000712;GO:0000819;GO:0046872;GO:0006312;GO:0006200;GO:0016572;GO:0006342;GO:0009330;GO:0070683;GO:0006270;GO:0009957;GO:0005524;GO:0006275;GO:0051322;GO:0009909;GO:0010583;GO:0051567;GO:0008283;GO:0051225;GO:0006265;GO:0003918;GO:0000795;GO:0009507	P:cytokinesis by cell plate formation; P:DNA methylation; P:resolution of meiotic recombination intermediates; P:sister chromatid segregation; F:metal ion binding; P:mitotic recombination; P:obsolete ATP catabolic process; P:histone phosphorylation; P:chromatin silencing; C:DNA topoisomerase complex (ATP-hydrolyzing); P:mitotic DNA integrity checkpoint; P:DNA replication initiation; P:epidermal c…
VIT_13s0067g01660	VIT_213s0067g01660	Vitvi13g00098			5.3	0.0122303					SYN1	sister chromatid cohesion 1 protein 1%2C transcript variant X5	XM_002273343.3	GO:0000228;GO:0010032;GO:0051455;GO:0051754;GO:0006325	C:nuclear chromosome; P:meiotic chromosome condensation; P:attachment of spindle microtubules to kinetochore involved in homologous chromosome segregation; P:meiotic sister chromatid cohesion, centromeric; P:chromatin organization
VIT_13s0067g02530	VIT_213s0067g02530	Vitvi13g00153					-2.2237	0.0810372			ETG1	PREDICTED: Vitis vinifera mini-chromosome maintenance complex-binding protein (LOC100246773),	XM_002274401.4	GO:0031047;GO:0009941;GO:0005515;GO:0006275;GO:0051567;GO:0043601;GO:0000724;GO:0008283;GO:0010090;GO:0006306;GO:0016444;GO:0042023;GO:0051726;GO:0009555;GO:0051302;GO:0042555;GO:0006301;GO:0007062;GO:0006270	P:gene silencing by RNA; C:chloroplast envelope; F:protein binding; P:regulation of DNA replication; P:histone H3-K9 methylation; C:nuclear replisome; P:double-strand break repair via homologous recombination; P:cell proliferation; P:trichome morphogenesis; P:DNA methylation; P:somatic cell DNA recombination; P:DNA endoreduplication; P:regulation of cell cycle; P:pollen development; P:regulation …
VIT_14s0006g00640	VIT_214s0006g00640	Vitvi14g00841	2.016	0.0481434					-3.98724	0.0527909	RGA1	PREDICTED: Vitis vinifera DELLA protein GAI (LOC100253268)	XM_002266231.4	GO:0042176;GO:0010218;GO:0009867;GO:2000033;GO:0009938;GO:0006355;GO:0006808;GO:0042538;GO:0010187;GO:0009737;GO:0010233;GO:0009863;GO:0005634;GO:0009723;GO:0040029	P:regulation of protein catabolic process; P:response to far red light; P:jasmonic acid mediated signaling pathway; P:regulation of seed dormancy process; P:negative regulation of gibberellic acid mediated signaling pathway; P:regulation of transcription, DNA-templated; P:regulation of nitrogen utilization; P:hyperosmotic salinity response; P:negative regulation of seed germination; P:response to…
VIT_14s0060g00450	VIT_214s0060g00450	Vitvi14g00041	2.105	0.0396276							HASPIN	serine/threonine-protein kinase haspin	XM_010661444.1	GO:0031047;GO:0035402;GO:0006275;GO:0072355;GO:0051567;GO:0072354;GO:0010389;GO:0008283;GO:0048453;GO:0051225;GO:0005737;GO:0006306;GO:0035407;GO:0007067;GO:0048451;GO:0051322;GO:0009909;GO:0006270;GO:0005634;GO:0005524	P:gene silencing by RNA; F:histone kinase activity (H3-T11 specific); P:regulation of DNA replication; P:histone H3-T3 phosphorylation; P:histone H3-K9 methylation; F:histone kinase activity (H3-T3 specific); P:regulation of G2/M transition of mitotic cell cycle; P:cell proliferation; P:sepal formation; P:spindle assembly; C:cytoplasm; P:DNA methylation; P:histone H3-T11 phosphorylation; P:mitoti…
VIT_14s0060g02360	VIT_214s0060g02360	Vitvi14g00189			-10.8237	0.0360331					HTA12.1	histone H2A.1	XM_002283935.3	GO:0000786;GO:0005730;GO:0003677;GO:0006334;GO:0046982	C:nucleosome; C:nucleolus; F:DNA binding; P:nucleosome assembly; F:protein heterodimerization activity
VIT_14s0108g00650	VIT_214s0108g00650	Vitvi14g01947					-2.33209	0.0729942			SMC3.1	PREDICTED: Vitis vinifera structural maintenance of chromosomes protein 4 (LOC100243109)	XM_010662763.2	GO:0000785;GO:0031048;GO:0006346;GO:0006275;GO:0007131;GO:0000911;GO:0051567;GO:0010389;GO:0008283;GO:0051607;GO:0048449;GO:0030261;GO:0005737;GO:0005819;GO:0006306;GO:0007067;GO:0051322;GO:0005215;GO:0016363;GO:0035196;GO:0009506;GO:0007129;GO:0010267;GO:0003682;GO:0009909;GO:0007062;GO:0006270;GO:0005524;GO:0008278;GO:0006281;GO:0006810	C:chromatin; P:chromatin silencing by small RNA; P:methylation-dependent chromatin silencing; P:regulation of DNA replication; P:reciprocal meiotic recombination; P:cytokinesis by cell plate formation; P:histone H3-K9 methylation; P:regulation of G2/M transition of mitotic cell cycle; P:cell proliferation; P:defense response to virus; P:floral organ formation; P:chromosome condensation; C:cytopla…
VIT_14s0108g00710	VIT_214s0108g00710	Vitvi14g01953					-2.52717	0.055615			SMC3.2	structural maintenance of chromosomes protein 4%2C transcript variant X1	XM_010662762.1	GO:0000785;GO:0031048;GO:0006346;GO:0006275;GO:0007131;GO:0000911;GO:0051567;GO:0010389;GO:0008283;GO:0051607;GO:0048449;GO:0030261;GO:0005737;GO:0005819;GO:0006306;GO:0007067;GO:0051322;GO:0005215;GO:0016363;GO:0035196;GO:0009506;GO:0007129;GO:0010267;GO:0003682;GO:0009909;GO:0007062;GO:0006270;GO:0005524;GO:0008278;GO:0006281;GO:0005515;GO:0006810	C:chromatin; P:chromatin silencing by small RNA; P:methylation-dependent chromatin silencing; P:regulation of DNA replication; P:reciprocal meiotic recombination; P:cytokinesis by cell plate formation; P:histone H3-K9 methylation; P:regulation of G2/M transition of mitotic cell cycle; P:cell proliferation; P:defense response to virus; P:floral organ formation; P:chromosome condensation; C:cytopla…
VIT_14s0108g01630	VIT_214s0108g01630	Vitvi14g02039					-3.05998	0.0260168			TPX2	PREDICTED: Vitis vinifera uncharacterized LOC100247426 (LOC100247426), transcript variant X4, m	XM_002279145.4	GO:0034968;GO:0006259;GO:0010468;GO:0005819;GO:0005874;GO:0007067	P:histone lysine methylation; P:DNA metabolic process; P:regulation of gene expression; C:spindle; C:microtubule; P:mitotic nuclear division
VIT_14s0128g00440	VIT_214s0128g00440	Vitvi14g00247					-3.50877	0.0159828			ATN	probable microtubule-binding protein TANGLED	XM_002284694.3	GO:0003777;GO:0005875;GO:0005739;GO:0007108;GO:0005874;GO:0016572;GO:0000226;GO:0005524;GO:0007018;GO:0009574;GO:0000914	F:microtubule motor activity; C:microtubule associated complex; C:mitochondrion; P:obsolete cytokinesis, initiation of separation; C:microtubule; P:histone phosphorylation; P:microtubule cytoskeleton organization; F:ATP binding; P:microtubule-based movement; C:preprophase band; P:phragmoplast assembly
VIT_15s0048g01870	VIT_215s0048g01870	Vitvi15g00827			2.658	0.0811217					RSP40	serine/arginine-rich splicing factor RS41-like%2C transcript variant X1	XM_002273715.3	GO:0031167;GO:0003676;GO:0005739;GO:0009536;GO:0016607;GO:0000179;GO:0000166	P:rRNA methylation; F:nucleic acid binding; C:mitochondrion; C:plastid; C:nuclear speck; F:rRNA (adenine-N6,N6-)-dimethyltransferase activity; F:nucleotide binding
VIT_16s0013g00310	VIT_216s0013g00310	Vitvi16g00290	-2.58598	0.0562456							SUVH5	PREDICTED: Vitis vinifera histone-lysine N-methyltransferase, H3 lysine-9 specific SUVH5	XM_002277738.3	GO:0000085;GO:0006346;GO:0031048;GO:0042393;GO:0008270;GO:0010429;GO:0051567;GO:0016579;GO:0018024;GO:0045132;GO:0010200;GO:0010388;GO:0010216;GO:0009640;GO:0005694;GO:0016567;GO:0008327;GO:0045893;GO:0007062;GO:0005634;GO:0010428;GO:0006554	P:mitotic G2 phase; P:methylation-dependent chromatin silencing; P:chromatin silencing by small RNA; F:histone binding; F:zinc ion binding; F:methyl-CpNpN binding; P:histone H3-K9 methylation; P:protein deubiquitination; F:histone-lysine N-methyltransferase activity; P:meiotic chromosome segregation; P:response to chitin; P:cullin deneddylation; P:maintenance of DNA methylation; P:photomorphogene…
VIT_16s0022g01590	VIT_216s0022g01590	Vitvi16g00807							2.076	0.0650797	RPS13A	40S ribosomal protein S13	XM_002266073.2	GO:0000911;GO:0001510;GO:0006412;GO:0005618;GO:0005730;GO:0010090;GO:0003735;GO:0009965;GO:0022627;GO:0042545;GO:0009664;GO:0009507;GO:0016020;GO:0005794;GO:0005783;GO:0042254	P:cytokinesis by cell plate formation; P:RNA methylation; P:translation; C:cell wall; C:nucleolus; P:trichome morphogenesis; F:structural constituent of ribosome; P:leaf morphogenesis; C:cytosolic small ribosomal subunit; P:cell wall modification; P:plant-type cell wall organization; C:chloroplast; C:membrane; C:Golgi apparatus; C:endoplasmic reticulum; P:ribosome biogenesis
VIT_16s0022g01820	VIT_216s0022g01820	Vitvi16g00836					-2.09952	0.095198			PLE	65-kDa microtubule-associated protein 3%2C transcript variant X1	XM_002267548.2	GO:0007000;GO:0055028;GO:0006275;GO:0007131;GO:0046785;GO:0000911;GO:0051567;GO:0005773;GO:0045010;GO:0010389;GO:0008283;GO:0009624;GO:0009524;GO:0051225;GO:0006342;GO:0052096;GO:0008017;GO:0005819;GO:0007067;GO:0042023;GO:0003677;GO:0051322;GO:0016572;GO:0007129;GO:0009574;GO:0005634;GO:0045298	P:nucleolus organization; C:cortical microtubule; P:regulation of DNA replication; P:reciprocal meiotic recombination; P:microtubule polymerization; P:cytokinesis by cell plate formation; P:histone H3-K9 methylation; C:vacuole; P:actin nucleation; P:regulation of G2/M transition of mitotic cell cycle; P:cell proliferation; P:response to nematode; C:phragmoplast; P:spindle assembly; P:chromatin si…
VIT_16s0039g02400	VIT_216s0039g02400	Vitvi16g00165					-2.45158	0.0605126			FU	PREDICTED: Vitis vinifera serine/threonine-protein kinase TIO (LOC100257868), mRNA	XM_010663830.2	GO:0007000;GO:0031048;GO:0006346;GO:0042127;GO:0005515;GO:0006275;GO:0004683;GO:0000911;GO:0051567;GO:0010389;GO:0009524;GO:0051225;GO:0006306;GO:0042023;GO:0051322;GO:0016572;GO:0000087;GO:0009909;GO:0006270;GO:0000280;GO:0005524;GO:0009558;GO:0004713;GO:0009069	P:nucleolus organization; P:chromatin silencing by small RNA; P:methylation-dependent chromatin silencing; P:regulation of cell proliferation; F:protein binding; P:regulation of DNA replication; F:calmodulin-dependent protein kinase activity; P:cytokinesis by cell plate formation; P:histone H3-K9 methylation; P:regulation of G2/M transition of mitotic cell cycle; C:phragmoplast; P:spindle assembl…
VIT_17s0000g05780	VIT_217s0000g05780	Vitvi17g00553	4.99	0.000333621							VIT_217s0000g05780	uncharacterized protein LOC100257068	XP_002273275.1	GO:0001510;GO:0005730;GO:0006626	P:RNA methylation; C:nucleolus; P:protein targeting to mitochondrion
VIT_17s0000g09790	VIT_217s0000g09790	Vitvi17g00975	2.083	0.0405346							BT1	BTB/POZ and TAZ domain-containing protein 1-like	XM_002278156.3	GO:0009611;GO:0008270;GO:0042542;GO:0004402;GO:0003712;GO:0009734;GO:0006355;GO:0009651;GO:0009753;GO:0005737;GO:0009751;GO:0003676;GO:0051973;GO:0010182;GO:0080134;GO:0009555;GO:0010167;GO:0009553;GO:0009409;GO:0009738;GO:0004523;GO:0005516;GO:0016573;GO:0007623;GO:0000123;GO:0042967;GO:0005667;GO:0045449	P:response to wounding; F:zinc ion binding; P:response to hydrogen peroxide; F:histone acetyltransferase activity; F:transcription cofactor activity; P:auxin-activated signaling pathway; P:regulation of transcription, DNA-templated; P:response to salt stress; P:response to jasmonic acid; C:cytoplasm; P:response to salicylic acid; F:nucleic acid binding; P:positive regulation of telomerase activit…
VIT_18s0001g03080	VIT_218s0001g03080	Vitvi18g00283					-2.54259	0.0534534			LYM1	lysM domain-containing GPI-anchored protein 1	XM_002285812.2	GO:0016998;GO:0009909;GO:0048449;GO:0042545;GO:0006955;GO:0016023;GO:0016570;GO:0046658;GO:0042834;GO:0009664;GO:0009274	P:cell wall macromolecule catabolic process; P:regulation of flower development; P:floral organ formation; P:cell wall modification; P:immune response; C:cytoplasmic membrane-bounded vesicle; P:histone modification; C:anchored component of plasma membrane; F:peptidoglycan binding; P:plant-type cell wall organization; C:peptidoglycan-based cell wall
VIT_18s0001g09610	VIT_218s0001g09610	Vitvi18g00713	-2.84091	0.0353897							HOS15	PREDICTED: Vitis vinifera F-box-like/WD repeat-containing protein TBL1Y (LOC100247079), transcript varia	XR_002032367.1	GO:0016575;GO:0009409;GO:0004402;GO:0008270;GO:0016573;GO:0005515;GO:0000123;GO:0042967	P:histone deacetylation; P:response to cold; F:histone acetyltransferase activity; F:zinc ion binding; P:histone acetylation; F:protein binding; C:histone acetyltransferase complex; P:acyl-carrier-protein biosynthetic process
VIT_18s0001g10070	VIT_218s0001g10070	Vitvi18g00747					-4.07166	0.00936146			VIT_218s0001g10070	probable inactive receptor kinase At5g67200	XM_010666251.1	GO:0000911;GO:0051567;GO:0009944;GO:0009855;GO:0006342;GO:0010051;GO:0007169;GO:0006468;GO:0004674;GO:0051322;GO:0009887;GO:0010014;GO:0048439;GO:0005886;GO:0010073;GO:0005524;GO:0005515;GO:0004713;GO:0009069	P:cytokinesis by cell plate formation; P:histone H3-K9 methylation; P:polarity specification of adaxial/abaxial axis; P:determination of bilateral symmetry; P:chromatin silencing; P:xylem and phloem pattern formation; P:transmembrane receptor protein tyrosine kinase signaling pathway; P:protein phosphorylation; F:protein serine/threonine kinase activity; P:anaphase; P:organ morphogenesis; P:meris…
VIT_18s0001g10540	VIT_218s0001g10540	Vitvi18g00796					-4.93827	0.00487894			CYPRO4	PREDICTED: Vitis vinifera protein CYPRO4 (LOC100250552), mRNA	XM_002284696.3	GO:0000085;GO:0031047;GO:0006275;GO:0051567;GO:0016579;GO:0010389;GO:0008283;GO:0006342;GO:0010388;GO:0009640;GO:0005829;GO:0006306;GO:0016567;GO:0016572;GO:0045893;GO:0009909;GO:0005886;GO:0005634;GO:0005515	P:mitotic G2 phase; P:gene silencing by RNA; P:regulation of DNA replication; P:histone H3-K9 methylation; P:protein deubiquitination; P:regulation of G2/M transition of mitotic cell cycle; P:cell proliferation; P:chromatin silencing; P:cullin deneddylation; P:photomorphogenesis; C:cytosol; P:DNA methylation; P:protein ubiquitination; P:histone phosphorylation; P:positive regulation of transcript…
VIT_18s0001g13930	VIT_218s0001g13930	Vitvi18g01086	2.1	0.0394277			-2.86862	0.0338782			MP	auxin response factor 5%2C transcript variant X1	XM_003634334.2	GO:0031048;GO:0006346;GO:0016246;GO:0016020;GO:0007155;GO:0051567;GO:0009944;GO:0045010;GO:0009734;GO:0009855;GO:0046983;GO:0044212;GO:0009965;GO:0010090;GO:0048527;GO:0042802;GO:0048765;GO:0010014;GO:0010305;GO:0003700;GO:0009741;GO:0009909;GO:0048439;GO:0010073;GO:0048481;GO:0009942;GO:0071555;GO:0005667;GO:0045449	P:chromatin silencing by small RNA; P:methylation-dependent chromatin silencing; P:RNA interference; C:membrane; P:cell adhesion; P:histone H3-K9 methylation; P:polarity specification of adaxial/abaxial axis; P:actin nucleation; P:auxin-activated signaling pathway; P:determination of bilateral symmetry; F:protein dimerization activity; F:transcription regulatory region DNA binding; P:leaf morphog…
VIT_18s0072g00830	VIT_218s0072g00830	Vitvi18g01661			3.474	0.0396662					PS1	PREDICTED: Vitis vinifera FHA domain-containing protein PS1 (LOC100260631), mRNA	XM_002267100.4	GO:0031047;GO:0004175;GO:0009908;GO:0051716;GO:0016070;GO:0007154;GO:0044700;GO:0043414;GO:0050794;GO:0040029;GO:0005515	P:gene silencing by RNA; F:endopeptidase activity; P:flower development; P:cellular response to stimulus; P:RNA metabolic process; P:cell communication; P:single organism signaling; P:macromolecule methylation; P:regulation of cellular process; P:regulation of gene expression, epigenetic; F:protein binding
VIT_18s0122g00550	VIT_218s0122g00550	Vitvi18g00040					-4.31965	0.00750521			CDKB2-1	cyclin-dependent kinase B2-1	XM_002276114.3	GO:0009934;GO:0005515;GO:0006275;GO:0000911;GO:0051567;GO:0004693;GO:0009755;GO:0010389;GO:0008283;GO:0051225;GO:0010440;GO:0006342;GO:0045736;GO:0042023;GO:0010583;GO:0051322;GO:0016572;GO:0008353;GO:0000307;GO:0000087;GO:0000280;GO:0005634;GO:0005524;GO:0004713;GO:0000074;GO:0009069	P:regulation of meristem structural organization; F:protein binding; P:regulation of DNA replication; P:cytokinesis by cell plate formation; P:histone H3-K9 methylation; F:cyclin-dependent protein serine/threonine kinase activity; P:hormone-mediated signaling pathway; P:regulation of G2/M transition of mitotic cell cycle; P:cell proliferation; P:spindle assembly; P:stomatal lineage progression; P…
VIT_19s0014g04030	VIT_219s0014g04030	Vitvi19g01930					-2.40096	0.0648675			SD18	PREDICTED: Vitis vinifera receptor-like serine/threonine-protein kinase SD1-8 (LOC100267572), transcript va	XM_010645970.1	GO:0003700;GO:0043565;GO:0008270;GO:0006355;GO:0005667;GO:0045449	F:transcription factor activity, sequence-specific DNA binding; F:sequence-specific DNA binding; F:zinc ion binding; P:regulation of transcription, DNA-templated; C:transcription factor complex; P:regulation of transcription, DNA-templated
VIT_19s0015g00280	VIT_219s0015g00280	Vitvi19g00662			2.616	0.0854202	4.704	0.0596255			ATSPO11-1	PREDICTED: Vitis vinifera meiotic recombination protein SPO11-1	XM_010646261.2	GO:0043247;GO:0031048;GO:0006312;GO:0010332;GO:0007131;GO:0000706;GO:0032504;GO:0000724;GO:0042138;GO:0006265;GO:0051026;GO:0016444;GO:0005694;GO:0032204;GO:0007140;GO:0034090;GO:0045893;GO:0043687;GO:0005634;GO:0005524;GO:0003918	P:telomere maintenance in response to DNA damage; P:chromatin silencing by small RNA; P:mitotic recombination; P:response to gamma radiation; P:reciprocal meiotic recombination; P:meiotic DNA double-strand break processing; P:multicellular organism reproduction; P:double-strand break repair via homologous recombination; P:meiotic DNA double-strand break formation; P:DNA topological change; P:chia…
VIT_19s0090g01600	VIT_219s0090g01600	Vitvi19g00609					-2.28728	0.0753787			KIN12B	kinesin-like protein KIN12B	XM_010646215.1	GO:0016569;GO:0006342;GO:0005874;GO:0003777;GO:0043414;GO:0005875;GO:0007018;GO:0005524;GO:0006260	P:covalent chromatin modification; P:chromatin silencing; C:microtubule; F:microtubule motor activity; P:macromolecule methylation; C:microtubule associated complex; P:microtubule-based movement; F:ATP binding; P:DNA replication
